# Supplementary material for: Past subarctic marine food web shifts recovered by sedaDNA and network analysis
Source: Sci Rep. 2026 Jul 12;16:21648. doi: 10.1038/s41598-026-60317-z (PMC13357734; doi:10.1038/s41598-026-60317-z)
Supplement: Supplementary file 2 — Supplementary Material 2 [file 41598_2026_60317_MOESM2_ESM.csv]

Input_Family	Trophic Level	Taxonomic group	Valid_Family	LCC_Family	occurrence_pubmed	Worms_Family_Found	Worms_AphiaID	Worms_Matched_Name	Worms_Matched_Rank	Worms_Genera_Used	further links (habitat, trophic preference)	date accessed (web or R script)	additional info trophic level
Acanthocerataceae	1	phototrophic protists	Acanthocerataceae	Y	0	TRUE	162752	Acanthocerataceae	Family	NA	https://en.wikipedia.org/wiki/Acanthoceras_zachariasii	26.03.2026
Acipenseridae	3	demersal fish	Acipenseridae	Y	17	TRUE	125424	Acipenseridae	Family	Accipenser; Acipenser; Arcipenser; Huso; Pseudoscaphirhynchus; Scaphirhincus; Scaphirhynchus; Sinosturio; Sterledus; Sterletus; Sturio	see Supplementary Table S3	26.03.2026
Acroporidae	3	sessile/sedimentary carnivorous benthos	Acroporidae	Y	14	TRUE	196095	Acroporidae	Family	Acropora; Alveophora; Alveopora; Anacropora; Areacis; Astraeopora; Astreopora; Conocyathus; Distichocyathus; Enigmopora; Favositipora; Heteropora; Isopora; Manopora; Montipora; Phyllopora	see Supplementary Table S3	26.03.2026
Actiniidae	3	sessile/sedimentary carnivorous benthos	Actiniidae	Y	13	TRUE	100653	Actiniidae	Family	Actinactis; Actinea; Actinia; Actiniodes; Actiniogeton; Actinioides; Actinogeton; Actinoides; Actinopsis; Actinostella; Anemone; Anemonia; Anenonia; Antheopis; Antheopsis; Anthopleura; Anthostella; Anthpleura; Asteractis; Aulactinia; Bolocera; Boloceropsis; Bulocera; Bunodactis; Bunodella; Bunodes; Bunodosma; Bunodosoma; Cancrisocia; Ceratactis; Cereactis; Cladactella; Cladactis; Cnidopus; Codyla…	see Supplementary Table S3	26.03.2026
Aegisthidae	2	crustaceous zooplankton	Aegisthidae	Y	3	TRUE	115133	Aegisthidae	Family	Ameliotes; Arcticocarella; Askalonia; Brotskayaia; Hensenella; Herdmania; Neocervinia; Pseudocervinia	https://link.springer.com/article/10.1186/s40645-025-00682-x	26.03.2026
Amoebophryaceae	2	parasitic	Amoebophryaceae	Y	10	TRUE	109401	Amoebophryaceae	Family	Actinodinium; Amoebophrya	https://en.wikipedia.org/wiki/Amoebophrya	26.03.2026	Parasitic (free living dinoflagellates)
Amphipleuraceae	1	phototrophic protists	Amphipleuraceae	Y	7	TRUE	149642	Amphipleuraceae	Family	Amphipleura; Amphiprora; Cistula; Frickea; Frustulia; Halamphora; Vanheurckia	see Supplementary Table S3	26.03.2026
Anarhichadidae	3	demersal fish	Anarhichadidae	Y	6	TRUE	125517	Anarhichadidae	Family	Anarhichas; Anarhichthys; Anarrhicas; Anarrhichas; Anarrhichthys; Anarrichas; Lycichthys	see Supplementary Table S3	26.03.2026
Anaulaceae	1	phototrophic protists	Anaulaceae	Y	1	TRUE	160526	Anaulaceae	Family	Anaulus; Ceratanaulus; Eunotogramma	see Supplementary Table S3	26.03.2026
Anomoeoneidaceae	1	phototrophic protists	Anomoeoneidaceae	Y	0	TRUE	149410	Anomoeoneidaceae	Family	Anomoeoneis; Staurophora	https://en.wikipedia.org/wiki/Anomoeoneidaceae	26.03.2026
Aplysiidae	2	mobile herbivorous benthos	Aplysiidae	Y	20	TRUE	172	Aplysiidae	Family	Aclesia; Aplysia; Aplysiella; Aplysiopsis; Barnardaclesia; Bursatella; Busiris; Dolabella; Laplysia; Notarchus; Petalifera; Phycophila; Phyllaplysia; Ramosaclesia; Siphonotus; Stylocheilus; Syphonota; Tethys; Varria	see Supplementary Table S3	26.03.2026
Apogonidae	3	fish/nekton	Apogonidae	Y	10	TRUE	125518	Apogonidae	Family	Taeniamia	see Supplementary Table S3	26.03.2026
Apusomonadidae	2	heterotrophic protists	Apusomonadidae	Y	5	TRUE	103424	Apusomonadidae	Family	Amastigomonas; Podomonas; Thecamonas	see Supplementary Table S3	26.03.2026
Asteriidae	3	mobile benthos	Asteriidae	Y	13	TRUE	123121	Asteriidae	Family	Adelasterias; Allasterias; Anasterias; Aphanasterias; Aphelasterias; Asteracanthion; Asteracanthium; Asterias; Asteroderma; Astrometis; Astrostole; Australiaster; Autasterias; Bernasconiaster; Caimanaster; Calasterias; Calliasterias; Calvasterias; Coelasterias; Coronaster; Coscinasterias; Cryptasterias; Ctenasterias; Diplasterias; Distolasterias; Eoleptasterias; Eremasterias; Eustolasterias; Evas…	see Supplementary Table S3	26.03.2026
Attheyaceae	1	phototrophic protists	Attheyaceae	Y	3	TRUE	160518	Attheyaceae	Family	Attheya	see Supplementary Table S3	26.03.2026
Bacillariaceae	1	phototrophic protists	Bacillariaceae	Y	20	TRUE	149002	Bacillariaceae	Family	Allonitzschia; Alveus; Bacillaria; Cylindrotheca; Cymatonitzschia; Cymbellonitzschia; Denticula; Denticulopsis; Fragilariopsis; Hantzschia; Nitschia; Nitzschia; Psammodictyon; Pseudoeunotia; Pseudonitzschia; Pseudo-nitzschia; Simonsenia; Tryblionella	see Supplementary Table S3	26.03.2026
Balaenopteridae	4	mammals	Balaenopteridae	Y	18	TRUE	136979	Balaenopteridae	Family	Agaphelus; Balaenoptera; Balaenopteris; Balenoptera; Balenopterus; Baloenoptera; Belaenoptera; Benedenia; Boops; Catoptera; Cetoptera; Cuvierus; Cyphobalaena; Dactylaena; Dubertus; Eubalaenoptera; Fabricia; Flowerius; Kyphobalaena; Megaptera; Mysticetus; Ogmobalaena; Perqualus; Phylasus; Physalis; Physalus; Poescopia; Pterobalaena; Ptychocetus; Rorqualus; Rudolphius; Sibbaldius; Sibbaldus; Stenob…	https://en.wikipedia.org/wiki/Rorqual	26.03.2026
Bathycoccaceae	1	chlorophytes	Bathycoccaceae	Y	24	TRUE	493889	Bathycoccaceae	Family	Bathycoccus; Ostreococcus	see Supplementary Table S3	26.03.2026
Batrachoididae	3	demersal fish	Batrachoididae	Y	3	TRUE	125450	Batrachoididae	Family	NA	https://en.wikipedia.org/wiki/Batrachoididae	26.03.2026
Biddulphiaceae	1	phototrophic protists	Biddulphiaceae	Y	5	TRUE	148966	Biddulphiaceae	Family	Arcusidiscus; Biddulphia; Biddulphiopsis; Hydrosera; Isthmia; Neobrightwellia; Pseudotriceratium; Terpsinoë; Trigonium	see Supplementary Table S3	26.03.2026
Blenniidae	3	demersal fish	Blenniidae	Y	9	TRUE	125519	Blenniidae	Family	Belenniella; Halmabblennius; Salarichthys; Salariichthys	see Supplementary Table S3	26.03.2026
Bryopsidaceae	1	chlorophytes	Bryopsidaceae	Y	12	TRUE	143666	Bryopsidaceae	Family	Bryopsidella; Bryopsis; Lambia; Pseudobryopsis; Trichosolen	see Supplementary Table S3	26.03.2026
Calanidae	2	crustaceous zooplankton	Calanidae	Y	20	TRUE	104079	Calanidae	Family	Calanoides; Calanus; Canthocalanus; Cetochilus; Cosmocalanus; Daphinia; Diarthropus; Mesocalanus; Metranura; Nannocalanus; Neocalanus; Paratharybis; Undina; Undinula	see Supplementary Table S3	26.03.2026
Cavenderiaceae	2	slime mold	Cavenderiaceae	Y	1	FALSE	NA	NA	NA	NA	see Supplementary Table S3	26.03.2026
Chaetocerotaceae	1	phototrophic protists	Chaetocerotaceae	Y	10	TRUE	148984	Chaetocerotaceae	Family	Bacteriastrum; Chaetoceros; Gonioceros; Miraltia; Peripteropsis	see Supplementary Table S3	26.03.2026
Chlorellaceae	1	chlorophytes	Chlorellaceae	Y	19	TRUE	160575	Chlorellaceae	Family	Actinastrum; Chlorella; Dictyosphaerium; Geminella; Hormospora; Marinichlorella; Nanochlorum	see Supplementary Table S3	26.03.2026
Chlorobiaceae	1	phototrophic bacteria	Chlorobiaceae	Y	32	TRUE	564142	Chlorobiaceae	Family	Chlorobaculum; Chlorobium; Chloroherpeton; Prosthecochloris	see Supplementary Table S3	26.03.2026
Chloropicaceae	1	chlorophytes	Chloropicaceae	Y	0	TRUE	1731790	Chloropicaceae	Family	Chloroparvula	https://en.wikipedia.org/wiki/Chloropicaceae	26.03.2026
Cionidae	2	sessile/sedimentary herbivorous benthos	Cionidae	Y	11	TRUE	103444	Cionidae	Family	Araneum; Ciona; Tantillulum	see Supplementary Table S3	26.03.2026
Clupeidae	3	fish/nekton	Clupeidae	Y	16	TRUE	125464	Clupeidae	Family	Ambligaster; Amblyogaster; Anadontostoma; Anodontasoma; Apterygia; Caspiolosa; Chatoesus; Clupea; Clupoides; Corcia; Cynathrissa; Esculaosa; Ethmidium; Gadusia; Harengus; Herclotsichthys; Herklosichthys; Herkloteichthys; Herklotsich; Herkotslichthys; Hyperlophus; Meletta; Nematalosus; Nematolosa; Ophisthonema; Ophistonema; Pelonula; Perkinsia; Pliosteostoma; Pollonula; Potamalosa; Ramnogaster; Ro…	see Supplementary Table S3	26.03.2026
Codiaceae	1	chlorophytes	Codiaceae	Y	6	TRUE	143689	Codiaceae	Family	Arabicodium; Botryophora; Codium; Geppella; Johnsonicodium; Lamarckia; Moniliaxes	see Supplementary Table S3	26.03.2026
Collosphaeridae	2	heterotrophic protists	Collosphaeridae	Y	3	TRUE	367309	Collosphaeridae	Subfamily	Acrosphaera; Buccinosphaera; Choenicosphaera; Clathrosphaera; Collosphaera; Disolenia; Otosphaera; Polysolenia; Siphonosphaera; Solenosphaera; Sphaerozoum; Tribonosphaera; Trisolenia	see Supplementary Table S3	26.03.2026
Coscinodiscaceae	1	phototrophic protists	Coscinodiscaceae	Y	9	TRUE	148916	Coscinodiscaceae	Family	Coscinodiscus; Palmeria; Palmerina; Stellarima	see Supplementary Table S3	26.03.2026
Cyanothecaceae	1	phototrophic bacteria	Cyanothecaceae	Y	19	TRUE	1308659	Cyanothecaceae	Family	Cyanothece	see Supplementary Table S3	26.03.2026
Cymatosiraceae	1	phototrophic protists	Cymatosiraceae	Y	5	TRUE	149010	Cymatosiraceae	Family	Arcocellulus; Brockmanniella; Campylosira; Cymatosira; Cymatosirella; Extubocellulus; Hyalinella; Lambertocellus; Lennoxia; Leyanella; Minutocellus; Papiliocellulus; Pierrecomperia; Pseudoleyanella; Syvertsenia	see Supplementary Table S3	26.03.2026
Cynoglossidae	3	demersal fish	Cynoglossidae	Y	0	TRUE	125578	Cynoglossidae	Family	Cynaglossoides	see Supplementary Table S3	26.03.2026
Delphinidae	4	mammals	Delphinidae	Y	34	TRUE	136980	Delphinidae	Family	Cephalorhynchus; Cetus; Clymene; Clymenia; Delphinapterus; Delphinus; Electra; Eudelphinus; Euphrosyne; Eutropia; Ferasa; Feresa; Feresia; Fretidelphis; Furcio; Gladiator; Globicephala; Globicephalus; Globiceps; Globiocephala; Globiocephalus; Glyphidelphis; Gramphidelphis; Grampidelphis; Grampus; Grayius; Gudamu; Lagenodelphis; Lagenorhynchus; Lagenorrhynchus; Leicopleurus; Leucopleurus; Leucorha…	see Supplementary Table S3	26.03.2026
Dermocarpellaceae	1	phototrophic bacteria	Dermocarpellaceae	Y	0	TRUE	146664	Dermocarpellaceae	Family	Coleonema; Dermocarpa; Sphaenosiphon	see Supplementary Table S3	26.03.2026
Echeneidae	3	fish/nekton	Echeneidae	Y	8	TRUE	125533	Echeneidae	Family	Echeneis; Echensis; Echneis; Leptecheneis; Phtheirichthys; Phthierichthys; Remilegia; Remora; Remorina; Remoropsis; Rhombochirus	see Supplementary Table S3	26.03.2026
Entomoneidaceae	1	phototrophic protists	Entomoneidaceae	Y	19	TRUE	149659	Entomoneidaceae	Family	Entomoneis; Platichthys	see Supplementary Table S3	26.03.2026
Eunotiaceae	1	phototrophic protists	Eunotiaceae	Y	6	TRUE	149401	Eunotiaceae	Family	Eunotia; Euodia	see Supplementary Table S3	26.03.2026
Fragilariaceae	1	phototrophic protists	Fragilariaceae	Y	16	TRUE	148952	Fragilariaceae	Family	Adoneis; Asterionella; Asterionellopsis; Asteroplanus; Bleakeleya; Brandinia; Brassierea; Castoridens; Catacombas; Ceratoneis; Cratericulifera; Ctenophora; Desikaneis; Diatoma; Falcula; Fossula; Fossulaphycus; Fragilaria; Fragilariforma; Frankophila; Gedaniella; Grammonema; Hannaea; Hendeyella; Hyaloneis; Hyalosynedra; Koernerella; Meridion; Neofragilaria; Neosynedra; Opephora; Perideraion; Plagi…	see Supplementary Table S3	26.03.2026
Gasterosteidae	3	fish/nekton	Gasterosteidae	Y	26	TRUE	125476	Gasterosteidae	Family	Apeltes; Gasteracanthus; Gasterosteus; Gladiunculus; Leiurus; Pungitius; Spinachia	see Supplementary Table S3	26.03.2026
Geminigeraceae	1	phototrophic protists	Geminigeraceae	Y	21	TRUE	22582	Geminigeraceae	Family	Geminigera; Guillardia; Hanusia; Plagioselmis; Proteomonas; Teleaulax; Urgorri	see Supplementary Table S3	26.03.2026
Gloeobacteraceae	1	phototrophic bacteria	Gloeobacteraceae	Y	0	TRUE	599617	Gloeobacteraceae	Family	NA	https://de.wikipedia.org/wiki/Gloeobacter	26.03.2026
Gloeomargaritaceae	1	phototrophic bacteria	Gloeomargaritaceae	Y	0	TRUE	1653535	Gloeomargaritaceae	Family	NA	https://en.wikipedia.org/wiki/Gloeomargarita_lithophora	26.03.2026
Gomphonemataceae	1	phototrophic protists	Gomphonemataceae	Y	17	TRUE	149552	Gomphonemataceae	Family	Gomphonema	see Supplementary Table S3	26.03.2026
Gracilariaceae	1	red algae	Gracilariaceae	Y	1	TRUE	143748	Gracilariaceae	Family	Ceramianthemum; Congracilaria; Corallopsis; Curdiea; Flagellaria; Melanthalia; Plocaria; Polycavernosa; Sarcocladia; Tyleiophora	see Supplementary Table S3	26.03.2026
Gymnodiniaceae	1	phototrophic protists	Gymnodiniaceae	Y	25	TRUE	109410	Gymnodiniaceae	Family	Akashiwo; Barrufeta; Bindiferia; Cochlodinium; Filodinium; Gymnodinium; Gynogonadinium; Gyrodiniellum; Lepidodinium; Margalefidinium; Nusuttodinium; Paragymnodinium; Pavillardia; Pelagodinium; Plectodinium; Sclerodinium; Spiniferodinium; Spirodinium; Testudodinium; Togula; Torodinium; Wangodinium	see Supplementary Table S3	26.03.2026
Haliotidae	2	mobile herbivorous benthos	Haliotidae	Y	8	TRUE	1727	Haliotidae	Family	Deridobranchus; Euhaliotis; Eurotis; Exohaliotis; Haliotis; Marinauris; Neohaliotis; Nordotis; Notohaliotis; Ovinotis; Padollus; Paua; Sanhaliotis; Schismotis; Sulculus; Teinotis; Tinotis; Usahaliotis	see Supplementary Table S3	26.03.2026
Hapalosiphonaceae	1	phototrophic bacteria	Hapalosiphonaceae	Y	2	TRUE	576879	Hapalosiphonaceae	Family	Hapalosiphon; Matteia	see Supplementary Table S3	26.03.2026
Hemiaulaceae	1	phototrophic protists	Hemiaulaceae	Y	7	TRUE	149235	Hemiaulaceae	Family	Cerataulina; Climacodium; Eucampia; Hemiaulus	see Supplementary Table S3	26.03.2026
Hemidiscaceae	1	phototrophic protists	Hemidiscaceae	Y	10	TRUE	148943	Hemidiscaceae	Family	Actinocyclus; Azpeitia; Charcotiella; Hemidiscus; Pseudoguinardia; Roperia	see Supplementary Table S3	26.03.2026
Heterocapsaceae	1	phototrophic protists	Heterocapsaceae	Y	19	TRUE	231800	Heterocapsaceae	Family	Heterocapsa	see Supplementary Table S3	26.03.2026
Hyalellidae	2	crustaceous zooplankton	Hyalellidae	Y	3	TRUE	158103	Hyalellidae	Family	NA	https://en.wikipedia.org/wiki/Hyalella	26.03.2026
Kryptoperidiniaceae	1	phototrophic protists	Kryptoperidiniaceae	Y	4	TRUE	1307217	Kryptoperidiniaceae	Family	Blixaea; Durinskia	see Supplementary Table S3	26.03.2026	photoheterotrophs
Laminariaceae	1	brown algae	Laminariaceae	Y	17	TRUE	143755	Laminariaceae	Family	Arthrothamnus; Capea; Cimazone; Cymathaere; Gigantea; Hafgygia; Hedophyllum; Kjellmaniella; Laminaria; Macrocystis; Myriotrema; Nereocystis; Oxyglossum; Pelagophycus; Phycocastanum; Phycodendrum; Polyschidea; Postelsia; Pseudolessonia; Renfrewia; Saccharina; Streptophyllopsis; Streptophyllum; Tauya	see Supplementary Table S3	26.03.2026
Lateolabracidae	3	fish/nekton	Lateolabracidae	Y	13	TRUE	267024	Lateolabracidae	Family	Lateolabrax; Percalabrax	see Supplementary Table S3	26.03.2026
Leptocylindraceae	1	phototrophic protists	Leptocylindraceae	Y	5	TRUE	149037	Leptocylindraceae	Family	Leptocylindrus; Tenuicylindrus	see Supplementary Table S3	26.03.2026
Leptolyngbyaceae	1	phototrophic bacteria	Leptolyngbyaceae	Y	19	TRUE	836372	Leptolyngbyaceae	Family	Heteroleibleinia; Khargia; Leptolyngbya; Microlinema; Phormidesmis; Planktolyngbya; Pseudophormidium; Tapinothrix	see Supplementary Table S3	26.03.2026
Liagoraceae	1	red algae	Liagoraceae	Y	3	TRUE	143759	Liagoraceae	Family	Akalaphycus; Cumagloia; Cylindraxis; Dermonema; Dotyophycus; Ganonema; Gloiocallis; Gloiotrichus; Helminthocladia; Helminthora; Helminthostachya; Hommersandiophycus; Izziella; Liagora; Macrocarpus; Neoizziella; Otohimella; Patenocarpus; Sinocladia; Stenopeltis; Titanophycus; Trichogloea; Trichogloeopsis; Yoshizakia	see Supplementary Table S3	26.03.2026
Licmophoraceae	1	phototrophic protists	Licmophoraceae	Y	4	TRUE	149341	Licmophoraceae	Family	Licmophora; Licmosoma; Licmosphenia	see Supplementary Table S3	26.03.2026
Lithodesmiaceae	1	phototrophic protists	Lithodesmiaceae	Y	3	TRUE	149021	Lithodesmiaceae	Family	Ditylum; Helicotheca; Lithodesmioides; Lithodesmium; Pauliella; Tropidoneis	see Supplementary Table S3	26.03.2026
Mamiellaceae	1	chlorophytes	Mamiellaceae	Y	14	TRUE	17663	Mamiellaceae	Family	Mamiella; Mantoniella; Micrinomonas; Micromonas	see Supplementary Table S3	26.03.2026
Microcoleaceae	1	phototrophic bacteria	Microcoleaceae	Y	20	TRUE	836366	Microcoleaceae	Family	Affixifilum; Ammatoidea; Arthrospira; Blennothrix; Capilliphycus; Dapis; Homoeothrix; Hydrocoleum; Leibleinia; Leptochromothrix; Limnospira; Lyngbya; Microcoleus; Neolyngbya; Okeania; Ophiophycus; Planktothrix; Plectonema; Porphyrosiphon; Pseudoscytonema; Sirenicapillaria; Symplocastrum; Tigrinifilum; Trichodesmium; Tychonema; Vermifilum	see Supplementary Table S3	26.03.2026
Monodontidae	4	mammals	Monodontidae	Y	18	TRUE	136983	Monodontidae	Family	Argocetus; Beluga; Ceratodon; Ceratodontis; Delphinaptera; Delphinapterus; Delphinaster; Delphinopterus; Delphis; Diodon; Monodon; Narhvalus; Narwalus; Narwhalus; Tachynices	see Supplementary Table S3	26.03.2026
Monodopsidaceae	1	phototrophic protists	Monodopsidaceae	Y	26	TRUE	345488	Monodopsidaceae	Family	Microchloropsis; Nannochloropsis	see Supplementary Table S3	26.03.2026
Mustelidae	4	mammals	Mustelidae	Y	46	TRUE	136974	Mustelidae	Family	Aonyx; Lontra; Lutra; Neovison	see Supplementary Table S3	26.03.2026
Mytilidae	2	sessile/sedimentary herbivorous benthos	Mytilidae	Y	50	TRUE	211	Mytilidae	Family	NA	see Supplementary Table S3	26.03.2026
Naviculaceae	1	phototrophic protists	Naviculaceae	Y	12	TRUE	149031	Naviculaceae	Family	Amicula; Astartiella; Austariella; Caloneis; Capartogramma; Chamaepinnularia; Cocconema; Craspedostauros; Cymatoneis; Diademoides; Fistulifera; Haslea; Hippodonta; Homoeocladia; Kurpiszia; Mastoneis; Membraneis; Meuniera; Microcostatus; Navicula; Navigiolum; Pinnunavis; Prestauroneis; Pseudogomphonema; Raphidivergens; Rhoikoneis; Scoliolyra; Seminavis; Stauroptera; Trachyneis	see Supplementary Table S3	26.03.2026
Niphatidae	2	sessile/sedimentary herbivorous benthos	Niphatidae	Y	8	TRUE	131637	Niphatidae	Family	Amphimedon; Calyxadocia; Cribrochalina; Dasychalina; Gelliodes; Haliclonissa; Hemigellius; Hemihaliclona; Microxina; Niphates; Pachychalina; Pharetronema; Plumocolumetta; Sigmaxinyssa	https://en.wikipedia.org/wiki/Niphatidae	26.03.2026
Noelaerhabdaceae	1	phototrophic protists	Noelaerhabdaceae	Y	17	TRUE	146200	Noelaerhabdaceae	Family	Dictyococcites; Emiliania; Gephyrocapsa; Reticulofenestra	see Supplementary Table S3	26.03.2026
Nostocaceae	1	phototrophic bacteria	Nostocaceae	Y	18	TRUE	146584	Nostocaceae	Family	Anabaina; Desmonostoc; Isocystis; Nostoc; Spermosira	see Supplementary Table S3	26.03.2026
Octopodidae	3	mobile benthos	Octopodidae	Y	19	TRUE	11782	Octopodidae	Family	Abdopus; Ameloctopus; Amphioctopus; Berrya; Callistoctopus; Cistopus; Danoctopus; Eledona; Eledonenta; Euaxoctopus; Galeoctopus; Grimpella; Hallia; Hapalochlaena; Hapaloctopus; Histoctopus; Hoylea; Joubinia; Lepidoctopus; Macrochlaena; Macroctopus; Macrotritopus; Moschites; Octopus; Ozoena; Paroctopus; Pinnoctopus; Polypus; Pteroctopus; Robsonella; Sasakinella; Scaeurgus; Schizoctopus; Teretoctop…	see Supplementary Table S3	26.03.2026
Oscillatoriaceae	1	phototrophic bacteria	Oscillatoriaceae	Y	15	TRUE	146548	Oscillatoriaceae	Family	Angulocellularia; Animikiea; Baaleninema; Capillus; Contortonema; Cyanotrichospira; Havrella; Moorea; Oscillatoria; Oscillatoriella; Oxynema; Palaeoscytonema; Perforafilum; Phormidium; Sodalinema	see Supplementary Table S3	26.03.2026
Ostreidae	2	sessile/sedimentary herbivorous benthos	Ostreidae	Y	35	TRUE	215	Ostreidae	Family	NA	see Supplementary Table S3	26.03.2026
Oxystominidae	3	mobile benthos	Oxystominidae	Y	7	TRUE	2201	Oxystominidae	Family	Adorus; Angustinema; Nuada; Oxystoma; Schistodera; Tycnodora	see Supplementary Table S3	26.03.2026
Paralichthyidae	3	demersal fish	Paralichthyidae	Y	14	TRUE	154168	Paralichthyidae	Family	Ancylopsetta; Aramaca; Azevia; Cephalopsetta; Citarichthys; Cithanichthys; Citharichthys; Citharichtthys; Cyclopseta; Cyclopsetta; Dorsopsetta; Etropus; Gastropsetta; Hemirhombus; Hippoglossina; Lioglossina; Neorhombus; Notosema; Paralichthys; Platophrys; Pseudorhambus; Pseudorhombus; Pseudothombus; Scyacium; Spinirhombus; Syacium; Tarphops; Tephrinectes; Teratorhombus; Thysanopsetta; Verecundum;…	see Supplementary Table S3	26.03.2026
Pectinidae	2	sessile/sedimentary herbivorous benthos	Pectinidae	Y	8	TRUE	213	Pectinidae	Family	Agropecten; Amussium; Argoderma; Argus; Belchlamys; Comptopallium; Corymbichlamys; Decadopecten; Exellichlamys; Flabellipecten; Glabropecten; Gloriapallium; Janira; Notovola; Pacipecten; Palliorum; Pallium; Pectinium; Peduminae; Peplum; Phallium; Plagioctenium; Platipecten; Pleuronectia; Pseudamusium; Psychrochlamys; Semipecten; Somalipecten; Venilia; Vola	see Supplementary Table S3	26.03.2026
Penaeidae	3	crustaceans	Penaeidae	Y	26	TRUE	106727	Penaeidae	Family	Alcockpenaeopsis; Arafurapenaeopsis; Artemesia; Atypopenaeus; Batepenaeopsis; Ceratopenaeus; Erythropenaeus; Farfantepenaeus; Fenneropenaeus; Funchalia; Ganjampenaeopsis; Hellerpenaeopsis; Heteropenaeus; Holthuispenaeopsis; Kishinouyepenaeopsis; Leptopenaeus; Litopenaeus; Loxopis; Macropetasma; Marsupenaeus; Megokris; Melicertus; Metapenaeopsis; Metapenaeus; Mierspenaeopsis; Miyadiella; Paeneus; …	https://www.sciencedirect.com/science/article/pii/S0272771416303845	26.03.2026	omnivor
Petromyzontidae	3	fish/nekton	Petromyzontidae	Y	9	TRUE	101163	Petromyzontidae	Family	NA	see Supplementary Table S3	26.03.2026
Phaeocystaceae	1	phototrophic protists	Phaeocystaceae	Y	19	TRUE	115072	Phaeocystaceae	Family	Phaeocystis	see Supplementary Table S3	26.03.2026
Phocidae	4	mammals	Phocidae	Y	42	TRUE	136976	Phocidae	Family	Cystophora; Erignathus; Halichoerus; Histriophoca; Hydrurga; Leptonychotes; Lobodon; Macrorhinus; Mirounga; Monachus; Neomonachus; Ommatophoca; Pagophilus; Phoca; Pusa	see Supplementary Table S3	26.03.2026
Phocoenidae	4	mammals	Phocoenidae	Y	19	TRUE	136984	Phocoenidae	Family	Acanthodelphis; Australophocaena; Meomeris; Neomeris; Neophocaena; Nomeris; Nomerus; Phaoecana; Phocaena; Phocaenoides; Phocena; Phocoena; Phocoenoides	see Supplementary Table S3	26.03.2026
Physeteridae	4	mammals	Physeteridae	Y	21	TRUE	136985	Physeteridae	Family	Catodon; Cetus; Meganeuron; Megistosaurus; Phiseter; Physalus; Physeter; Physeterus; Tursio	see Supplementary Table S3	26.03.2026
Plagiogrammaceae	1	phototrophic protists	Plagiogrammaceae	Y	5	TRUE	149353	Plagiogrammaceae	Family	Coccinelloidea; Dimeregramma; Dimeregrammopsis; Glyphodesmis; Neofragilaria; Plagiogramma; Psammogramma; Psammoneis; Talaroneis	see Supplementary Table S3	26.03.2026
Pocilloporidae	3	sessile/sedimentary carnivorous benthos	Pocilloporidae	Y	22	TRUE	135079	Pocilloporidae	Family	Anthopora; Axhelia; Axohelia; Madracis; Phyllopora; Pocillopora; Seriatopora; Sideropora; Stylophora; Stylopora	see Supplementary Table S3	26.03.2026
Prochloraceae	1	phototrophic bacteria	Prochloraceae	Y	17	TRUE	573266	Prochloraceae	Family	Prochloron	see Supplementary Table S3	26.03.2026
Pseudanabaenaceae	1	phototrophic bacteria	Pseudanabaenaceae	Y	18	TRUE	146606	Pseudanabaenaceae	Family	Insularia; Limnothrix; Pseudanabaena; Spirocoleus	see Supplementary Table S3	26.03.2026
Rhizosoleniaceae	1	phototrophic protists	Rhizosoleniaceae	Y	13	TRUE	149068	Rhizosoleniaceae	Family	Dactyliosolen; Guinardia; Neocalyptrella; Proboscia; Pseudosolenia; Rhizosolenia; Sundstroemia; Urosolenia	see Supplementary Table S3	26.03.2026
Roseiflexaceae	1	phototrophic bacteria	Roseiflexaceae	Y	2	FALSE	NA	NA	NA	NA	https://www.microbiologyresearch.org/content/journal/ijsem/10.1099/00207713-52-1-187	26.03.2026
Salmonidae	3	fish/nekton	Salmonidae	Y	49	TRUE	125587	Salmonidae	Family	NA	see Supplementary Table S3	26.03.2026
Salpingoecidae	2	heterotrophic protists	Salpingoecidae	Y	17	TRUE	105500	Salpingoecidae	Family	Salpingoeca	see Supplementary Table S3	26.03.2026
Scytonemataceae	1	phototrophic bacteria	Scytonemataceae	Y	5	TRUE	196245	Scytonemataceae	Family	Adrianema; Arthrosiphon; Brachytrichia; Cronbergia; Herpyzonema; Parenchymorpha; Scytonema; Scytonematopsis	see Supplementary Table S3	26.03.2026
Skeletonemataceae	1	phototrophic protists	Skeletonemataceae	Y	1	FALSE	NA	NA	NA	NA	https://en.wikipedia.org/wiki/Skeletonemataceae	26.03.2026
Sparidae	3	demersal fish	Sparidae	Y	23	TRUE	125564	Sparidae	Family	Acanthopagros; Acanthopagrus; Allotaius; Amamiichthys; Archosargus; Argyrops; Argyrozona; Aurata; Austrosparus; Boops; Boopsoidea; Calamus; Caranthus; Centracanthus; Centracantus; Charax; Cheimarius; Cheimerius; Cheimerus; Chrysoblephus; Chrysophrys; Chysophrys; Coleosmaris; Crenidens; Cymatoceps; Dentex; Diplodus; Eusalpa; Evynnis; Gymnocrotaphus; Lagodon; Lithognathus; Lithognatus; Maena; Merol…	see Supplementary Table S3	26.03.2026
Sphaerozoidae	2	heterotrophic protists	Sphaerozoidae	Y	1	TRUE	493601	Sphaerozoidae	Subfamily	Rhaphidozoum	see Supplementary Table S3	26.03.2026
Staurosiraceae	1	phototrophic protists	Staurosiraceae	Y	0	FALSE	NA	NA	NA	NA	https://roscoff-culture-collection.org/node/31310#:~:text=Staurosirella_pinnata%20%7C%20Roscoff%20Culture%20Collection	26.03.2026
Stephanodiscaceae	1	phototrophic protists	Stephanodiscaceae	Y	12	TRUE	148994	Stephanodiscaceae	Family	Cyclostephanos; Cyclotella; Pantocsekiella	see Supplementary Table S3	26.03.2026
Syndiniaceae	2	heterotrophic protists	Syndiniaceae	Y	10	TRUE	577497	Syndiniaceae	Family	Hematodinium; Solenodinium; Syndinium	https://en.wikipedia.org/wiki/Syndiniales	26.03.2026
Synechococcaceae	1	phototrophic bacteria	Synechococcaceae	Y	6	TRUE	160570	Synechococcaceae	Family	NA	https://grokipedia.com/page/synechococcaceae	26.03.2026
Syngnathidae	3	demersal fish	Syngnathidae	Y	25	TRUE	125606	Syngnathidae	Family	NA	see Supplementary Table S3	26.03.2026
Terebellidae	2	sessile/sedimentary herbivorous benthos	Terebellidae	Y	11	TRUE	982	Terebellidae	Family	Amphytrite; Dendrobranchus; Ehlersiella; Naneva; Odysseus; Uncinochaeta	see Supplementary Table S3	26.03.2026
Tetragonicipitidae	2	crustaceous zooplankton	Tetragonicipitidae	Y	1	TRUE	345994	Tetragonicipitidae	Family	Adoginiceps; Aigondiceps; Diagoniceps; Fearia; Godianiceps; Laophontella; Mwania; Neogoniceps; Nidiagoceps; Odaginiceps; Oniscopsis; Paraphyllopodopsyllus; Paraschizopera; Phyllopodopsyllus; Protogoniceps; Pteropsyllus; Tarengoticeps; Tetragoniceps; Willeyella	https://en.wikipedia.org/wiki/Tetragonicipitidae	26.03.2026
Thalassiosiraceae	1	phototrophic protists	Thalassiosiraceae	Y	20	TRUE	148904	Thalassiosiraceae	Family	Conticribra; Coscinosira; Mediolabrus; Microsiphona; Minidiscus; Parthaea; Porosira; Roundia; Shionodiscus; Sinerima; Takanoa; Thalassiocyclus; Thalassiosira	see Supplementary Table S3	26.03.2026
Toxariaceae	1	phototrophic protists	Toxariaceae	Y	1	TRUE	248073	Toxariaceae	Family	Toxarium	see Supplementary Table S3	26.03.2026
Triceratiaceae	1	phototrophic protists	Triceratiaceae	Y	5	TRUE	149049	Triceratiaceae	Family	Amphitetras; Auliscus; Cerataulus; Eupodiscus; Hobaniella; Lampriscus; Odontella; Pleurosira; Pseudictyota; Ralfsiella; Triceratium; Trieres	see Supplementary Table S3	26.03.2026
Triparmaceae	1	phototrophic protists	Triparmaceae	Y	2	TRUE	341355	Triparmaceae	Family	Bolidomonas; Tetraparma; Triparma	see Supplementary Table S3	26.03.2026
Ulnariaceae	1	phototrophic protists	Ulnariaceae	Y	0	TRUE	1245872	Ulnariaceae	Family	Divergita; Stricosus	see Supplementary Table S3	26.03.2026
Vahlkampfiidae	2	heterotrophic protists	Vahlkampfiidae	Y	18	TRUE	21540	Vahlkampfiidae	Family	Heteramoeba; Neovahlkampfia; Paravahlkampfia; Tetramitus; Vahlkampfia	see Supplementary Table S3	26.03.2026
Acanthasteridae	3	mobile benthos	Acanthasteridae	N	14	TRUE	196202	Acanthasteridae	Family	Acanthaster; Echinities	see Supplementary Table S3	26.03.2026
Acaryochloridaceae	1	phototrophic bacteria	Acaryochloridaceae	N	17	TRUE	573250	Acaryochloridaceae	Family	Acaryochloris	see Supplementary Table S3	26.03.2026
Acinetosporaceae	1	brown algae	Acinetosporaceae	N	2	TRUE	147106	Acinetosporaceae	Family	Acinetospora; Feldmannia; Geminocarpus; Giffordia; Herponema; Hincksia; Internoretia; Pogotrichium; Pogotrichum; Pylaiella	https://en.wikipedia.org/wiki/Brown_algae	26.03.2026
Acrochaetiaceae	1	red algae	Acrochaetiaceae	N	1	TRUE	143661	Acrochaetiaceae	Family	Acrochaetium; Chromastrum; Grania; Kylinia; Liagorophila	see Supplementary Table S3	26.03.2026
Acytosteliaceae	2	slime mold	Acytosteliaceae	N	0	FALSE	NA	NA	NA	NA	https://www.sciencedirect.com/science/article/pii/S1434461017300925	26.03.2026
Agaraceae	1	brown algae	Agaraceae	N	6	TRUE	1309299	Agaraceae	Family	Agarum; Costaria; Dictyoneuropsis; Dictyoneurum; Neoagarum; Thalassiophyllum	https://en.wikipedia.org/wiki/Brown_algae	26.03.2026
Aiptasiidae	3	sessile/sedimentary carnivorous benthos	Aiptasiidae	N	7	TRUE	100656	Aiptasiidae	Family	Aipstasia; Aiptasia; Aiptasiogeton; Aiptasioides; Aiptosiogeton; Alptasia; Bartholomea; Batholomea; Bellactis; Carlgreniella; Exaiptasia; Laviactis; Neoaiptasia; Paranthea; Ragactis	see Supplementary Table S3	26.03.2026
Alariaceae	1	brown algae	Alariaceae	N	17	TRUE	143753	Alariaceae	Family	Alaria; Druehlia; Eualaria; Hirome; Lessoniopsis; Orgyia; Pleurophycus; Pleuropterum; Pterygophora; Ulopteryx; Undaria; Undariella; Undariopsis	see Supplementary Table S3	26.03.2026
Alepocephalidae	3	fish/nekton	Alepocephalidae	N	7	TRUE	125507	Alepocephalidae	Family	Alepocephalus; Alepocphalus; Aleposomus; Asquamiceps; Asquamisceps; Aulastomatomorpha; Aulostomatomorpha; Bajacalifornia; Bathtroctes; Bathylaco; Bathyprion; Bathyroctes; Bathytroctes; Bellocia; Binghamia; Binghamichthys; Caudania; Conocara; Einara; Ericara; Grimatroctes; Herwigia; Lepogenys; Leptochilichthys; Leptoderma; Macromastax; Microphotolepis; Mirognathus; Narcetes; Nemabathytroctes; Nomo…	see Supplementary Table S3	26.03.2026
Ammodytidae	3	demersal fish	Ammodytidae	N	11	TRUE	125516	Ammodytidae	Family	Ammodytes; Ammodytoides; Bleekeria; Embolichthys; Gymnammodites; Gymnammodytes; Herklotsina; Hyperoplus; Lepidammodytes; Protammodytes	see Supplementary Table S3	26.03.2026
Anoplopomatidae	3	demersal fish	Anoplopomatidae	N	7	TRUE	154666	Anoplopomatidae	Family	Anoplopoma; Ebisus; Erilepis; Erilepsis; Myriolepis; Scombrocottus	see Supplementary Table S3	26.03.2026
Aphanizomenonaceae	1	phototrophic bacteria	Aphanizomenonaceae	N	24	TRUE	836361	Aphanizomenonaceae	Family	Anabaena; Cylindrospermum; Dolichospermum; Gloeotrichia; Hydrocoryne; Okeanomitos; Trichormus; Wollea	see Supplementary Table S3	26.03.2026
Aphanothecaceae	1	phototrophic bacteria	Aphanothecaceae	N	0	TRUE	836357	Aphanothecaceae	Family	NA	see Supplementary Table S3	26.03.2026
Arcidae	2	sessile/sedimentary herbivorous benthos	Arcidae	N	17	TRUE	208	Arcidae	Family	Abarbatia; Acar; Anadara; Anomalocardia; Arca; Argina; Arginarca; Asperarca; Barbatia; Barbatirus; Bathyarca; Bentharca; Byssoarca; Calloarca; Caloosarca; Cara; Cibota; Coraliarca; Cucullaearca; Cunearca; Daphnoderma; Deltaodon; Destacar; Diluvarca; Epitrisis; Esmerarca; Fugleria; Grandiarca; Hawaiarca; Imparilarca; Indacar; Kikaiarca; Lamarcka; Larkinia; Litharca; Lunarca; Mabellarca; Mesocibota…	see Supplementary Table S3	26.03.2026
Areschougiaceae	1	red algae	Areschougiaceae	N	0	TRUE	368766	Areschougiaceae	Family	Anatheca; Areschougia; Axosiphon; Erythroclonium; Meristiella; Neoareschougia; Notophycus; Reticulobotrys; Rhabdonia; Thysanocladia	see Supplementary Table S3	26.03.2026
Bangiaceae	1	red algae	Bangiaceae	N	19	TRUE	143664	Bangiaceae	Family	Aspalatia; Bangia; Bangiella; Bangiomorpha; Boreophyllum; Calidia; Clymene; Diadenus; Dione; Diploderma; Fuscifolium; Kuwaitiella; Lysithea; Minerva; Miuraea; Neomiuraea; Neoporphyra; Neopyropia; Neothemis; Phycocalidia; Phyllona; Porphyra; Porphyrella; Pseudobangia; Pyropia; Themis; Uedaea; Wildemania	see Supplementary Table S3	26.03.2026
Bathylagidae	3	fish/nekton	Bathylagidae	N	2	TRUE	125509	Bathylagidae	Family	Bathylagichthys; Bathylagoides; Bathylagus; Dolicholagus; Leuroglossus; Lipolagus; Melanolagus; Pseudobathylagus; Therobromus	see Supplementary Table S3	26.03.2026
Batrachospermaceae	1	red algae	Batrachospermaceae	N	5	TRUE	493875	Batrachospermaceae	Family	Batrachospermum; Sheathia	see Supplementary Table S3	26.03.2026
Berkeleyaceae	1	phototrophic protists	Berkeleyaceae	N	0	TRUE	177859	Berkeleyaceae	Family	Berkeleya; Climaconeis; Parlibellus; Stenoneis	see Supplementary Table S3	26.03.2026
Bolbocoleonaceae	1	chlorophytes	Bolbocoleonaceae	N	0	TRUE	493901	Bolbocoleonaceae	Family	Bolbocoleon	see Supplementary Table S3	26.03.2026
Bonnemaisoniaceae	1	red algae	Bonnemaisoniaceae	N	12	TRUE	143665	Bonnemaisoniaceae	Family	Asparagopsis; Bonnemaisonia; Bowiesia; Calocladia; Chondrodon; Delisea; Falkenbergia; Leptophyllis; Lictoria; Pleuroblepharidella; Pleuroblepharis; Ptilonia	see Supplementary Table S3	26.03.2026
Bracteacoccaceae	1	chlorophytes	Bracteacoccaceae	N	0	TRUE	599704	Bracteacoccaceae	Family	NA	see Supplementary Table S3	26.03.2026
Calotrichaceae	1	phototrophic bacteria	Calotrichaceae	N	0	TRUE	1656682	Calotrichaceae	Family	NA	see Supplementary Table S3	26.03.2026
Campanulariidae	3	sessile/sedimentary carnivorous benthos	Campanulariidae	N	15	TRUE	1606	Campanulariidae	Family	Agastra; Campanula; Campanularia; Clytia; Epenthesis; Eucalix; Eucope; Eucopella; Eucopium; Eulaomedea; Gastroblasta; Gonothyraea; Hartlaubella; Hypanthea; Laomedea; Monopyxis; Monosklera; Obelaria; Obelia; Obeliopsis; Orthopyxis; Paracalyx; Phialidium; Pseudoclytia; Rhizocaulus; Schizocladium; Silicularia; Thaumantias; Tulpa; Verticillina; Zelounies	see Supplementary Table S3	26.03.2026
Ceramiaceae	1	red algae	Ceramiaceae	N	3	TRUE	143671	Ceramiaceae	Family	Actinothamnion; Ascocladium; Bakothamnion; Boryna; Calliclavula; Callidictyon; Ceramothamnion; Chaetoceras; Compsothamnionella; Dasythamnion; Echinoceras; Episperma; Gaillonia; Gongroceras; Herpothamnion; Hormoceras; Irtugovia; Microgelidiopsis; Ossiella; Pandorea; Pandorella; Phlebothamnion; Poecilothamnion; Pterocladiopsis; Seagriefia; Thamnocarpus; Trichoceras; Zonariophila	see Supplementary Table S3	26.03.2026
Ceratiidae	3	fish/nekton	Ceratiidae	N	0	TRUE	125487	Ceratiidae	Family	Ceratias; Cryptopsaras; Cryptosaras; Cryptosares; Cryptosarus; Cryptosparas; Mancalias; Manchalias; Reganula; Typhlopsaras; Typlopsaras	see Supplementary Table S3	26.03.2026
Chamaesiphonaceae	1	phototrophic bacteria	Chamaesiphonaceae	N	3	TRUE	196191	Chamaesiphonaceae	Family	Chamaesiphon; Stichosiphon; Yonedaella	see Supplementary Table S3	26.03.2026
Characeae	1	streptophytes	Characeae	N	20	TRUE	179049	Characeae	Family	Lamprothamnium; Mesochara; Munieria; Nitellopsis; Tolypella	see Supplementary Table S3	26.03.2026
Chattonellaceae	1	phototrophic protists	Chattonellaceae	N	14	TRUE	160583	Chattonellaceae	Family	Chattonella; Entomosigma; Hemieutreptia; Heterosigma; Oltmannsia	see Supplementary Table S3	26.03.2026
Chlamydomonadaceae	1	chlorophytes	Chlamydomonadaceae	N	17	TRUE	178973	Chlamydomonadaceae	Family	Brachiomonas; Carteria; Chlamydomonas; Chlamydonephris; Chloromonas; Cornumonas; Diplostauron; Diselmis; Hyalobrachion; Ixipapillifera; Microglena; Oltmannsiella; Phyllomonas; Polytoma; Protococcus; Pyramichlamys; Selenochloris; Sphenochloris	see Supplementary Table S3	26.03.2026
Chlorocystidaceae	1	chlorophytes	Chlorocystidaceae	N	9	TRUE	143678	Chlorocystidaceae	Family	Desmochloris; Halochloris; Halochlorococcum; Neohalochloris	see Supplementary Table S3	26.03.2026
Chloroflexaceae	1	phototrophic bacteria	Chloroflexaceae	N	10	TRUE	571105	Chloroflexaceae	Family	NA	see Supplementary Table S3	26.03.2026
Chromulinaceae	1	phototrophic protists	Chromulinaceae	N	4	TRUE	160546	Chromulinaceae	Family	Chromulina; Codonomonas; Heterochromulina; Oikomonas; Sphaleromantis	see Supplementary Table S3	26.03.2026
Chroococcaceae	1	phototrophic bacteria	Chroococcaceae	N	7	TRUE	146544	Chroococcaceae	Family	Chroococcus; Cyanoarbor; Cyanodermatium; Cyanokybus; Cyanosarcina; Dactylococcopsis; Entophysalis; Placoma; Pseudocapsa; Sphaerophycus	see Supplementary Table S3	26.03.2026
Chroococcidiopsidaceae	1	phototrophic bacteria	Chroococcidiopsidaceae	N	13	TRUE	1653529	Chroococcidiopsidaceae	Family	Chroococcidiopsis; Haliplanktos	see Supplementary Table S3	26.03.2026
Chroomonadaceae	2	heterotrophic protists	Chroomonadaceae	N	16	TRUE	20998	Chroomonadaceae	Family	Falcomonas; Hemiselmis; Komma	https://en.wikipedia.org/wiki/Chroomonadaceae	26.03.2026	Mixotrophs (photo - heterotroph)
Chrysochromulinaceae	1	phototrophic protists	Chrysochromulinaceae	N	17	TRUE	599689	Chrysochromulinaceae	Family	Chrysochromulina	see Supplementary Table S3	26.03.2026
Chrysolepidomonadaceae	1	phototrophic protists	Chrysolepidomonadaceae	N	0	TRUE	573978	Chrysolepidomonadaceae	Family	Chrysolepidomonas	see Supplementary Table S3	26.03.2026
Cirratulidae	2	sessile/sedimentary herbivorous benthos	Cirratulidae	N	10	TRUE	919	Cirratulidae	Family	Ambo; Aphelochaeta; Archidice; Audouinea; Audouinia; Caulleriella; Chaetocirratulus; Chaetosone; Chaetozone; Cirratulispio; Cirratulus; Cirrhatula; Cirrhatulus; Cirrhineris; Cirriformia; Cirrinereis; Cirrineris; Dodecaceria; Fauvelicirratulus; Heterocirrus; Kirkegaardia; Labranda; Monticellina; Naraganseta; Pentacirrus; Promenia; Protocirrineris; Tharyx; Timarete	see Supplementary Table S3	26.03.2026
Closteriaceae	1	streptophytes	Closteriaceae	N	0	TRUE	573992	Closteriaceae	Family	Echinella	see Supplementary Table S3	26.03.2026
Coleofasciculaceae	1	phototrophic bacteria	Coleofasciculaceae	N	10	TRUE	836365	Coleofasciculaceae	Family	Caldora; Coleofasciculus; Moorena; Olisthonema; Symploca	see Supplementary Table S3	26.03.2026
Corallinaceae	1	red algae	Corallinaceae	N	2	TRUE	143691	Corallinaceae	Family	Dermatolithon; Duthiophycus; Heteroderma; Litholepis; Masakia; Multisiphonia; Paragoniolithon; Parvicellularium; Pseudogymnosolen	see Supplementary Table S3	26.03.2026
Cottidae	3	demersal fish	Cottidae	N	9	TRUE	125589	Cottidae	Family	Acanthocottus; Agonocottus; Ainocottus; Alcichthys; Allartedius; Andriashevicottus; Antipodocottus; Archaulus; Archistes; Argyrocottus; Artediellichthys; Artediellina; Artediellius; Artedielloides; Artediellus; Artedius; Ascelichthys; Asemichthys; Aspicottus; Astrocottus; Astrolytes; Atopocottus; Axyrias; Bero; Blennicottus; Bolinia; Boreocottus; Centridermichthys; Ceratocottus; Chitinotus; Chito…	see Supplementary Table S3	26.03.2026
Crustomastigaceae	1	chlorophytes	Crustomastigaceae	N	0	FALSE	NA	NA	NA	NA	https://en.wikipedia.org/wiki/Crustomastix	26.03.2026
Cyaneidae	2	gelatinous zooplankton	Cyaneidae	N	10	TRUE	135239	Cyaneidae	Family	Cyanea; Desmonema; Procyanea	https://en.wikipedia.org/wiki/Cyaneidae	26.03.2026
Cyanidiaceae	1	red algae	Cyanidiaceae	N	0	TRUE	599627	Cyanidiaceae	Family	NA	see Supplementary Table S3	26.03.2026
Cyanophoraceae	1	phototrophic protists	Cyanophoraceae	N	0	FALSE	NA	NA	NA	NA	https://en.wikipedia.org/wiki/Cyanophora	26.03.2026
Cyclopteridae	3	fish/nekton	Cyclopteridae	N	9	TRUE	125590	Cyclopteridae	Family	Aptocyclus; Cyclolumpus; Cyclopsis; Cycloptera; Cyclopterichthys; Cyclopterocottus; Cyclopteroides; Cyclopteropsis; Cyclopterus; Elephantichthys; Eumicrotremus; Georgimarinus; Lethotremus; Lethrotremus; Lumpus; Microancathus; Microtremus; Pelagocyclus; Proeumicrotremus	see Supplementary Table S3	26.03.2026
Cyprinidae	3	fish/nekton	Cyprinidae	N	33	TRUE	154163	Cyprinidae	Family	Acanthalburnus; Acanthonotus; Acanthorutilus; Agenigobio; Alborella; Albulichthys; Bungia; Cachius; Carpio; Catla; Clarkina; Cultriculus; Dangila; Erimonax; Erythroculter; Folifer; Gibelion; Gonorhynchus; Gonorrynchus; Idus; Kendallia; Kosswigobarbus; Lagowskiella; Laubuca; Leucogobio; Lissochilus; Lissocholichthys; Luciobrama; Mandibularca; Masticbarbus; Messinobarbus; Morocco; Moroco; Morulius;…	see Supplementary Table S3	26.03.2026
Daphniidae	2	crustaceous zooplankton	Daphniidae	N	36	TRUE	148360	Daphniidae	Family	Ceriodaphnia; Daphnia; Daphniopsis; Scapholeberis; Simocephalus	see Supplementary Table S3	26.03.2026
Dasyaceae	1	red algae	Dasyaceae	N	0	TRUE	143672	Dasyaceae	Family	NA	see Supplementary Table S3	26.03.2026
Delesseriaceae	1	red algae	Delesseriaceae	N	4	TRUE	143673	Delesseriaceae	Family	Aeglophyllum; Aglaophyllum; Anisocladella; Dawsonia; Hemitrema; Implicaria; Mikamiella; Pachyglossum; Papyracea; Pseudolaingia; Ruprechtiella; Schizoneura; Scutarius; Searlesia; Sonderia; Vinassaella; Yamadaphycus	see Supplementary Table S3	26.03.2026
Derbesiaceae	1	chlorophytes	Derbesiaceae	N	4	TRUE	143667	Derbesiaceae	Family	Derbesia; Halicystis; Pedobesia; Pedodiscus	see Supplementary Table S3	26.03.2026
Desmidiaceae	1	streptophytes	Desmidiaceae	N	17	TRUE	162724	Desmidiaceae	Family	Bourrellyodesmus; Calocylindrus; Cosmarium; Pleurotaenium; Staurastrum	see Supplementary Table S3	26.03.2026
Dictyotaceae	1	brown algae	Dictyotaceae	N	12	TRUE	143716	Dictyotaceae	Family	Dictyotopsis; Exallosorus; Newhousia; Padinopsis; Phycopteris; Scoresbyella; Stoechospermum; Stypopodium	see Supplementary Table S3	26.03.2026
Diplonemidae	2	heterotrophic protists	Diplonemidae	N	5	TRUE	1736280	Diplonemidae	Family	Diplonema; Flectonema; Isonema; Lacrimia; Metadiplonema; Paradiplonema; Rhynchopus; Sulcionema	see Supplementary Table S3	26.03.2026
Dugesiidae	3	mobile benthos	Dugesiidae	N	18	TRUE	479234	Dugesiidae	Family	Dugesia	see Supplementary Table S3	26.03.2026
Dunaliellaceae	1	chlorophytes	Dunaliellaceae	N	11	TRUE	368897	Dunaliellaceae	Family	Dunaliella; Medusochloris; Platella; Ulochloris	see Supplementary Table S3	26.03.2026
Ectocarpaceae	1	brown algae	Ectocarpaceae	N	10	TRUE	143717	Ectocarpaceae	Family	Capsicarpella; Colophermum; Ectocarpus; Epinema; Kuckuckia; Pleurocladia; Rotiramulus; Sphaerophorus; Spongonema	see Supplementary Table S3	26.03.2026
Edwardsiidae	3	sessile/sedimentary carnivorous benthos	Edwardsiidae	N	9	TRUE	100665	Edwardsiidae	Family	Alfredus; Ammonactis; Diphtera; Drillactis; Edwardisa; Edwardsa; Edwardsia; Edwardsianthus; Edwardsiella; Edwardsioides; Edwarsia; Fagesia; Favesia; Halcampogeton; Halcarnpogeton; Isoedwardsia; Isoscolanthus; Lecythia; Milne; Milneedwardsia; Milne-Edwardsia; Nematostella; Paraedwardsia; Scolanthus; Synhalcampella; Tempuractis; Urophysalus	see Supplementary Table S3	26.03.2026
Eirenidae	2	gelatinous zooplankton	Eirenidae	N	6	TRUE	15378	Eirenidae	Family	Anthohydra; Campanopsis; Dianaea; Eirene; Eugymnanthea; Eutima; Eutimalphes; Eutimeta; Eutonina; Goodsirea; Halanthus; Helgicirrha; Irene; Irenium; Irenopsis; Liriopsis; Mytilhydra; Neotima; Octorchandra; Octorchidium; Octorchis; Ostreohydra; Phialopsis; Phortis; Plancia; Saphenia; Siphonorhynchus; Tiarops; Tima	see Supplementary Table S3	26.03.2026
Eucalanidae	2	crustaceous zooplankton	Eucalanidae	N	5	TRUE	104085	Eucalanidae	Family	Calanella; Eucalanus; Pareucalanus; Subeucalanus	see Supplementary Table S3	26.03.2026
Euglenaceae	2	heterotrophic protists	Euglenaceae	N	5	TRUE	21001	Euglenaceae	Family	Calkinsia; Chlorachne; Monomorphina; Protoeuglena	see Supplementary Table S3	26.03.2026	Mixotrophs (photo - heterotroph)
Euphausiidae	2	crustaceous zooplankton	Euphausiidae	N	24	TRUE	110671	Euphausiidae	Family	Boreophausia; Cyrtopia; Euphausia; Hansarsia; Meganyctiphanes; Nematobrachion; Nematodactylus; Nematoscelis; Nyctiphanes; Parathysanopoda; Pseudeuphausia; Rhoda; Stylocheiron; Tessarabrachion; Thysanoessa; Thysanoëssa; Thysanopoda; Thysanopode	see Supplementary Table S3	26.03.2026
Euplotidae	2	heterotrophic protists	Euplotidae	N	9	TRUE	179274	Euplotidae	Family	Euplotes; Euplotopsis; Moneuplotes; Paraeuplotes	see Supplementary Table S3	26.03.2026
Eustigmataceae	1	phototrophic protists	Eustigmataceae	N	0	TRUE	573997	Eustigmataceae	Family	NA	see Supplementary Table S3	26.03.2026
Fonticulaceae	2	heterotrophic protists	Fonticulaceae	N	0	FALSE	NA	NA	NA	NA	https://en.wikipedia.org/wiki/Nucleariid	26.03.2026
Fucaceae	1	brown algae	Fucaceae	N	22	TRUE	143723	Fucaceae	Family	Ascophyllum; Fucodium; Fucus; Halicoccus; Halidrys; Hesperophycus; Ozothallia; Pelvetia; Pelvetiopsis; Physocaulon; Silvetia; Virsodes	see Supplementary Table S3	26.03.2026
Gadidae	3	demersal fish	Gadidae	N	27	TRUE	125469	Gadidae	Family	Aeglefinus; Arctogadus; Asellus; Boreogadus; Brachygadus; Eleginus; Gadiculus; Gadulus; Gadus; Melanogrammes; Melanogrammus; Merlangius; Merlangus; Microgadus; Micromesistius; Morhua; Morrhua; Morua; Phocaegadus; Polachius; Pollachius; Theracra; Theragra; Trisopterus	see Supplementary Table S3	26.03.2026
Gecarcinidae	3	crustaceans	Gecarcinidae	N	20	TRUE	196152	Gecarcinidae	Family	Cardisoma; Discoplax; Gecarcoidea; Grapsodes; Pelocarcinus	https://onlinelibrary.wiley.com/doi/10.1111/j.1469-185X.2008.00070.x	26.03.2026
Gelidiaceae	1	red algae	Gelidiaceae	N	7	TRUE	143726	Gelidiaceae	Family	Acanthopeltis; Acropeltis; Beckerella; Capreolia; Chaetangium; Gelidiophycus; Gelidiorariphycus; Gelidium; Porphyroglossum; Ptilophora; Yatabella	see Supplementary Table S3	26.03.2026
Gigartinaceae	1	red algae	Gigartinaceae	N	27	TRUE	143733	Gigartinaceae	Family	Chondracanthus; Chondria; Chondroclonium; Chondrodictyon; Chondrus; Collinsia; Gigartina; Iridaea; Iridophycus; Mazzaella; Oncotylus; Ostiophyllum; Polymorpha; Psilophycus; Rhodoglossum; Sarcopeltis; Sarcothalia	see Supplementary Table S3	26.03.2026
Globorotaliidae	2	heterotrophic protists	Globorotaliidae	N	7	TRUE	111930	Globorotaliidae	Family	Berggrenia; Dentagloborotalia; Dentigloborotalia; Globoconella; Globorotalia; Hirsutella; Menardella; Neoacarinina; Neogloboquadrina; Obandyella; Planorotalia; Truncorotalia	see Supplementary Table S3	26.03.2026
Gobiidae	3	fish/nekton	Gobiidae	N	5	TRUE	125537	Gobiidae	Family	Chonorphorus; Eleotrioides; Eleotroides; Latrunculus; Papidonia; Papillonigobius; Quisquilus; Seychellia	see Supplementary Table S3	26.03.2026
Gomontiellaceae	1	phototrophic bacteria	Gomontiellaceae	N	2	TRUE	573262	Gomontiellaceae	Family	Borzia; Hormoscilla; Katagnymene; Komvophoron	see Supplementary Table S3	26.03.2026
Gonostomatidae	3	fish/nekton	Gonostomatidae	N	8	TRUE	125601	Gonostomatidae	Family	Bonapartia; Cyalothone; Cyclothone; Gonostoma; Gonostomia; Gonostomus; Margrethia; Neostoma; Sigmops; Snellius; Triplophos; Zaphotias	see Supplementary Table S3	26.03.2026
Gonyaulacaceae	1	phototrophic protists	Gonyaulacaceae	N	8	TRUE	109428	Gonyaulacaceae	Family	Acanthogonyaulax; Amylax; Apteodinium; Gessnerium; Gonyaulax; Impagidinium; Roulea; Spiraulaxina; Tenua	see Supplementary Table S3	26.03.2026
Gromiidae	2	heterotrophic protists	Gromiidae	N	0	TRUE	136748	Gromiidae	Family	Gromia	see Supplementary Table S3	26.03.2026
Haematococcaceae	1	chlorophytes	Haematococcaceae	N	7	TRUE	428521	Haematococcaceae	Family	Chlorogonium	see Supplementary Table S3	26.03.2026
Halimedaceae	1	chlorophytes	Halimedaceae	N	1	TRUE	368715	Halimedaceae	Family	NA	see Supplementary Table S3	26.03.2026
Halymeniaceae	1	red algae	Halymeniaceae	N	12	TRUE	143697	Halymeniaceae	Family	Abbottia; Acrodiscus; Aeodes; Amalthea; Austroepiphloea; Blastophye; Carpopeltis; Codiophyllum; Corynomorpha; Cryptonemia; Cyrtymenia; Dactylymenia; Dictyophora; Ephiphloea; Epiphloea; Felicinia; Galene; Gelinaria; Glaphyrosiphon; Grateloupiocolax; Halymenia; Howella; Isabbottia; Neoabbottiella; Neofolia; Nesoia; Norrissia; Pachymenia; Phyllymenia; Polyopes; Prionitis; Ramirezia; Sinkoraena; Sino…	see Supplementary Table S3	26.03.2026
Hapalidiaceae	1	red algae	Hapalidiaceae	N	14	TRUE	368755	Hapalidiaceae	Family	Boreolithothamnion; Callilithophytum; Lithothamnion; Phymatolithon; Roseolithon; Thalassolithon	see Supplementary Table S3	26.03.2026
Harpacticidae	2	crustaceous zooplankton	Harpacticidae	N	4	TRUE	115153	Harpacticidae	Family	Archizausodes; Arpacticus; Campella; Camptonyx; Discoharpacticus; Handiella; Harpacticus; Mucropedia; Neozausodes; Paratigriopus; Perissocope; Tigriopus; Zaus; Zausodes; Zausopsis	see Supplementary Table S3	26.03.2026
Heliobacteriaceae	1	phototrophic bacteria	Heliobacteriaceae	N	11	FALSE	NA	NA	NA	NA	https://link.springer.com/rwe/10.1007/0-387-30744-3_31	26.03.2026	photoheterotrophs, chemoheterotrophs
Hemiselmidaceae	1	phototrophic protists	Hemiselmidaceae	N	13	TRUE	17641	Hemiselmidaceae	Family	Chroomonas; Protochrysis	https://de.wikipedia.org/wiki/Cryptophyceae	26.03.2026
Hexamitidae	2	heterotrophic protists	Hexamitidae	N	7	TRUE	562616	Hexamitidae	Family	Gyromonas; Hexamita; Trigonomonas	see Supplementary Table S3	26.03.2026
Hildenbrandiaceae	1	red algae	Hildenbrandiaceae	N	1	TRUE	143750	Hildenbrandiaceae	Family	Apophlaea; Hildenbrandia	see Supplementary Table S3	26.03.2026
Histionidae	2	heterotrophic protists	Histionidae	N	0	TRUE	599667	Histionidae	Family	NA	see Supplementary Table S3	26.03.2026
Hydridae	3	sessile/sedimentary carnivorous benthos	Hydridae	N	0	TRUE	151708	Hydridae	Family	NA	see Supplementary Table S3	26.03.2026
Hydrodictyaceae	1	chlorophytes	Hydrodictyaceae	N	0	TRUE	160560	Hydrodictyaceae	Family	Parapediastrum	see Supplementary Table S3	26.03.2026
Hyellaceae	1	phototrophic bacteria	Hyellaceae	N	0	TRUE	146612	Hyellaceae	Family	Chamaecalyx; Ercegovicia; Hydropodocapsa; Podocapsa	see Supplementary Table S3	26.03.2026
Hymenomonadaceae	1	phototrophic protists	Hymenomonadaceae	N	3	TRUE	115071	Hymenomonadaceae	Family	Hymenomonas; Jomonlithus; Ochrosphaera	see Supplementary Table S3	26.03.2026
Hypneaceae	1	red algae	Hypneaceae	N	0	TRUE	143735	Hypneaceae	Family	Hypnophycus; Merrifieldia	see Supplementary Table S3	26.03.2026
Hypotrichomonadidae	2	heterotrophic protists	Hypotrichomonadidae	N	0	TRUE	1737656	Hypotrichomonadidae	Family	NA	see Supplementary Table S3	26.03.2026
Jakobidae	2	heterotrophic protists	Jakobidae	N	6	TRUE	599668	Jakobidae	Family	Jakoba	see Supplementary Table S3	26.03.2026
Kallymeniaceae	1	red algae	Kallymeniaceae	N	5	TRUE	143698	Kallymeniaceae	Family	Austrokallymenia; Austrophyllis; Austropugetia; Beringia; Blastophyllis; Callocolax; Callophyllis; Cirrulicarpus; Commanderella; Croisettea; Ectophora; Erythrophyllum; Euhymenia; Euthora; Fulgeophyllis; Glaphyrymenia; Glaphyrymeniopsis; Hommersandia; Hormophora; Huonia; Ionia; Judithia; Kallymenia; Kallymeniopsis; Lecithites; Leiomenia; Leniea; Meredithia; Metacallophyllis; Microcoelia; Nereogink…	see Supplementary Table S3	26.03.2026
Kareniaceae	1	phototrophic protists	Kareniaceae	N	23	TRUE	599664	Kareniaceae	Family	Brachidinium; Karenia; Karlodinium; Shimiella	see Supplementary Table S3	26.03.2026
Klebsormidiaceae	1	streptophytes	Klebsormidiaceae	N	17	TRUE	368782	Klebsormidiaceae	Family	Klebsormidium	see Supplementary Table S3	26.03.2026
Koliellaceae	1	chlorophytes	Koliellaceae	N	3	TRUE	558970	Koliellaceae	Family	Koliella	see Supplementary Table S3	26.03.2026
Limulidae	3	crustaceans	Limulidae	N	3	TRUE	150511	Limulidae	Family	NA	see Supplementary Table S3	26.03.2026
Lingulidae	2	sessile/sedimentary herbivorous benthos	Lingulidae	N	12	TRUE	235157	Lingulidae	Family	Glottidia; Lingula	see Supplementary Table S3	26.03.2026
Liparidae	3	demersal fish	Liparidae	N	8	TRUE	234519	Liparidae	Family	Acantholiparis; Aetheliparis; Allinectes; Allocareproctus; Amitra; Bathyphasma; Careproctus; Crystallias; Crystallichthys; Cyclogaster; Edentoliparis; Eknomoliparis; Elassodiscus; Enantioliparis; Eutelichthys; Genioliparis; Gymnolycodes; Gyrinichthys; Liparis; Lipariscus; Loparis; Lopholiparis; Menziesichthys; Merophorus; Nectoliparis; Neoliparis; Notoliparis; Odontoliparis; Osteodiscus; Palmolip…	see Supplementary Table S3	26.03.2026
Loliginidae	3	fish/nekton	Loliginidae	N	23	TRUE	11734	Loliginidae	Family	Acrololigo; Acruroteuthis; Aestuariolus; Afrololigo; Alloteuthis; Chondrosepia; Doryteuthis; Heterololigo; Loligo; Loliolopsis; Loliolus; Lolliguncula; Photololigo; Pickfordiateuthis; Pteroteuthis; Sepioteuthis; Teuthis; Uroteuthis	see Supplementary Table S3	26.03.2026
Lottiidae	2	mobile herbivorous benthos	Lottiidae	N	4	TRUE	7173	Lottiidae	Family	Actinoleuca; Asteracmea; Atalacmea; Chiazacmea; Collisella; Collisellacmaea; Conacmea; Kikukozara; Nipponacmea; Niveotectura; Parvacmea; Patelloidea; Patelloides; Potamacmaea; Radiacmea; Subacmea; Testudinalia; Thalassacmea; Yayoiacmaea; Yayoiacmea	see Supplementary Table S3	26.03.2026
Lysianassidae	3	crustaceans	Lysianassidae	N	6	TRUE	101395	Lysianassidae	Family	Alibrotus; Austronisimus; Boeckosimus; Callisoma; Douniaella; Eurytenes; Glycera; Glycerina; Guerina; Guerinella; Guerinia; Hoplonyx; Katius; Lakota; Lepidepecreopsis; Lysianax; Martensia; Paracyclocaris; Paronesimus; Platamon; Pseudalibrotus; Tetronychia; Valettiella	see Supplementary Table S3	26.03.2026
Mallomonadaceae	1	phototrophic protists	Mallomonadaceae	N	14	TRUE	573888	Mallomonadaceae	Family	Mallomonas; Syncrypta; Synura	see Supplementary Table S3	26.03.2026
Merismopediaceae	1	phototrophic bacteria	Merismopediaceae	N	1	TRUE	146608	Merismopediaceae	Family	NA	see Supplementary Table S3	26.03.2026
Merulinidae	3	sessile/sedimentary carnivorous benthos	Merulinidae	N	11	TRUE	1579843	Merulinidae	Family	Acanthelia; Acanthopora; Aphrastraea; Aphrastrea; Astraea; Astraeosmilia; Astrea; Astreosmilia; Astroria; Australogyra; Barabattoia; Bikiniastrea; Boninastrea; Caeloria; Callogyra; Catalaphyllia; Caulastraea; Caulastrea; Clavarina; Coelastrea; Coelogyra; Coeloria; Cyphastraea; Cyphastrea; Dasyphyllia; Dipsastraea; Dipsastrea; Echinastrea; Echinopora; Erythrastrea; Favites; Goniastraea; Goniastrea…	see Supplementary Table S3	26.03.2026
Mesotaeniaceae	1	streptophytes	Mesotaeniaceae	N	1	TRUE	599730	Mesotaeniaceae	Family	NA	see Supplementary Table S3	26.03.2026
Metopidae	2	heterotrophic protists	Metopidae	N	6	TRUE	172334	Metopidae	Family	Metopus; Parametopus	see Supplementary Table S3	26.03.2026
Metridinidae	2	crustaceous zooplankton	Metridinidae	N	21	TRUE	104092	Metridinidae	Family	Gaussia; Metridia; Metridina; Pleuromamma; Pleuromma	see Supplementary Table S3	26.03.2026
Microstomatidae	3	fish/nekton	Microstomatidae	N	9	TRUE	125511	Microstomatidae	Family	Bathymacrops; Microstoma; Nansenia; Prososcopa; Xenophthalmichthys	see Supplementary Table S3	26.03.2026
Myctophidae	3	fish/nekton	Myctophidae	N	25	TRUE	125498	Myctophidae	Family	NA	see Supplementary Table S3	26.03.2026
Myxinidae	3	demersal fish	Myxinidae	N	3	TRUE	101162	Myxinidae	Family	NA	see Supplementary Table S3	26.03.2026
Nephroselmidaceae	1	chlorophytes	Nephroselmidaceae	N	5	TRUE	368875	Nephroselmidaceae	Family	Anticomonas; Argillamonas; Bipedinomonas; Fluitomonas; Heteromastix; Hiemalomonas; Nephroselmis; Pseudopedinomonas; Sinamonas	see Supplementary Table S3	26.03.2026
Nephtheidae	3	sessile/sedimentary carnivorous benthos	Nephtheidae	N	8	TRUE	146762	Nephtheidae	Family	Ammicella; Chromonephthea; Coronephthya; Dactylonephthya; Dendronephthya; Lemnalioides; Lithophyton; Lithophytum; Litophyton; Morchellana; Neospongodes; Nephthea; Nephthya; Nephtya; Pacifiphyton; Paraspongodes; Roxasia; Sclerella; Scleronephthya; Spoggodes; Spoggodia; Spongodes; Stereonephthya; Umbellulifera	see Supplementary Table S3	26.03.2026
Odobenidae	4	mammals	Odobenidae	N	19	TRUE	136975	Odobenidae	Family	Odobenus	see Supplementary Table S3	26.03.2026
Oedogoniaceae	1	chlorophytes	Oedogoniaceae	N	1	TRUE	577722	Oedogoniaceae	Family	Bulbochaete	see Supplementary Table S3	26.03.2026
Oikopleuridae	2	gelatinous zooplankton	Oikopleuridae	N	0	TRUE	103356	Oikopleuridae	Family	NA	see Supplementary Table S3	26.03.2026
Oltmannsiellopsidaceae	1	chlorophytes	Oltmannsiellopsidaceae	N	0	TRUE	493892	Oltmannsiellopsidaceae	Family	Dangemannia; Halochlorococcum; Neodangemannia; Oltmannsiellopsis	see Supplementary Table S3	26.03.2026
Oocystaceae	1	chlorophytes	Oocystaceae	N	6	TRUE	160589	Oocystaceae	Family	Coenolamellus; Densicystis; Ecballocystis; Euchlorocystis; Hyalochlorella; Oocystis; Pachycladella; Quadricoccus; Trochiscia	see Supplementary Table S3	26.03.2026
Oreosomatidae	3	demersal fish	Oreosomatidae	N	1	TRUE	125616	Oreosomatidae	Family	NA	see Supplementary Table S3	26.03.2026
Osmeridae	3	fish/nekton	Osmeridae	N	25	TRUE	125513	Osmeridae	Family	Allosmerus; Eperlanus; Hypomesus; Mallotus; Mesopus; Osmerus; Spirinchus; Thaleichthys	see Supplementary Table S3	26.03.2026
Ostreobiaceae	1	chlorophytes	Ostreobiaceae	N	6	TRUE	368716	Ostreobiaceae	Family	Ostreobium	see Supplementary Table S3	26.03.2026
Otariidae	4	mammals	Otariidae	N	47	TRUE	231386	Otariidae	Family	Arctocephalus; Callorhinus; Eumetopias; Neophoca; Otaria; Phocarctos; Zalophus	see Supplementary Table S3	26.03.2026
Oxytrichidae	2	heterotrophic protists	Oxytrichidae	N	3	TRUE	390772	Oxytrichidae	Family	Gastrostyla; Hemigastrostyla; Paraurostyla; Ponturostyla	see Supplementary Table S3	26.03.2026
Palmariaceae	1	red algae	Palmariaceae	N	15	TRUE	143761	Palmariaceae	Family	Ceramium; Devaleraea; Halosaccion; Isomenia; Leptosarca; Neohalosacciocolax; Palmaria	see Supplementary Table S3	26.03.2026
Parameciidae	2	heterotrophic protists	Parameciidae	N	18	TRUE	414856	Parameciidae	Family	Paramecium	see Supplementary Table S3	26.03.2026
Parastacidae	3	crustaceans	Parastacidae	N	5	TRUE	472957	Parastacidae	Family	NA	https://de.wikipedia.org/wiki/Parastacidae	26.03.2026
Paulinellidae	2	heterotrophic protists	Paulinellidae	N	0	TRUE	136745	Paulinellidae	Family	Calycomonas	see Supplementary Table S3	26.03.2026
Pavlovaceae	1	phototrophic protists	Pavlovaceae	N	25	TRUE	249730	Pavlovaceae	Family	Diacronema; Exanthemachrysis; Pavlova; Rebecca	see Supplementary Table S3	26.03.2026
Pelagiidae	2	gelatinous zooplankton	Pelagiidae	N	16	TRUE	135240	Pelagiidae	Family	Chrysaora; Dactylometra; Kuragea; Mawia; Neopelagia; Pelagia; Sanderia	see Supplementary Table S3	26.03.2026
Perkinsidae	2	parasitic	Perkinsidae	N	13	TRUE	103339	Perkinsidae	Family	Perkinsus; Phagodinium	see Supplementary Table S3	26.03.2026	parasitic (molluscs)
Pfiesteriaceae	1	phototrophic protists	Pfiesteriaceae	N	13	TRUE	246596	Pfiesteriaceae	Family	Aduncodinium; Luciella; Pfiesteria	https://pubmed.ncbi.nlm.nih.gov/17552978/	26.03.2026	photoheterotrophs
Phacaceae	2	heterotrophic protists	Phacaceae	N	8	TRUE	573995	Phacaceae	Family	Lepocinclis; Phacus	see Supplementary Table S3	26.03.2026	Mixotrophs (photo - heterotroph)
Phaeodactylaceae	1	phototrophic protists	Phaeodactylaceae	N	19	TRUE	175581	Phaeodactylaceae	Family	Phaeodactylum	see Supplementary Table S3	26.03.2026
Phyllophoraceae	1	red algae	Phyllophoraceae	N	13	TRUE	143738	Phyllophoraceae	Family	Acanthotylus; Acletoa; Actinococcus; Ahnfeltiopsis; Archestenogramma; Asterfilopsis; Besa; Ceratocolax; Coccotylus; Colacolepis; Cypellon; Epatica; Epiphylla; Erythrodermis; Fredericqia; Gymnogongrus; Mastocarpus; Membranifolia; Microgongrus; Ozophora; Pachycarpus; Petrocelis; Petroglossum; Phyllophora; Phyllophorella; Phyllotylus; Schottera; Stenogramma; Tylocarpus	see Supplementary Table S3	26.03.2026
Picocystaceae	1	chlorophytes	Picocystaceae	N	10	TRUE	1648088	Picocystaceae	Family	Picocystis	see Supplementary Table S3	26.03.2026
Pinguiochrysidaceae	1	phototrophic protists	Pinguiochrysidaceae	N	1	TRUE	345509	Pinguiochrysidaceae	Family	Glossomastix; Phaeomonas; Pinguiochrysis; Pinguiococcus; Polypodochrysis	see Supplementary Table S3	26.03.2026
Pleurastraceae	1	chlorophytes	Pleurastraceae	N	0	TRUE	368881	Pleurastraceae	Family	NA	see Supplementary Table S3	26.03.2026
Pleuronectidae	3	demersal fish	Pleuronectidae	N	7	TRUE	125579	Pleuronectidae	Family	Xystrias	see Supplementary Table S3	26.03.2026
Polynoidae	3	mobile benthos	Polynoidae	N	6	TRUE	939	Polynoidae	Family	NA	see Supplementary Table S3	26.03.2026
Polyphysaceae	1	chlorophytes	Polyphysaceae	N	17	TRUE	143703	Polyphysaceae	Family	Acetabularia; Acetabulum; Chalmasia; Parvocaulis	see Supplementary Table S3	26.03.2026
Porphyridiaceae	1	red algae	Porphyridiaceae	N	10	TRUE	143767	Porphyridiaceae	Family	Erythrolobus; Porphyridium; Timspurckia	see Supplementary Table S3	26.03.2026
Portunidae	3	crustaceans	Portunidae	N	24	TRUE	106763	Portunidae	Family	Amphitrite; Gonioneptunus; Lupa	see Supplementary Table S3	26.03.2026
Prasinococcaceae	1	chlorophytes	Prasinococcaceae	N	0	TRUE	368882	Prasinococcaceae	Family	Prasinococcus	see Supplementary Table S3	26.03.2026
Prasiolaceae	1	chlorophytes	Prasiolaceae	N	7	TRUE	143771	Prasiolaceae	Family	Chodatia; Mariprasiola; Prasiola; Prasionema; Rosenvingiella; Rosenvingiellopsis; Schizogonium	see Supplementary Table S3	26.03.2026
Priapulidae	3	sessile/sedimentary carnivorous benthos	Priapulidae	N	1	TRUE	101078	Priapulidae	Family	Acanthopriapulus; Priapuloides; Priapulopsis; Priapulus	see Supplementary Table S3	26.03.2026
Prochlorotrichaceae	1	phototrophic bacteria	Prochlorotrichaceae	N	0	TRUE	1653567	Prochlorotrichaceae	Family	NA	see Supplementary Table S3	26.03.2026
Prorocentraceae	1	phototrophic protists	Prorocentraceae	N	9	TRUE	109442	Prorocentraceae	Family	Dinopyxis; Exuviaella; Mesoporos; Mesoporus; Plagiodinium; Prorocentrum	see Supplementary Table S3	26.03.2026
Protoperidiniaceae	2	heterotrophic protists	Protoperidiniaceae	N	14	TRUE	109435	Protoperidiniaceae	Family	Boreadinium; Diplopelta; Diplopsalis; Diplopsalopsis; Dissodium; Dodgeia; Gotoius; Lebouraia; Minuscula; Niea; Oblea; Preperidinium; Properidinium; Protoperidinium	https://www.tandfonline.com/doi/full/10.1080/09670260500128293	26.03.2026
Provannidae	2	mobile herbivorous benthos	Provannidae	N	0	TRUE	382206	Provannidae	Family	Provanna	see Supplementary Table S3	26.03.2026
Pteriidae	2	sessile/sedimentary herbivorous benthos	Pteriidae	N	14	TRUE	1775	Pteriidae	Family	Anonica; Auricula; Austropteria; Avicula; Baphia; Dalacia; Isognoma; Isogonum; Madrela; Magnavicula; Malleoperna; Margarita; Margaritifera; Margaritiphora; Meleagrina; Melina; Parviperna; Pedalion; Perlamater; Perna; Pernaria; Pintadina; Pterelectroma; Pteria; Reniella; Sutura; Unionium	see Supplementary Table S3	26.03.2026
Pycnococcaceae	1	chlorophytes	Pycnococcaceae	N	0	TRUE	22613	Pycnococcaceae	Family	Pseudoscourfieldia; Pycnococcus	see Supplementary Table S3	26.03.2026
Pyramimonadaceae	1	chlorophytes	Pyramimonadaceae	N	12	TRUE	368883	Pyramimonadaceae	Family	Coccopterum; Cymbomonas; Halosphaera; Prasinochloris; Pyramimonas	see Supplementary Table S3	26.03.2026
Pyuridae	2	sessile/sedimentary herbivorous benthos	Pyuridae	N	11	TRUE	103449	Pyuridae	Family	Bathypera; Bathypyura; Boltenia; Bolteniopsis; Claudenus; Claudeuns; Cratostigma; Ctenicella; Ctenyura; Culeolus; Cynthia; Cynthie; Cynthiopsis; Ectorchis; Forbesella; Forbesia; Halocynthia; Halomolgula; Hartmeyeria; Hemistyela; Herdmania; Herdmannia; Heterostigma; Holocynthia; Hyalocynthia; Liouvillea; Microcosmus; Paraculeolus; Paracynthia; Podocynthia; Pyura; Pyurella; Pyuropsis; Tethyum	see Supplementary Table S3	26.03.2026
Rajidae	3	demersal fish	Rajidae	N	23	TRUE	105711	Rajidae	Family	Amblyraja; Arctoraja; Batis; Beringraja; Breviraja; Caliraja; Cephaleutherus; Dactilobatus; Dactylobatus; Dentiraja; Dipturus; Hieroptera; Hongeo; Laeviraja; Leucoraja; Malacoraja; Malacorhina; Neoraja; Okamejei; Orbiraja; Propterygia; Raia; Raja; Rajella; Raya; Rostroraja; Uraptera; Zearaja	see Supplementary Table S3	26.03.2026
Rhincodontidae	3	fish/nekton	Rhincodontidae	N	9	TRUE	105706	Rhincodontidae	Family	Micristodus; Rhicodon; Rhincodon; Rhineodon; Rhinodon	see Supplementary Table S3	26.03.2026
Rhodogorgonaceae	1	red algae	Rhodogorgonaceae	N	0	TRUE	368886	Rhodogorgonaceae	Family	Renouxia; Rhodenigma; Rhodogorgon	see Supplementary Table S3	26.03.2026
Rhodomelaceae	1	red algae	Rhodomelaceae	N	12	TRUE	143674	Rhodomelaceae	Family	Abbottella; Acanthochondria; Acrocystis; Amphibia; Amplisiphonia; Antarctocolax; Aphanarthron; Ardissonula; Atomaria; Beringiella; Bolboclinium; Bostrychiocolax; Chamaethamnion; Cladhymenia; Colacopsis; Dactylotus; Dawsoniella; Dawsoniocolax; Deltalsia; Digeneopsis; Dipterocolax; Dolichoscelis; Doxodasya; Echinophycus; Epineuron; Erythrostachys; Euzonia; Exophyllum; Fernandosiphonia; Fuscaria; Go…	see Supplementary Table S3	26.03.2026
Rhodymeniaceae	1	red algae	Rhodymeniaceae	N	9	TRUE	143776	Rhodymeniaceae	Family	Botryocladia; Campylosaccion; Cephalocystis; Chamaebotrys; Chrysymenia; Coelarthrum; Cordylecladia; Cresia; Cryptarachne; Dendrymenia; Drouetia; Epymenia; Erythrocolon; Gazzaea; Gloiohymenia; Gloiosaccion; Halichrysis; Halopeltis; Herpophyllon; Heterocystis; Horea; Irvinea; Leptosomia; Lukinia; Maripelta; Microphyllum; Myrioglossa; Myriophylla; Rhodomenia; Rhodymenia; Rhodymeniocolax; Sparlingia;…	see Supplementary Table S3	26.03.2026
Rivulariaceae	1	phototrophic bacteria	Rivulariaceae	N	16	TRUE	146651	Rivulariaceae	Family	Ainactis; Calothrix; Cayeuxia; Dasyactis; Dichothrix; Dillwynella; Euactis; Gardnerula; Hormactis; Isactis; Kyrtuthrix; Mastichonema; Mastigocoleus; Microchaete; Nunduva; Phyllonema; Polythrix; Primorivularia; Richelia; Rivularia; Zonotrichia	see Supplementary Table S3	26.03.2026
Rotaliidae	2	heterotrophic protists	Rotaliidae	N	0	TRUE	111948	Rotaliidae	Family	NA	see Supplementary Table S3	26.03.2026
Saccosporidae	2	parasitic	Saccosporidae	N	0	TRUE	990570	Saccosporidae	Family	NA	https://en.wikipedia.org/wiki/Myxozoa	26.03.2026	parasitic
Salpidae	2	gelatinous zooplankton	Salpidae	N	1	TRUE	137217	Salpidae	Family	Dagysa; Orthocoela; Pyrosomopsis	see Supplementary Table S3	26.03.2026
Sargassaceae	1	brown algae	Sargassaceae	N	15	TRUE	143725	Sargassaceae	Family	Abrotanifolia; Acrocarpia; Acystis; Algogrunowia; Anthophycus; Axillariella; Bifurcaria; Blossevillea; Brassicophycus; Carpacanthus; Carpodesmia; Carpoglossum; Carpophyllum; Castraltia; Caulocystis; Cervina; Cladophyllum; Coccophora; Cystophora; Cystophyllum; Cystoseira; Ericaria; Gongolaria; Halerica; Halidrys; Halochloa; Hizikia; Hormophysa; Landsburgia; Mackaia; Moniliformia; Myagropsis; Myria…	see Supplementary Table S3	26.03.2026
Scenedesmaceae	1	chlorophytes	Scenedesmaceae	N	26	TRUE	160541	Scenedesmaceae	Family	Pediludiella; Tetradesmus	see Supplementary Table S3	26.03.2026
Scytosiphonaceae	1	brown algae	Scytosiphonaceae	N	5	TRUE	143777	Scytosiphonaceae	Family	Chlorosiphon; Diplura; Encephalophycus; Jolyna	see Supplementary Table S3	26.03.2026
Sebastidae	3	demersal fish	Sebastidae	N	2	TRUE	125596	Sebastidae	Family	NA	see Supplementary Table S3	26.03.2026
Selenastraceae	1	chlorophytes	Selenastraceae	N	10	TRUE	599705	Selenastraceae	Family	NA	see Supplementary Table S3	26.03.2026
Solieriaceae	1	red algae	Solieriaceae	N	26	TRUE	143744	Solieriaceae	Family	Agardhiella; Betaphycus; Eucheuma; Eucheumatopsis; Euryomma; Flahaultia; Gardneriella; Kappaphycopsis; Kappaphycus; Mammea; Melanema; Meristotheca; Mimica; Neoagardhiella; Sarcodiotheca; Sarconema; Solieria; Tacanoosca; Tepoztequiella; Tikvahiella; Wurdemannia	see Supplementary Table S3	26.03.2026
Spyridiaceae	1	red algae	Spyridiaceae	N	0	TRUE	368751	Spyridiaceae	Family	NA	see Supplementary Table S3	26.03.2026
Sticholonchidae	2	heterotrophic protists	Sticholonchidae	N	0	FALSE	NA	NA	NA	NA	https://en.wikipedia.org/wiki/Sticholonche	26.03.2026
Strongylocentrotidae	2	mobile herbivorous benthos	Strongylocentrotidae	N	16	TRUE	123161	Strongylocentrotidae	Family	Allocentrotus; Discaster; Euryechinus; Hemicentrotus; Mesocentrotus; Pseudocentrotus; Strongylocentrotrus; Strongylocentrotus	see Supplementary Table S3	26.03.2026
Styelidae	2	sessile/sedimentary herbivorous benthos	Styelidae	N	6	TRUE	103450	Styelidae	Family	Alcyonium; Alleocarpa; Alloecarpa; Alloeocarpa; Amphicarpa; Arnbackia; Asterocarpa; Azygocarpa; Bathyoncus; Bathystyeloides; Berillia; Botryllocarpa; Botrylloides; Botryllus; Botryorchis; Chorizocarpa; Chorizocormus; Clavellinopsis; Cnemidocarpa; Dendrodoa; Dextrocarpa; Diandrocarpa; Dicarpa; Dictyostyela; Distomus; Eusynstyela; Glandula; Goniocarpa; Goodsiria; Gynandrocarpa; Katatropa; Kukenthal…	see Supplementary Table S3	26.03.2026
Suessiaceae	1	phototrophic protists	Suessiaceae	N	9	TRUE	231813	Suessiaceae	Family	Ansanella; Biecheleria; Polarella; Prosoaulax; Yihiella	see Supplementary Table S3	26.03.2026
Temoridae	2	crustaceous zooplankton	Temoridae	N	20	TRUE	104106	Temoridae	Family	Epischura; Eurytemora; Ganchosia; Halitemora; Heterocope; Lahmeyeria; Lamellipodia; Scopiphora; Temora; Temorella	see Supplementary Table S3	26.03.2026
Tetrahymenidae	2	heterotrophic protists	Tetrahymenidae	N	5	TRUE	414900	Tetrahymenidae	Family	NA	see Supplementary Table S3	26.03.2026
Thaumatomastigidae	2	heterotrophic protists	Thaumatomonadidae	N	0	TRUE	23157	Thaumatomastigidae	Family	Reckertia; Scutellomonas; Spinifermonas	see Supplementary Table S3	26.03.2026
Thraustochytriaceae	2	heterotrophic protists	Thraustochytriaceae	N	34	TRUE	22156	Thraustochytriaceae	Family	Aurantiochytrium; Elina; Japonochytrium; Oblongichytrium; Schizochytrium; Thraustochytrium; Ulkenia	https://en.wikipedia.org/wiki/Thraustochytriidae	26.03.2026
Trebouxiaceae	1	chlorophytes	Trebouxiaceae	N	8	TRUE	599722	Trebouxiaceae	Family	Asterochloris	see Supplementary Table S3	26.03.2026
Ulmaridae	2	gelatinous zooplankton	Ulmaridae	N	3	TRUE	135241	Ulmaridae	Family	Ocyroe; Undosa	see Supplementary Table S3	26.03.2026
Ulvaceae	1	chlorophytes	Ulvaceae	N	21	TRUE	143794	Ulvaceae	Family	Diplonema; Enteromorpha; Feldmannodora; Gemina; Hydrosolen; Ilea; Kallonema; Letterstedtia; Ochlochaete; Percursaria; Phyllona; Rhizenteron; Ruthnielsenia; Ryuguphycus; Tetranema; Ulva; Ulvaria; Umbraulva	see Supplementary Table S3	26.03.2026
Wrangeliaceae	1	red algae	Wrangeliaceae	N	0	TRUE	493877	Wrangeliaceae	Family	Haloplegma	see Supplementary Table S3	26.03.2026
Zoarcidae	3	demersal fish	Zoarcidae	N	5	TRUE	125575	Zoarcidae	Family	Derjuginia; Ilucocoetes; Phucocoetus	see Supplementary Table S3	26.03.2026
Zosteraceae	1	streptophytes	Zosteraceae	N	23	TRUE	143770	Zosteraceae	Family	Heterozostera; Nanozostera; Phyllospadix; Zostera	see Supplementary Table S3	26.03.2026
Zygnemataceae	1	streptophytes	Zygnemataceae	N	1	TRUE	248136	Zygnemataceae	Family	NA	see Supplementary Table S3	26.03.2026
