# Supplementary material for: Past subarctic marine food web shifts recovered by sedaDNA and network analysis
Source: Sci Rep. 2026 Jul 12;16:21648. doi: 10.1038/s41598-026-60317-z (PMC13357734; doi:10.1038/s41598-026-60317-z)
Supplement: Supplementary file 3 — Supplementary Material 3 [file 41598_2026_60317_MOESM3_ESM.csv]

years_BP	AMI	T	A	H	DC	A/DC
1820	2.505899303623146	0.8930693069306915	2.2379417543248254	14.542810349278906	12.987737559455	0.17231190144395983
3220	2.1848967220461484	0.931959345002822	2.036234917976941	13.513091968279593	12.593652339720743	0.16168740116436256
4680	3.9263824882363885	0.42185686653771404	1.6563714133159557	18.85687455431665	7.954902012178775	0.20822021575879734
7210	2.358551818127962	0.9229556398346572	2.1768387023834874	14.031813636256423	12.950741532691715	0.1680860278840765
7970	3.976973840705965	0.6840997896002368	2.720646967672596	18.064846923607117	12.358157979600113	0.22014987768918545
9190	4.087183005751791	0.6444274028629816	2.633892729422341	18.939948036446015	12.205421523486734	0.2157969492781528
10150	4.017819738398843	0.68193277310924	2.7398829560593643	18.534165660586	12.639054986189462	0.21677909931187103
11200	3.4869210264645307	0.749732905982901	2.6142594341041328	15.955951898523264	11.962702184603232	0.21853419016556752
11740	3.988079454029671	0.6658893034825819	2.655619449877013	18.435910404312988	12.27627553819526	0.21632126467140347
12430	4.2302670858703495	0.6465959004392346	2.735273355486796	19.471306938664902	12.59006724273475	0.2172564532620124
12620	4.143235044587194	0.6606321839080415	2.7371544159499694	18.93614807734569	12.509828859142942	0.21880030868283948
13090	4.01268361616492	0.6551724137931006	2.6289996105907982	18.52596252478368	12.137699585203048	0.21659784806305357
14330	3.832810809624439	0.5803443328550887	2.2243500322712673	18.191441320490636	10.557299876812632	0.21069308044916724
14990	3.9527799642340957	0.5698635402652271	2.2525451843078996	18.806467867963082	10.71712035912168	0.21018194336043705
16090	3.912644367135907	0.525289867249197	2.055272440206139	19.142848015216938	10.05554409268486	0.20439196738258
17540	3.84446955326188	0.3901076716016106	1.499757065966276	19.717811143426555	7.6920693942424245	0.19497445864033106
18750	3.924093481737821	0.45778386710052643	1.7963866889339086	19.484526804279906	8.919702029087118	0.2013953698314022
20500	3.957122921570185	0.5147679324894482	2.036999984943289	19.555439012294812	10.066512909282498	0.20235408262030216
24550	3.9498884087361636	0.4304779285958674	1.7003397803775706	19.910847523358438	8.571180398443497	0.19837871813855973
26650	3.854744705710813	0.4833099086437077	1.863036311561909	19.475462917797632	9.41268420359469	0.19792827117799386
32240	3.763056760273444	0.40226628895183664	1.5137508780703195	19.557233823619665	7.867215872390821	0.19241252593343364
38110	3.976447817183545	0.4922526817640017	1.957417101903211	19.39084959287103	9.545197713773167	0.20506826161167638
40030	3.9847090916637034	0.4345834526195211	1.7316886347396079	19.824612333064277	8.615448474546612	0.20099808383227988
47090	3.815680102331278	0.33062788862585657	1.2615702559054829	19.871556776438062	6.570090860702549	0.19201717033340715
52700	3.9668165257082055	0.4638489849222336	1.8400038188224925	19.633500623962743	9.106979334895158	0.20204326277234
56340	3.826831203225648	0.36493072145245603	1.3965282718699061	19.707521536414543	7.191880052323574	0.19418125187150634
62680	3.870412442971314	0.5787184206123424	2.239878976114716	19.152516985077746	11.083914380355255	0.20208374940937832
68110	3.93387265744911	0.549973698053651	2.1635264930894307	18.960619224665948	10.42784187237668	0.20747595903046875
77480	3.7195850731519995	0.6595493562231723	2.4532499404147226	18.74061679885917	12.360361744912733	0.19847719597886598
86820	3.797546861818809	0.7605299584733997	2.888148157119848	18.552603488941475	14.10981076101811	0.20469077906410207
87830	3.772826218580364	0.7469783149662242	2.8182193714155517	18.5066483211584	13.824064978611405	0.20386329026779756
94000	3.784420721932394	0.7725763612217738	2.9237539906828074	18.653345495365812	14.411133787422283	0.20288160763829663
99590	3.827493310312617	0.7193644801006713	2.7533627352618333	18.90032196961781	13.596220287409412	0.20250942372650035
101130	3.7722186767228276	0.6926879834143972	2.612970548177261	18.60915763515432	12.89033987533568	0.2027076534403028
103370	3.67103656121264	0.7243770030741016	2.6592144623866676	18.411675876972872	13.33699459333334	0.19938633428822924
106790	3.7375095469823862	0.7031777277840228	2.6281334708181667	18.447290119123558	12.971723549737957	0.20260480118474755
111630	3.574994342495658	0.8173577454675965	2.9220493158416634	18.263759712561278	14.928025462421004	0.19574251954469601
120380	3.710913952923997	0.8096730855351519	3.00462715041942	18.23050094920643	14.760745954395487	0.2035552376351749
121250	3.937329295845871	0.8161541061169265	3.2134674719390746	18.5307589357782	15.123954994898304	0.21247533948779002
122030	3.956723732559805	0.8325730697752942	3.294261624270077	18.205397855946835	15.157323979406216	0.21733794360705674
123340	3.9406852419286738	0.8187062216728435	3.2262635252213596	17.919662273388276	14.670938993499112	0.2199084548474341
123860	4.087422450860297	0.8227688426363896	3.3630038392603216	18.419044136309488	15.154615626499936	0.221912843066745
