# Supplementary material for: Past subarctic marine food web shifts recovered by sedaDNA and network analysis
Source: Sci Rep. 2026 Jul 12;16:21648. doi: 10.1038/s41598-026-60317-z (PMC13357734; doi:10.1038/s41598-026-60317-z)
Supplement: Supplementary file 4 — Supplementary Material 4 [file 41598_2026_60317_MOESM4_ESM.csv]

	metric	module	ngrip_R	ngrip_p	sealevel_R	sealevel_P
0	A/DC	LCC	0.33783072026433053	0.0286622295543201	0.22986829699039638	0.1430707306841777
1	A/DC	IG1	0.4386370085849895	0.0036637326230219637	0.4457143036495732	0.0030945497546147494
2	A/DC	IG2	0.31943600366562513	0.0392002089647768	0.3537994063339493	0.021528253015562517
3	A/DC	GLC	-0.14213362517237604	0.3692371420300411	-0.0003242148053461162	0.9983741197590895
0	A	LCC	0.4720230140416708	0.0015997750594720264	0.5461398396055327	0.0001830610767339786
1	A	IG1	0.41408370845543996	0.006407825910838344	0.5027761093904898	0.0006904485873061851
2	A	IG2	0.3068757346224562	0.04807013906874637	0.23489362647326117	0.1342933780358161
3	A	GLC	-0.43199222109118407	0.0042793832103487145	-0.2974670839050616	0.05572399000219552
0	DC	LCC	0.5501397840907988	0.00016046628870783252	0.6824721652535746	6.419926219925641e-07
1	DC	IG1	0.42429399167762893	0.00510375418739218	0.5128267683562192	0.0005155718278131788
2	DC	IG2	0.24042785968440125	0.1250976240448432	0.15667680468351064	0.3217462245574796
3	DC	GLC	-0.4537903654306191	0.0025410710527070555	-0.33450862541585535	0.030368917046578004
