# Supplementary material for: Past subarctic marine food web shifts recovered by sedaDNA and network analysis
Source: Sci Rep. 2026 Jul 12;16:21648. doi: 10.1038/s41598-026-60317-z (PMC13357734; doi:10.1038/s41598-026-60317-z)
Supplement: Supplementary file 6 — Supplementary Material 6 [file 41598_2026_60317_MOESM6_ESM.csv]

years_BP	AMI	T	A	H	DC	A/DC
1820	1.346819352125096	0.0228484386900224	0.030772719393565944	12.845831888632555	0.2935072023297556	0.10484485269629863
3220	1.4589200506014444	0.010294053772314444	0.015018201450398979	14.817815098222804	0.15253538540931838	0.09845716395640691
4680	1.1650642007555045	0.1216634429400384	0.14174572191009877	10.195270933242785	1.2403917634448156	0.11427496222358216
7210	1.1427567032303731	0.020667320066475602	0.023617718543772596	12.893209470500759	0.26646808681095363	0.08863244685855473
7970	0.7800116380045141	0.17252780282536775	0.13457369408313494	7.489333233028026	1.2921182073213333	0.1041496771120633
9190	1.1741024425008793	0.13445807770961107	0.15786755745282738	9.965155385786462	1.3398956372504254	0.1178207862343551
10150	1.1412392805214913	0.16092436974789875	0.1836532119494664	9.533737791961608	1.5342107455131455	0.11970533545444577
11200	0.8320089805015013	0.3247863247863246	0.2702251389662994	6.619532728160115	2.1499337065819164	0.12568998669076095
11740	1.071805146667522	0.17288557213930286	0.18529964600346396	8.703303853511098	1.5046756662164655	0.12314922754709214
12430	1.5242703867179541	0.1286603221083454	0.1961131189353442	11.777863380749096	1.5153436963152647	0.1294182431432659
12620	1.0546986172600061	0.11810344827586156	0.12456354359018984	9.650564741868932	1.1397649738241706	0.10928879764768594
13090	1.1496108191738024	0.15141065830721	0.1740633309281964	9.687134791797845	1.4667354559367896	0.11867397779446455
14330	1.2835580505536022	0.21291248206599683	0.2732855304191597	9.765585242810769	2.079214992873911	0.13143687947412394
14990	0.8284075258775705	0.07322698443205831	0.0606617850008368	8.841431175440336	0.6474313430410845	0.09369608940447503
16090	0.9697299054250079	0.06083011258611942	0.05898877932513017	9.82803179012194	0.5978402802930785	0.09866979738503431
17540	1.0441924149786583	0.03620457604306832	0.037804543691689986	11.361439250481311	0.4113360913027518	0.09190670230749352
18750	0.6620693130457816	0.060798081863332305	0.04025254429375762	8.871755941524334	0.5393857440043013	0.07462663732068645
20500	0.7908406859168006	0.03970080552358999	0.031397012271725415	9.731163648421981	0.38633503552422954	0.08126887127677114
24550	0.7859435710856624	0.025208166989848003	0.019812196784524852	10.438768553842877	0.26314222087364536	0.07529083215436644
26650	0.7041608175083219	0.03636683063949382	0.02560809719329266	9.730885938759199	0.35388148090708765	0.07236348488101903
32240	0.7060102075776196	0.015838269379345505	0.011181979852181976	10.994004128230648	0.17412599894055353	0.06421774990648867
38110	0.7544827729273125	0.0432061978545886	0.03259833196497611	9.517222350750217	0.4112029919126267	0.07927552232378375
40030	0.6244994541644405	0.0313484111079298	0.019577065625824643	9.592472362798583	0.3007087671704647	0.06510307567696179
47090	1.295815770919345	0.020065381580430305	0.02600103790143612	12.643013897201262	0.25368689817402656	0.10249263201444357
52700	0.7428351204259918	0.043333729075151	0.03218981585604709	9.393594422878357	0.4070594757628601	0.0790789006832993
56340	1.055249950304386	0.019015766841853552	0.020066387014865752	11.80145118200367	0.22441364407249878	0.08941696525538853
62680	0.5194221495620481	0.0471808599631918	0.02450678370026706	8.260339241564283	0.38972990900470245	0.06288145491028087
68110	0.4411280364428798	0.06154655444502841	0.027149910712160177	7.693192217162844	0.4734894736496818	0.057340051306499454
77480	1.3616661884147907	0.021459227467811003	0.02922030447242019	12.505714253302997	0.26836296680907523	0.10888352003206445
86820	0.9202328007341362	0.03183705754399821	0.02929750463084733	10.624229022485375	0.33824419074948275	0.08661643106398903
87830	0.8241030252786958	0.03554923569143229	0.02929623267965474	10.16168231559018	0.36124003965837476	0.08109907392148509
94000	0.8404929650200771	0.04067065073041123	0.0341833958216993	9.972871453450843	0.4056031716625878	0.0842779302774676
99590	1.202553321344543	0.046877457920402404	0.05637264271836896	11.763606136548905	0.5514479516582588	0.10222658829151658
101130	1.2203654685926613	0.0505541822821145	0.061694578350031476	11.884216783610887	0.6007968615588293	0.10268791716048341
103370	1.0883848593031897	0.027732356596245407	0.030183477032150442	11.971530461747985	0.3319987517680096	0.09091442926038987
106790	1.168304333877472	0.0624999999999995	0.07301902086734141	10.862293927370635	0.6788933704606592	0.10755594920273676
111630	1.0425614184053422	0.01956560761084161	0.020398347622721386	12.149569225797357	0.23771370411270776	0.08581056653363943
120380	0.8464592763778048	0.029556650246305105	0.025018500779639286	10.57012473475029	0.31241747984483287	0.08008034887185289
121250	0.5720895260550178	0.05745184183845851	0.03286759696835157	8.389186187542114	0.48197419800005026	0.06819368568843626
122030	0.5706307161210095	0.0559216083797937	0.03191058743640032	8.448461199189712	0.47245153859296934	0.06754256220952265
123340	0.9025665249372297	0.07004532344458139	0.06322056416948009	9.362292708663311	0.6557848209611676	0.09640443351039944
123860	0.8854885251634133	0.09555345316934691	0.08461148632119626	8.90778912813954	0.851170011298099	0.09940609419751209
