# Supplementary material for: Past subarctic marine food web shifts recovered by sedaDNA and network analysis
Source: Sci Rep. 2026 Jul 12;16:21648. doi: 10.1038/s41598-026-60317-z (PMC13357734; doi:10.1038/s41598-026-60317-z)
Supplement: Supplementary file 7 — Supplementary Material 7 [file 41598_2026_60317_MOESM7_ESM.csv]

knockouts	extinction	families_remaining	color
0.0		1.0	black
0.1111111111111111	Clupeidae	0.5555555555555556	#CC3311
0.2222222222222222	Balaenopteridae	0.2222222222222222	#CC3311
0.3333333333333333	Mytilidae	0.1111111111111111	#CC3311
