# Supplementary material for: Past subarctic marine food web shifts recovered by sedaDNA and network analysis
Source: Sci Rep. 2026 Jul 12;16:21648. doi: 10.1038/s41598-026-60317-z (PMC13357734; doi:10.1038/s41598-026-60317-z)
Supplement: Supplementary file 8 — Supplementary Material 8 [file 41598_2026_60317_MOESM8_ESM.csv]

years_BP	AMI	T	A	H	DC	A/DC
1820	1.8036038740053468	0.7999999999999996	1.4428830992042767	12.812047443224516	10.249637954579608	0.1407740552006119
3220	1.7139739494672606	0.874386483082135	1.4986756537690749	12.338873167453785	10.788943914086438	0.13890846645447377
4680	1.8882934557342623	0.11295938104448636	0.21330045999009647	16.204112455379462	1.830406513334916	0.11653174223111394
7210	1.7278167466815668	0.8390079686368086	1.4496520188099606	12.458344670789481	10.452650454816293	0.13868750563088053
7970	2.066066238512686	0.19717463180042014	0.4073758498540178	15.904784446424445	3.136020017088789	0.1299021841806324
9190	1.9509467193720735	0.22903885480572514	0.44684260239196616	15.46013318570759	3.5409711999984537	0.12619210300048792
10150	2.0044670882619533	0.24495798319327647	0.49101021531794736	15.440338396535761	3.7822341534371082	0.1298201526924877
11200	1.901870198139714	0.14316239316239246	0.27227628904991497	15.584150725880994	2.2310643133205588	0.1220387451066698
11740	1.9491644820876282	0.15314054726368057	0.2984961154938279	16.1272348896967	2.469733576858076	0.12086166633146156
12430	2.009631565952647	0.17972181551976493	0.36117463355883794	15.812142437245715	2.8417869460789205	0.1270941982674614
12620	2.0321894622219663	0.21925287356321752	0.44556337921705574	15.49489547993445	3.3973003595373386	0.1311521891098657
13090	1.9953474285524122	0.22413793103448215	0.44723304433071187	15.507411734321002	3.47579918183056	0.12867056493614015
14330	1.90515705287818	0.12596843615494885	0.23998965458063554	16.144478885927164	2.0336947577968356	0.1180067233101509
14990	1.8047400529014757	0.20161445320007626	0.3638616789340077	14.97646678246236	3.019472161215254	0.12050506164877621
16090	1.8661391819272872	0.13812804570660317	0.25776615821613535	15.827350788911902	2.186201033185265	0.11790597218800762
17540	1.849262666497033	0.0849259757738888	0.15705043641448405	16.357052531728883	1.3891386470418337	0.11305598382776438
18750	1.8622437236917804	0.12330878575098357	0.2296310123408236	16.13064819914086	1.9890506428123493	0.1154475443702855
20500	1.904593522234738	0.15343306482546923	0.29222762136321134	15.827726857944366	2.4284966410347986	0.12033272619174437
24550	1.8565282909921978	0.1399566556404693	0.25983349070918405	15.688312224568506	2.1956837115940995	0.11833830589404018
26650	1.822414543551424	0.11401967673928254	0.2077911171407005	15.974067834678285	1.8213580507213891	0.11408581473499965
32240	1.738283383584088	0.09992274014936828	0.1736940388438375	15.769933188947375	1.5757749362120872	0.11022769486445215
38110	1.8367666758245929	0.15584028605482647	0.28624224417647726	15.344816323192548	2.3913405652650974	0.11969948920460237
40030	1.8668309078538876	0.1252505010020032	0.23382150649472389	15.838503283292223	1.9837804713542233	0.11786662378781568
47090	1.8681169471404577	0.07733062788862528	0.1444626564917534	16.10678974052048	1.2455481639045165	0.11598319573519751
52700	1.7990812972598806	0.12667695595393463	0.22790214225053748	15.668673969581798	1.9848599223012755	0.11482026499195189
56340	1.8566636157727567	0.09488772097467635	0.17617457911727905	16.204968644437184	1.5376525431367347	0.1145737246711742
62680	1.8455784838969131	0.16095030951982509	0.2970464282263377	15.49671062898406	2.4942003722741477	0.11909485361655144
68110	1.9643493385502255	0.18227248816412306	0.35804684156109895	15.753670678551163	2.8714607522977094	0.12469153244549627
77480	1.8141607296001803	0.15439914163090024	0.2801048594307555	15.376166932372591	2.3740669759317607	0.11798523894669043
86820	1.760368189590266	0.18311251730274777	0.32234545057555436	14.909083404097512	2.7300397928009152	0.11807353556734805
87830	1.7900679293659767	0.17845716317099092	0.31945044455802196	15.059284912653808	2.6874372648959026	0.11886805646806264
94000	1.8128189593683757	0.17197875166002524	0.31176634161779926	15.264237920820209	2.6251245826642786	0.11876249366473224
99590	1.8145642213218935	0.17240836872738635	0.31284605734918775	15.272907360276594	2.63317704370978	0.11880935165241725
101130	1.7618818925647748	0.14655928554341716	0.25822015138617704	15.4118184727058	2.2587451042846007	0.11432018198793689
103370	1.7920250939884312	0.14958466871606943	0.2680594800151427	15.346594211637608	2.2956152110677603	0.11677021424268229
106790	1.8805276177874088	0.1311867266591666	0.24670026256969055	15.95368348921963	2.092911515107115	0.11787419620416414
111630	1.8027385976788048	0.17510321306767127	0.3156653207746667	15.191141266440154	2.660017645918564	0.11867038598748106
120380	1.8558256298850664	0.14240931482310645	0.26428685638309224	15.528082430583083	2.2113435794560545	0.11951415367489
121250	1.8615840241531014	0.1938154782020945	0.36080379785461275	14.93074006418236	2.8938085254506754	0.12468129618162002
122030	1.873859373865664	0.19260010136847347	0.3609055053567911	14.962804938512472	2.8818377479141977	0.12523449858272054
123340	1.9413152965133424	0.1961269056448281	0.3807441619861338	15.809202443363374	3.100609955929514	0.12279653597125624
123860	2.0091985744422405	0.23052664774519022	0.4631738120205847	15.47611086080194	3.5676559568736015	0.12982580652941433
