# Supplementary material for: Past subarctic marine food web shifts recovered by sedaDNA and network analysis
Source: Sci Rep. 2026 Jul 12;16:21648. doi: 10.1038/s41598-026-60317-z (PMC13357734; doi:10.1038/s41598-026-60317-z)
Supplement: Supplementary file 9 — Supplementary Material 9 [file 41598_2026_60317_MOESM9_ESM.csv]

knockouts	extinction	families_remaining	color
0.0		1.0	black
0.037037037037037035	Blenniidae	0.9259259259259259	black
0.07407407407407407	Monodontidae	0.8888888888888888	#CC3311
0.1111111111111111	Salmonidae	0.48148148148148145	#CC3311
0.14814814814814814	Lateolabracidae	0.25925925925925924	#CC3311
0.18518518518518517	Batrachoididae	0.1111111111111111	#CC3311
0.2222222222222222	Petromyzontidae	0.037037037037037035	black
