# Supplementary material for: Past subarctic marine food web shifts recovered by sedaDNA and network analysis
Source: Sci Rep. 2026 Jul 12;16:21648. doi: 10.1038/s41598-026-60317-z (PMC13357734; doi:10.1038/s41598-026-60317-z)
Supplement: Supplementary file 10 — Supplementary Material 10 [file 41598_2026_60317_MOESM10_ESM.csv]

family	module	name of module	taxonomic_group		trophic level	scorr
Acroporidae	1	IG1	sessile/sedimentary carnivorous benthos		3	1
Actiniidae	1	IG1	sessile/sedimentary carnivorous benthos		3	0
Aegisthidae	1	IG1	crustaceous zooplankton		2	0
Apogonidae	1	IG1	fish/nekton		3	0
Batrachoididae	1	IG1	demersal fish		3	1
Blenniidae	1	IG1	demersal fish		3	0
Calanidae	1	IG1	crustaceous zooplankton		2	0
Chloropicaceae	1	IG1	chlorophytes		1	0
Cionidae	1	IG1	sessile/sedimentary herbivorous benthos		2	1
Cynoglossidae	1	IG1	demersal fish		3	0
Echeneidae	1	IG1	fish/nekton		3	1
Gasterosteidae	1	IG1	fish/nekton		3	1
Haliotidae	1	IG1	mobile herbivorous benthos		2	0
Hapalosiphonaceae	1	IG1	phototrophic bacteria		1	0
Lateolabracidae	1	IG1	fish/nekton		3	1
Monodontidae	1	IG1	mammals		4	1
Mustelidae	1	IG1	mammals		4	1
Nostocaceae	1	IG1	phototrophic bacteria		1	0
Octopodidae	1	IG1	mobile benthos		3	0
Paralichthyidae	1	IG1	demersal fish		3	0
Penaeidae	1	IG1	crustaceans		3	1
Petromyzontidae	1	IG1	fish/nekton		3	0
Salmonidae	1	IG1	fish/nekton		3	1
Salpingoecidae	1	IG1	heterotrophic protists		2	0
Sparidae	1	IG1	demersal fish		3	1
Syngnathidae	1	IG1	demersal fish		3	0
Tetragonicipitidae	1	IG1	crustaceous zooplankton		2	0
Acanthocerataceae	2		phototrophic protists		1	0
Amoebophryaceae	2		parasitic		2	0
Amphipleuraceae	2		phototrophic protists		1	0
Anaulaceae	2		phototrophic protists		1	0
Aplysiidae	2		mobile herbivorous benthos		2	0
Biddulphiaceae	2		phototrophic protists		1	0
Chaetocerotaceae	2		phototrophic protists		1	1
Collosphaeridae	2		heterotrophic protists		2	1
Coscinodiscaceae	2		phototrophic protists		1	0
Cymatosiraceae	2		phototrophic protists		1	0
Entomoneidaceae	2		phototrophic protists		1	0
Fragilariaceae	2		phototrophic protists		1	0
Geminigeraceae	2		phototrophic protists		1	1
Hemiaulaceae	2		phototrophic protists		1	0
Hemidiscaceae	2		phototrophic protists		1	0
Kryptoperidiniaceae	2		phototrophic protists		1	0
Laminariaceae	2		brown algae		1	0
Lithodesmiaceae	2		phototrophic protists		1	0
Naviculaceae (Navicula)	2		phototrophic protists		1	0
Plagiogrammaceae	2		phototrophic protists		1	0
Rhizosoleniaceae	2		phototrophic protists		1	0
Sphaerozoidae	2		heterotrophic protists		2	0
Staurosiraceae	2		phototrophic protists		1	0
Thalassiosiraceae	2		phototrophic protists		1	0
Toxariaceae	2		phototrophic protists		1	0
Triceratiaceae	2		phototrophic protists		1	0
Anarhichadidae	3	GLC	demersal fish		3	0
Anomoeoneidaceae	3	GLC	phototrophic protists		1	0
Attheyaceae	3	GLC	phototrophic protists		1	-1
Bacillariaceae	3	GLC	phototrophic protists		1	-1
Codiaceae	3	GLC	chlorophytes		1	0
Eunotiaceae	3	GLC	phototrophic protists		1	0
Gomphonemataceae	3	GLC	phototrophic protists		1	0
Gymnodiniaceae	3	GLC	phototrophic protists		1	0
Heterocapsaceae	3	GLC	phototrophic protists		1	0
Leptocylindraceae	3	GLC	phototrophic protists		1	0
Monodopsidaceae	3	GLC	phototrophic protists		1	-1
Oxystominidae	3	GLC	mobile benthos		3	0
Phaeocystaceae	3	GLC	phototrophic protists		1	-1
Skeletonemataceae	3	GLC	phototrophic protists		1	0
Stephanodiscaceae	3	GLC	phototrophic protists		1	0
Syndiniaceae	3	GLC	heterotrophic protists		2	0
Terebellidae	3	GLC	sessile/sedimentary herbivorous benthos		2	0
Ulnariaceae	3	GLC	phototrophic protists		1	0
Acipenseridae	4		demersal fish		3	1
Apusomonadidae	4		heterotrophic protists		2	0
Bryopsidaceae	4		chlorophytes		1	0
Cavenderiaceae	4		slime mold		2	0
Chlorobiaceae	4		phototrophic bacteria		1	0
Cyanothecaceae	4		phototrophic bacteria		1	0
Dermocarpellaceae	4		phototrophic bacteria		1	0
Gloeobacteraceae	4		phototrophic bacteria		1	0
Gloeomargaritaceae	4		phototrophic bacteria		1	0
Gracilariaceae	4		red algae		1	0
Hyalellidae	4		crustaceous zooplankton		2	0
Leptolyngbyaceae (Leptolyngbya)	4		phototrophic bacteria		1	0
Liagoraceae	4		red algae		1	0
Microcoleaceae	4		phototrophic bacteria		1	0
Niphatidae	4		sessile/sedimentary herbivorous benthos		2	0
Pseudanabaenaceae	4		phototrophic bacteria		1	0
Roseiflexaceae	4		phototrophic bacteria		1	0
Asteriidae	5		mobile benthos		3	0
Bathycoccaceae	5		chlorophytes		1	0
Licmophoraceae	5		phototrophic protists		1	0
Mamiellaceae	5		chlorophytes		1	0
Oscillatoriaceae	5		phototrophic bacteria		1	0
Ostreidae	5		sessile/sedimentary herbivorous benthos		2	0
Pectinidae	5		sessile/sedimentary herbivorous benthos		2	0
Phocidae	5		mammals		4	0
Pocilloporidae	5		sessile/sedimentary carnivorous benthos		3	0
Prochloraceae	5		phototrophic bacteria		1	0
Scytonemataceae	5		phototrophic bacteria		1	0
Triparmaceae	5		phototrophic protists		1	1
Vahlkampfiidae	5		heterotrophic protists		2	0
Balaenopteridae	6	IG2	mammals		4	1
Chlorellaceae	6	IG2	chlorophytes		1	0
Clupeidae	6	IG2	fish/nekton		3	1
Delphinidae	6	IG2	mammals		4	1
Mytilidae	6	IG2	sessile/sedimentary herbivorous benthos		2	1
Noelaerhabdaceae	6	IG2	phototrophic protists		1	0
Phocoenidae	6	IG2	mammals		4	1
Physeteridae	6	IG2	mammals		4	0
Synechococcaceae	6	IG2	phototrophic bacteria		1	0
