# Supplementary material for: Past subarctic marine food web shifts recovered by sedaDNA and network analysis
Source: Sci Rep. 2026 Jul 12;16:21648. doi: 10.1038/s41598-026-60317-z (PMC13357734; doi:10.1038/s41598-026-60317-z)
Supplement: Supplementary file 11 — Supplementary Material 11 [file 41598_2026_60317_MOESM11_ESM.csv]

knockouts	extinction	families_remaining	color
0.0		1.0	black
0.00909090909090909	Licmophoraceae	0.9090909090909091	black
0.01818181818181818	Leptolyngbyaceae	0.8363636363636363	black
0.02727272727272727	Microcoleaceae	0.7909090909090909	black
0.03636363636363636	Monodontidae	0.6636363636363637	#CC3311
0.045454545454545456	Attheyaceae	0.6272727272727273	#0077BB
0.05454545454545454	Ulnariaceae	0.6	black
0.06363636363636363	Sparidae	0.5727272727272728	#CC3311
0.07272727272727272	Syngnathidae	0.5454545454545454	black
0.08181818181818182	Kryptoperidiniaceae	0.5181818181818182	black
0.09090909090909091	Tetragonicipitidae	0.4909090909090909	black
0.1	Phaeocystaceae	0.4636363636363636	#0077BB
0.10909090909090909	Blenniidae	0.44545454545454544	black
0.11818181818181818	Bacillariaceae	0.3	#0077BB
0.12727272727272726	Sphaerozoidae	0.2818181818181818	black
0.13636363636363635	Entomoneidaceae	0.2636363636363636	black
0.14545454545454545	Biddulphiaceae	0.24545454545454545	black
0.15454545454545454	Staurosiraceae	0.22727272727272727	black
0.16363636363636364	Plagiogrammaceae	0.20909090909090908	black
0.17272727272727273	Chaetocerotaceae	0.19090909090909092	#CC3311
0.18181818181818182	Bathycoccaceae	0.17272727272727273	black
0.19090909090909092	Fragilariaceae	0.15454545454545454	black
0.2	Stephanodiscaceae	0.13636363636363635	black
0.20909090909090908	Aplysiidae	0.11818181818181818	black
0.21818181818181817	Naviculaceae	0.08181818181818182	black
0.22727272727272727	Rhizosoleniaceae	0.06363636363636363	black
0.23636363636363636	Acanthocerataceae	0.045454545454545456	black
0.24545454545454545	Triceratiaceae	0.02727272727272727	black
0.2545454545454545	Cymatosiraceae	0.01818181818181818	black
0.2636363636363636	Amphipleuraceae	0.00909090909090909	black
