# Supplementary material for: Past subarctic marine food web shifts recovered by sedaDNA and network analysis
Source: Sci Rep. 2026 Jul 12;16:21648. doi: 10.1038/s41598-026-60317-z (PMC13357734; doi:10.1038/s41598-026-60317-z)
Supplement: Supplementary file 12 — Supplementary Material 12 [file 41598_2026_60317_MOESM12_ESM.csv]

knockouts	extinction	families_remaining	color
0.0		1.0	black
0.05555555555555555	Phaeocystaceae	0.9444444444444444	#0077BB
0.1111111111111111	Attheyaceae	0.6111111111111112	#0077BB
0.16666666666666666	Bacillariaceae	0.5555555555555556	#0077BB
0.2222222222222222	Ulnariaceae	0.2777777777777778	black
0.2777777777777778	Eunotiaceae	0.1111111111111111	black
0.3333333333333333	Gomphonemataceae	0.05555555555555555	black
