# Supplementary material for: Past subarctic marine food web shifts recovered by sedaDNA and network analysis
Source: Sci Rep. 2026 Jul 12;16:21648. doi: 10.1038/s41598-026-60317-z (PMC13357734; doi:10.1038/s41598-026-60317-z)
Supplement: Supplementary file 13 — Supplementary Material 13 [file 41598_2026_60317_MOESM13_ESM.csv]

Input_Family	Valid_Family	occurrence_pubmed	Worms_Family_Found	Worms_AphiaID	Worms_Matched_Name	Worms_Matched_Rank	Worms_Genera_Used	Query	PMID	DOI	Title	Year	Journal	MeshTerms	URL	Lit_Matched_Genera	Lit_Match_Scope	Query_Matches_Title	Query_Matches_Abstract	Query_Matches_MeSH	Query_Matches_Any
Acanthasteridae	Acanthasteridae	14	TRUE	196202	Acanthasteridae	Family	Acanthaster; Echinities	("trophic level" OR "trophic position" OR diet* OR feed* OR feeding OR "feeding ecology" OR "food web*" OR "autotroph" OR "heterotroph" OR "primary producer" OR "photosynthesis" OR predat* OR herbivor* OR omnivor* OR mixotroph*) AND "Acanthasteridae"[All Fields]	20873046	10.15517/rbt.v58i1.20029	First record and impact of the crown-of-thorns starfish, Acanthaster planci (Spinulosida: Acanthasteridae) on corals of Malpelo Island, Colombian Pacific.	2010	Rev Biol Trop	Animals; Anthozoa; Colombia; Coral Reefs; Pacific Ocean; Population Density; Starfish	https://pubmed.ncbi.nlm.nih.gov/20873046/	acanthaster; echinities	both	NA	predator; feeding	NA	predator; feeding
Acanthasteridae	Acanthasteridae	14	TRUE	196202	Acanthasteridae	Family	Acanthaster; Echinities	("trophic level" OR "trophic position" OR diet* OR feed* OR feeding OR "feeding ecology" OR "food web*" OR "autotroph" OR "heterotroph" OR "primary producer" OR "photosynthesis" OR predat* OR herbivor* OR omnivor* OR mixotroph*) AND "Acanthaster"[All Fields]	41633335	10.1016/j.cub.2025.11.078	Elevated predation on crown-of-thorns starfish in no-take marine reserves.	2026	Curr Biol	Animals; Starfish; Predatory Behavior; Coral Reefs; Conservation of Natural Resources; Australia; Food Chain; Fishes; Fisheries	https://pubmed.ncbi.nlm.nih.gov/41633335/	acanthaster; echinities	genus	predation	Predator; predators4; predation	Predatory	predation; Predator; predators4; predation; Predatory
Acanthasteridae	Acanthasteridae	14	TRUE	196202	Acanthasteridae	Family	Acanthaster; Echinities	("trophic level" OR "trophic position" OR diet* OR feed* OR feeding OR "feeding ecology" OR "food web*" OR "autotroph" OR "heterotroph" OR "primary producer" OR "photosynthesis" OR predat* OR herbivor* OR omnivor* OR mixotroph*) AND "Acanthaster"[All Fields]	41331307	10.1038/s41598-025-29875-6	Species-specific metabolomic profiles of coral reef coralline algae and their influence on the larval settlement of corals and crown-of-thorns starfish.	2025	Sci Rep	Animals; Coral Reefs; Anthozoa; Starfish; Rhodophyta; Larva; Metabolome; Metabolomics; Species Specificity; Ecosystem; Australia; Phylogeny	https://pubmed.ncbi.nlm.nih.gov/41331307/	acanthaster; echinities	genus	NA	predator	NA	predator
Acanthasteridae	Acanthasteridae	14	TRUE	196202	Acanthasteridae	Family	Acanthaster; Echinities	("trophic level" OR "trophic position" OR diet* OR feed* OR feeding OR "feeding ecology" OR "food web*" OR "autotroph" OR "heterotroph" OR "primary producer" OR "photosynthesis" OR predat* OR herbivor* OR omnivor* OR mixotroph*) AND "Acanthaster"[All Fields]	41315766	10.1038/s41559-025-02916-z	Protection of coral reef fish delivers ecosystem-critical biocontrol of coral-eating starfish across the Great Barrier Reef.	2026	Nat Ecol Evol	Animals; Coral Reefs; Starfish; Fishes; Pest Control, Biological; Conservation of Natural Resources; Models, Biological; Anthozoa	https://pubmed.ncbi.nlm.nih.gov/41315766/	acanthaster; echinities	genus	NA	predators; predatory	NA	predators; predatory
Acanthasteridae	Acanthasteridae	14	TRUE	196202	Acanthasteridae	Family	Acanthaster; Echinities	("trophic level" OR "trophic position" OR diet* OR feed* OR feeding OR "feeding ecology" OR "food web*" OR "autotroph" OR "heterotroph" OR "primary producer" OR "photosynthesis" OR predat* OR herbivor* OR omnivor* OR mixotroph*) AND "Acanthaster"[All Fields]	40974633	10.1016/j.marenvres.2025.107556	Understanding and managing species range shifts: first observed mixed-species outbreak and coral predation by crown-of-thorns starfish (Acanthaster brevispinus and A. cf. solaris) on subtropical reefs.	2025	Mar Environ Res	NA	https://pubmed.ncbi.nlm.nih.gov/40974633/	acanthaster; echinities	genus	predation	predators; feed; diet; predator	NA	predation; predators; feed; diet; predator
Acanthasteridae	Acanthasteridae	14	TRUE	196202	Acanthasteridae	Family	Acanthaster; Echinities	("trophic level" OR "trophic position" OR diet* OR feed* OR feeding OR "feeding ecology" OR "food web*" OR "autotroph" OR "heterotroph" OR "primary producer" OR "photosynthesis" OR predat* OR herbivor* OR omnivor* OR mixotroph*) AND "Acanthaster"[All Fields]	40906454	10.3390/biology14081102	Starvation Influences the Microbiota in the Stomach of the Corallivorous Crown-of-Thorns Starfish.	2025	Biology (Basel)	NA	https://pubmed.ncbi.nlm.nih.gov/40906454/	acanthaster; echinities	genus	NA	predation	NA	predation
Acanthasteridae	Acanthasteridae	14	TRUE	196202	Acanthasteridae	Family	Acanthaster; Echinities	("trophic level" OR "trophic position" OR diet* OR feed* OR feeding OR "feeding ecology" OR "food web*" OR "autotroph" OR "heterotroph" OR "primary producer" OR "photosynthesis" OR predat* OR herbivor* OR omnivor* OR mixotroph*) AND "Acanthaster"[All Fields]	40906229	10.3390/biology14081001	Daily Variation in the Feeding Activity of Pacific Crown-of-Thorns Starfish (Acanthaster cf. solaris).	2025	Biology (Basel)	NA	https://pubmed.ncbi.nlm.nih.gov/40906229/	acanthaster; echinities	genus	Feeding	feeding; feed; diets	NA	Feeding; feeding; feed; diets
Acanthasteridae	Acanthasteridae	14	TRUE	196202	Acanthasteridae	Family	Acanthaster; Echinities	("trophic level" OR "trophic position" OR diet* OR feed* OR feeding OR "feeding ecology" OR "food web*" OR "autotroph" OR "heterotroph" OR "primary producer" OR "photosynthesis" OR predat* OR herbivor* OR omnivor* OR mixotroph*) AND "Acanthaster"[All Fields]	40770800	10.1186/s12915-025-02350-4	Genomic analyses support locally derived crown-of-thorns seastar outbreaks in the Pacific.	2025	BMC Biol	Animals; Coral Reefs; Genomics; Pacific Ocean; Phylogeny; Echinodermata	https://pubmed.ncbi.nlm.nih.gov/40770800/	acanthaster; echinities	genus	NA	predators	NA	predators
Acanthasteridae	Acanthasteridae	14	TRUE	196202	Acanthasteridae	Family	Acanthaster; Echinities	("trophic level" OR "trophic position" OR diet* OR feed* OR feeding OR "feeding ecology" OR "food web*" OR "autotroph" OR "heterotroph" OR "primary producer" OR "photosynthesis" OR predat* OR herbivor* OR omnivor* OR mixotroph*) AND "Acanthaster"[All Fields]	40663587	10.1371/journal.pone.0302616	Optimising crown-of-thorns starfish control effort on the Great Barrier Reef.	2025	PLoS One	Animals; Starfish; Coral Reefs; Australia; Climate Change; Anthozoa; Conservation of Natural Resources; Predatory Behavior	https://pubmed.ncbi.nlm.nih.gov/40663587/	acanthaster; echinities	genus	NA	predator	Predatory	predator; Predatory
Acanthasteridae	Acanthasteridae	14	TRUE	196202	Acanthasteridae	Family	Acanthaster; Echinities	("trophic level" OR "trophic position" OR diet* OR feed* OR feeding OR "feeding ecology" OR "food web*" OR "autotroph" OR "heterotroph" OR "primary producer" OR "photosynthesis" OR predat* OR herbivor* OR omnivor* OR mixotroph*) AND "Acanthaster"[All Fields]	40150387	10.3390/ani15060858	Distribution Shifts of Acanthaster solaris Under Climate Change and the Impact on Coral Reef Habitats.	2025	Animals (Basel)	NA	https://pubmed.ncbi.nlm.nih.gov/40150387/	acanthaster; echinities	genus	NA	predatory	NA	predatory
Acanthasteridae	Acanthasteridae	14	TRUE	196202	Acanthasteridae	Family	Acanthaster; Echinities	("trophic level" OR "trophic position" OR diet* OR feed* OR feeding OR "feeding ecology" OR "food web*" OR "autotroph" OR "heterotroph" OR "primary producer" OR "photosynthesis" OR predat* OR herbivor* OR omnivor* OR mixotroph*) AND "Acanthaster"[All Fields]	40063810	10.1073/pnas.2424560122	eDNA confirms lower trophic interactions help to modulate population outbreaks of the notorious crown-of-thorns sea star.	2025	Proc Natl Acad Sci U S A	Animals; Starfish; Predatory Behavior; Coral Reefs; Food Chain; Population Dynamics; Ecosystem	https://pubmed.ncbi.nlm.nih.gov/40063810/	acanthaster; echinities	genus	NA	predator; predation; predatory; predators	Predatory	predator; predation; predatory; predators; Predatory
Acanthasteridae	Acanthasteridae	14	TRUE	196202	Acanthasteridae	Family	Acanthaster; Echinities	("trophic level" OR "trophic position" OR diet* OR feed* OR feeding OR "feeding ecology" OR "food web*" OR "autotroph" OR "heterotroph" OR "primary producer" OR "photosynthesis" OR predat* OR herbivor* OR omnivor* OR mixotroph*) AND "Acanthaster"[All Fields]	39722068	10.1007/s10661-024-13582-2	The morphological dietary preferences of an outbreaking population of corallivorous crown-of-thorns sea stars (Acanthaster sp.) in the Gulf of Thailand.	2024	Environ Monit Assess	Animals; Thailand; Starfish; Coral Reefs; Anthozoa; Environmental Monitoring; Feeding Behavior; Diet	https://pubmed.ncbi.nlm.nih.gov/39722068/	acanthaster; echinities	genus	dietary	dietary; feeding; predation	Feeding; Diet	dietary; dietary; feeding; predation; Feeding; Diet
Acanthasteridae	Acanthasteridae	14	TRUE	196202	Acanthasteridae	Family	Acanthaster; Echinities	("trophic level" OR "trophic position" OR diet* OR feed* OR feeding OR "feeding ecology" OR "food web*" OR "autotroph" OR "heterotroph" OR "primary producer" OR "photosynthesis" OR predat* OR herbivor* OR omnivor* OR mixotroph*) AND "Acanthaster"[All Fields]	39550602	10.1186/s12864-024-11011-9	Genomic Single Nucleotide Polymorphism (SNP) markers and mitochondrial haplotypes illuminate the origins of Crown-of-Thorns Starfish (Acanthaster solaris) outbreaks in the South China Sea.	2024	BMC Genomics	Animals; Polymorphism, Single Nucleotide; Haplotypes; Starfish; China; DNA, Mitochondrial; Coral Reefs; Genetics, Population; Gene Flow; Genomics; Genome, Mitochondrial	https://pubmed.ncbi.nlm.nih.gov/39550602/	acanthaster; echinities	genus	NA	predator	NA	predator
Acanthasteridae	Acanthasteridae	14	TRUE	196202	Acanthasteridae	Family	Acanthaster; Echinities	("trophic level" OR "trophic position" OR diet* OR feed* OR feeding OR "feeding ecology" OR "food web*" OR "autotroph" OR "heterotroph" OR "primary producer" OR "photosynthesis" OR predat* OR herbivor* OR omnivor* OR mixotroph*) AND "Acanthaster"[All Fields]	39255629	10.1016/j.marenvres.2024.106740	Dead foundation species create coral rubble habitat that benefits a resilient pest species.	2024	Mar Environ Res	Animals; Anthozoa; Biodiversity; Conservation of Natural Resources; Coral Reefs; Ecosystem; Starfish	https://pubmed.ncbi.nlm.nih.gov/39255629/	acanthaster; echinities	genus	NA	NA	NA	NA
Acanthocerataceae	Acanthocerataceae	0	TRUE	162752	Acanthocerataceae	Family	NA	("trophic level" OR "trophic position" OR diet* OR feed* OR feeding OR "feeding ecology" OR "food web*" OR "autotroph" OR "heterotroph" OR "primary producer" OR "photosynthesis" OR predat* OR herbivor* OR omnivor* OR mixotroph*) AND "Acanthocerataceae"[MeSH Terms]	NA	NA	NA	NA	NA	NA	NA	NA	NA	NA	NA	NA	NA
Acaryochloridaceae	Acaryochloridaceae	17	TRUE	573250	Acaryochloridaceae	Family	Acaryochloris	("trophic level" OR "trophic position" OR diet* OR feed* OR feeding OR "feeding ecology" OR "food web*" OR "autotroph" OR "heterotroph" OR "primary producer" OR "photosynthesis" OR predat* OR herbivor* OR omnivor* OR mixotroph*) AND "Acaryochloris"[All Fields]	41247407	10.1007/s11120-025-01182-1	Changes in light-harvesting and energy-transfer processes of the chlorophyll d-dominated cyanobacterium Acaryochloris marina in response to different light qualities.	2025	Photosynth Res	Chlorophyll; Cyanobacteria; Light; Energy Transfer; Photosynthesis; Light-Harvesting Protein Complexes; Photosystem II Protein Complex; Phycobiliproteins	https://pubmed.ncbi.nlm.nih.gov/41247407/	acaryochloris	genus	NA	photosynthesis	Photosynthesis	photosynthesis; Photosynthesis
Acaryochloridaceae	Acaryochloridaceae	17	TRUE	573250	Acaryochloridaceae	Family	Acaryochloris	("trophic level" OR "trophic position" OR diet* OR feed* OR feeding OR "feeding ecology" OR "food web*" OR "autotroph" OR "heterotroph" OR "primary producer" OR "photosynthesis" OR predat* OR herbivor* OR omnivor* OR mixotroph*) AND "Acaryochloris"[All Fields]	41225933	10.3390/plants14213384	Driving Electron Transfer in Photosystem I Using Far-Red Light: Overall Perspectives.	2025	Plants (Basel)	NA	https://pubmed.ncbi.nlm.nih.gov/41225933/	acaryochloris	genus	NA	NA	NA	NA
Acaryochloridaceae	Acaryochloridaceae	17	TRUE	573250	Acaryochloridaceae	Family	Acaryochloris	("trophic level" OR "trophic position" OR diet* OR feed* OR feeding OR "feeding ecology" OR "food web*" OR "autotroph" OR "heterotroph" OR "primary producer" OR "photosynthesis" OR predat* OR herbivor* OR omnivor* OR mixotroph*) AND "Acaryochloris"[All Fields]	40325848	10.1111/nph.70188	Acclimation to white light in a far-red light specialist: insights from Acaryochloris marina MBIC11017.	2025	New Phytol	Light; Acclimatization; Photosystem II Protein Complex; Cyanobacteria; Photosystem I Protein Complex; Phycobilisomes; Red Light	https://pubmed.ncbi.nlm.nih.gov/40325848/	acaryochloris	genus	NA	photosynthesis	NA	photosynthesis
Acaryochloridaceae	Acaryochloridaceae	17	TRUE	573250	Acaryochloridaceae	Family	Acaryochloris	("trophic level" OR "trophic position" OR diet* OR feed* OR feeding OR "feeding ecology" OR "food web*" OR "autotroph" OR "heterotroph" OR "primary producer" OR "photosynthesis" OR predat* OR herbivor* OR omnivor* OR mixotroph*) AND "Acaryochloris"[All Fields]	39349288	10.1016/j.bbabio.2024.149515	An unusual triplet population pathway in the Reaction Centre of the Chlorophyll-d binding Photosystem I of A. marina, as revealed by a combination of TR-EPR and ODMR spectroscopies.	2025	Biochim Biophys Acta Bioenerg	Photosystem I Protein Complex; Electron Spin Resonance Spectroscopy; Chlorophyll; Oxidation-Reduction; Magnetic Resonance Spectroscopy	https://pubmed.ncbi.nlm.nih.gov/39349288/	acaryochloris	genus	NA	NA	NA	NA
Acaryochloridaceae	Acaryochloridaceae	17	TRUE	573250	Acaryochloridaceae	Family	Acaryochloris	("trophic level" OR "trophic position" OR diet* OR feed* OR feeding OR "feeding ecology" OR "food web*" OR "autotroph" OR "heterotroph" OR "primary producer" OR "photosynthesis" OR predat* OR herbivor* OR omnivor* OR mixotroph*) AND "Acaryochloris"[All Fields]	39127329	10.1016/j.bbabio.2024.149502	In vivo ElectroChromic Shift measurements of photosynthetic activity in far-red absorbing cyanobacteria.	2024	Biochim Biophys Acta Bioenerg	Photosynthesis; Cyanobacteria; Photosystem I Protein Complex; Photosystem II Protein Complex; Electron Transport; Light	https://pubmed.ncbi.nlm.nih.gov/39127329/	acaryochloris	genus	NA	photosynthesis	Photosynthesis	photosynthesis; Photosynthesis
Acaryochloridaceae	Acaryochloridaceae	17	TRUE	573250	Acaryochloridaceae	Family	Acaryochloris	("trophic level" OR "trophic position" OR diet* OR feed* OR feeding OR "feeding ecology" OR "food web*" OR "autotroph" OR "heterotroph" OR "primary producer" OR "photosynthesis" OR predat* OR herbivor* OR omnivor* OR mixotroph*) AND "Acaryochloris"[All Fields]	38851184	10.1016/j.cub.2024.05.022	Ecological diversification of a cyanobacterium through divergence of its novel chlorophyll d-based light-harvesting system.	2024	Curr Biol	Chlorophyll; Cyanobacteria; Light-Harvesting Protein Complexes; Photosynthesis; Biological Evolution; Phenotype	https://pubmed.ncbi.nlm.nih.gov/38851184/	acaryochloris	genus	NA	photosynthesis	Photosynthesis	photosynthesis; Photosynthesis
Acaryochloridaceae	Acaryochloridaceae	17	TRUE	573250	Acaryochloridaceae	Family	Acaryochloris	("trophic level" OR "trophic position" OR diet* OR feed* OR feeding OR "feeding ecology" OR "food web*" OR "autotroph" OR "heterotroph" OR "primary producer" OR "photosynthesis" OR predat* OR herbivor* OR omnivor* OR mixotroph*) AND "Acaryochloris"[All Fields]	38394197	10.1126/sciadv.adk7140	Structure of a unique PSII-Pcb tetrameric megacomplex in a chlorophyll d-containing cyanobacterium.	2024	Sci Adv	Photosystem II Protein Complex; Prochlorophytes; Chlorophyll; Photosynthesis	https://pubmed.ncbi.nlm.nih.gov/38394197/	acaryochloris	genus	NA	photosynthesis	Photosynthesis	photosynthesis; Photosynthesis
Acaryochloridaceae	Acaryochloridaceae	17	TRUE	573250	Acaryochloridaceae	Family	Acaryochloris	("trophic level" OR "trophic position" OR diet* OR feed* OR feeding OR "feeding ecology" OR "food web*" OR "autotroph" OR "heterotroph" OR "primary producer" OR "photosynthesis" OR predat* OR herbivor* OR omnivor* OR mixotroph*) AND "Acaryochloris"[All Fields]	37772760	10.1111/1755-0998.13871	Use of 16S rRNA gene sequences to identify cyanobacteria that can grow in far-red light.	2024	Mol Ecol Resour	RNA, Ribosomal, 16S; Red Light; Genes, rRNA; Photosynthesis; Cyanobacteria	https://pubmed.ncbi.nlm.nih.gov/37772760/	acaryochloris	genus	NA	photosynthesis	Photosynthesis	photosynthesis; Photosynthesis
Acaryochloridaceae	Acaryochloridaceae	17	TRUE	573250	Acaryochloridaceae	Family	Acaryochloris	("trophic level" OR "trophic position" OR diet* OR feed* OR feeding OR "feeding ecology" OR "food web*" OR "autotroph" OR "heterotroph" OR "primary producer" OR "photosynthesis" OR predat* OR herbivor* OR omnivor* OR mixotroph*) AND "Acaryochloris"[All Fields]	37191762	10.1007/s11120-023-01023-z	Chlorophyll triplet states in thylakoid membranes of Acaryochloris marina. Evidence for a triplet state sitting on the photosystem I primary donor populated by intersystem crossing.	2024	Photosynth Res	Thylakoids; Photosystem I Protein Complex; Chlorophyll; Photosystem II Protein Complex; Electron Spin Resonance Spectroscopy; Cyanobacteria	https://pubmed.ncbi.nlm.nih.gov/37191762/	acaryochloris	genus	NA	NA	NA	NA
Acaryochloridaceae	Acaryochloridaceae	17	TRUE	573250	Acaryochloridaceae	Family	Acaryochloris	("trophic level" OR "trophic position" OR diet* OR feed* OR feeding OR "feeding ecology" OR "food web*" OR "autotroph" OR "heterotroph" OR "primary producer" OR "photosynthesis" OR predat* OR herbivor* OR omnivor* OR mixotroph*) AND "Acaryochloris"[All Fields]	37187220	10.1016/j.bbabio.2023.148984	Role of pheophytin a in the primary charge separation of photosystem I from Acaryochloris marina: Femtosecond optical studies of excitation energy and electron transfer reactions.	2023	Biochim Biophys Acta Bioenerg	Photosystem I Protein Complex; Electrons; Cryoelectron Microscopy; Pheophytins; Cyanobacteria	https://pubmed.ncbi.nlm.nih.gov/37187220/	acaryochloris	genus	NA	NA	NA	NA
Acaryochloridaceae	Acaryochloridaceae	17	TRUE	573250	Acaryochloridaceae	Family	Acaryochloris	("trophic level" OR "trophic position" OR diet* OR feed* OR feeding OR "feeding ecology" OR "food web*" OR "autotroph" OR "heterotroph" OR "primary producer" OR "photosynthesis" OR predat* OR herbivor* OR omnivor* OR mixotroph*) AND "Acaryochloris"[All Fields]	35852834	10.7554/eLife.79890	Impact of energy limitations on function and resilience in long-wavelength Photosystem II.	2022	Elife	Chlorophyll; Chlorophyll A; Electron Transport; Oxidation-Reduction; Photosynthesis; Photosystem I Protein Complex; Photosystem II Protein Complex	https://pubmed.ncbi.nlm.nih.gov/35852834/	acaryochloris	genus	NA	NA	Photosynthesis	Photosynthesis
Acaryochloridaceae	Acaryochloridaceae	17	TRUE	573250	Acaryochloridaceae	Family	Acaryochloris	("trophic level" OR "trophic position" OR diet* OR feed* OR feeding OR "feeding ecology" OR "food web*" OR "autotroph" OR "heterotroph" OR "primary producer" OR "photosynthesis" OR predat* OR herbivor* OR omnivor* OR mixotroph*) AND "Acaryochloris"[All Fields]	35630477	10.3390/microorganisms10051035	A Cyanobacteria Enriched Layer of Shark Bay Stromatolites Reveals a New Acaryochloris Strain Living in Near Infrared Light.	2022	Microorganisms	NA	https://pubmed.ncbi.nlm.nih.gov/35630477/	acaryochloris	genus	NA	photosynthesis	NA	photosynthesis
Acaryochloridaceae	Acaryochloridaceae	17	TRUE	573250	Acaryochloridaceae	Family	Acaryochloris	("trophic level" OR "trophic position" OR diet* OR feed* OR feeding OR "feeding ecology" OR "food web*" OR "autotroph" OR "heterotroph" OR "primary producer" OR "photosynthesis" OR predat* OR herbivor* OR omnivor* OR mixotroph*) AND "Acaryochloris"[All Fields]	35617171	10.1021/acs.jpcb.2c00869	Theoretical Model of the Far-Red-Light-Adapted Photosystem I Reaction Center of Cyanobacterium Acaryochloris marina Using Chlorophyll d and the Effect of Chlorophyll Exchange.	2022	J Phys Chem B	Chlorophyll; Chlorophyll A; Cyanobacteria; Light; Models, Theoretical; Photosystem I Protein Complex; Photosystem II Protein Complex	https://pubmed.ncbi.nlm.nih.gov/35617171/	acaryochloris	genus	NA	photosynthesis	NA	photosynthesis
Acaryochloridaceae	Acaryochloridaceae	17	TRUE	573250	Acaryochloridaceae	Family	Acaryochloris	("trophic level" OR "trophic position" OR diet* OR feed* OR feeding OR "feeding ecology" OR "food web*" OR "autotroph" OR "heterotroph" OR "primary producer" OR "photosynthesis" OR predat* OR herbivor* OR omnivor* OR mixotroph*) AND "Acaryochloris"[All Fields]	35456869	10.3390/microorganisms10040819	Discovery of Chlorophyll d: Isolation and Characterization of a Far-Red Cyanobacterium from the Original Site of Manning and Strain (1943) at Moss Beach, California.	2022	Microorganisms	NA	https://pubmed.ncbi.nlm.nih.gov/35456869/	acaryochloris	genus	NA	NA	NA	NA
Acaryochloridaceae	Acaryochloridaceae	17	TRUE	573250	Acaryochloridaceae	Family	Acaryochloris	("trophic level" OR "trophic position" OR diet* OR feed* OR feeding OR "feeding ecology" OR "food web*" OR "autotroph" OR "heterotroph" OR "primary producer" OR "photosynthesis" OR predat* OR herbivor* OR omnivor* OR mixotroph*) AND "Acaryochloris"[All Fields]	35336144	10.3390/microorganisms10030569	Genomic and Functional Variation of the Chlorophyll d-Producing Cyanobacterium Acaryochloris marina.	2022	Microorganisms	NA	https://pubmed.ncbi.nlm.nih.gov/35336144/	acaryochloris	genus	NA	NA	NA	NA
Acaryochloridaceae	Acaryochloridaceae	17	TRUE	573250	Acaryochloridaceae	Family	Acaryochloris	("trophic level" OR "trophic position" OR diet* OR feed* OR feeding OR "feeding ecology" OR "food web*" OR "autotroph" OR "heterotroph" OR "primary producer" OR "photosynthesis" OR predat* OR herbivor* OR omnivor* OR mixotroph*) AND "Acaryochloris"[All Fields]	34791212	10.1093/gbe/evab245	Bacterial Adaptation by a Transposition Burst of an Invading IS Element.	2021	Genome Biol Evol	Adaptation, Physiological; DNA Transposable Elements; Genome, Bacterial; Transposases	https://pubmed.ncbi.nlm.nih.gov/34791212/	acaryochloris	genus	NA	photosynthesis	NA	photosynthesis
Acaryochloridaceae	Acaryochloridaceae	17	TRUE	573250	Acaryochloridaceae	Family	Acaryochloris	("trophic level" OR "trophic position" OR diet* OR feed* OR feeding OR "feeding ecology" OR "food web*" OR "autotroph" OR "heterotroph" OR "primary producer" OR "photosynthesis" OR predat* OR herbivor* OR omnivor* OR mixotroph*) AND "Acaryochloris"[All Fields]	34002536	10.1111/jipb.13113	A unique photosystem I reaction center from a chlorophyll d-containing cyanobacterium Acaryochloris marina.	2021	J Integr Plant Biol	Chlorophyll; Cryoelectron Microscopy; Cyanobacteria; Electron Transport; Pheophytins; Photosystem I Protein Complex; Protein Structure, Quaternary	https://pubmed.ncbi.nlm.nih.gov/34002536/	acaryochloris	genus	NA	photosynthesis	NA	photosynthesis
Acinetosporaceae	Acinetosporaceae	2	TRUE	147106	Acinetosporaceae	Family	Acinetospora; Feldmannia; Geminocarpus; Giffordia; Herponema; Hincksia; Internoretia; Pogotrichium; Pogotrichum; Pylaiella	("trophic level" OR "trophic position" OR diet* OR feed* OR feeding OR "feeding ecology" OR "food web*" OR "autotroph" OR "heterotroph" OR "primary producer" OR "photosynthesis" OR predat* OR herbivor* OR omnivor* OR mixotroph*) AND "Feldmannia"[All Fields]	23263529	10.1007/s00442-012-2559-6	Geographic variation in feeding preference of a generalist herbivore: the importance of seaweed chemical defenses.	2013	Oecologia	Amphipoda; Animals; Atlantic Ocean; Biological Evolution; DNA, Mitochondrial; Food Preferences; Phylogeography; Seaweed; Secondary Metabolism; United States	https://pubmed.ncbi.nlm.nih.gov/23263529/	acinetospora; feldmannia; geminocarpus; giffordia; herponema; hincksia; internoretia; pogotrichium; pogotrichum; pylaiella	genus	feeding; herbivore	herbivores; feeding; herbivore	NA	feeding; herbivore; herbivores; feeding; herbivore
Acinetosporaceae	Acinetosporaceae	2	TRUE	147106	Acinetosporaceae	Family	Acinetospora; Feldmannia; Geminocarpus; Giffordia; Herponema; Hincksia; Internoretia; Pogotrichium; Pogotrichum; Pylaiella	("trophic level" OR "trophic position" OR diet* OR feed* OR feeding OR "feeding ecology" OR "food web*" OR "autotroph" OR "heterotroph" OR "primary producer" OR "photosynthesis" OR predat* OR herbivor* OR omnivor* OR mixotroph*) AND "Hincksia"[All Fields]	12146827	10.1016/s0025-326x(02)00051-6	Algal growth and species composition under experimental control of herbivory, phosphorus and coral abundance in Glovers Reef, Belize.	2002	Mar Pollut Bull	Animals; Anthozoa; Belize; Biomass; Ecosystem; Eukaryota; Feeding Behavior; Fishes; Phosphorus; Population Dynamics	https://pubmed.ncbi.nlm.nih.gov/12146827/	acinetospora; feldmannia; geminocarpus; giffordia; herponema; hincksia; internoretia; pogotrichium; pogotrichum; pylaiella	genus	herbivory	herbivorous; herbivores; herbivory; herbivore	Feeding	herbivory; herbivorous; herbivores; herbivory; herbivore; Feeding
Acipenseridae	Acipenseridae	17	TRUE	125424	Acipenseridae	Family	Accipenser; Acipenser; Arcipenser; Huso; Pseudoscaphirhynchus; Scaphirhincus; Scaphirhynchus; Sinosturio; Sterledus; Sterletus; Sturio	("trophic level" OR "trophic position" OR diet* OR feed* OR feeding OR "feeding ecology" OR "food web*" OR "autotroph" OR "heterotroph" OR "primary producer" OR "photosynthesis" OR predat* OR herbivor* OR omnivor* OR mixotroph*) AND "Acipenseridae"[All Fields]	39431208	10.1016/j.fochx.2024.101863	Immunomodulatory peptides from sturgeon cartilage: Isolation, identification, molecular docking and effects on RAW264.7 cells.	2024	Food Chem X	NA	https://pubmed.ncbi.nlm.nih.gov/39431208/	NA	family	NA	dietary	NA	dietary
Acipenseridae	Acipenseridae	17	TRUE	125424	Acipenseridae	Family	Accipenser; Acipenser; Arcipenser; Huso; Pseudoscaphirhynchus; Scaphirhincus; Scaphirhynchus; Sinosturio; Sterledus; Sterletus; Sturio	("trophic level" OR "trophic position" OR diet* OR feed* OR feeding OR "feeding ecology" OR "food web*" OR "autotroph" OR "heterotroph" OR "primary producer" OR "photosynthesis" OR predat* OR herbivor* OR omnivor* OR mixotroph*) AND "Acipenseridae"[All Fields]	39085328	10.1038/s41598-024-68395-7	Cryoprotectant-specific alterations in the proteome of Siberian sturgeon spermatozoa induced by cryopreservation.	2024	Sci Rep	Animals; Male; Cryopreservation; Cryoprotective Agents; Spermatozoa; Proteome; Fishes; Semen Preservation; Sperm Motility; Dimethyl Sulfoxide; Proteomics; Methanol	https://pubmed.ncbi.nlm.nih.gov/39085328/	NA	family	NA	NA	NA	NA
Acipenseridae	Acipenseridae	17	TRUE	125424	Acipenseridae	Family	Accipenser; Acipenser; Arcipenser; Huso; Pseudoscaphirhynchus; Scaphirhincus; Scaphirhynchus; Sinosturio; Sterledus; Sterletus; Sturio	("trophic level" OR "trophic position" OR diet* OR feed* OR feeding OR "feeding ecology" OR "food web*" OR "autotroph" OR "heterotroph" OR "primary producer" OR "photosynthesis" OR predat* OR herbivor* OR omnivor* OR mixotroph*) AND "Acipenseridae"[All Fields]	36208041	10.1002/aah.10167	Candida Manassasensis Infection in Mass Mortality Case of Siberian Sturgeon Acipenser Baerii Fingerlings in the Republic of Korea: A Case Report.	2022	J Aquat Anim Health	Animals; Aquaculture; Candida; Candidiasis; Fish Diseases; Fishes; Intestines	https://pubmed.ncbi.nlm.nih.gov/36208041/	accipenser; acipenser; arcipenser; huso; pseudoscaphirhynchus; scaphirhincus; scaphirhynchus; sinosturio; sterledus; sterletus; sturio	both	NA	feed	NA	feed
Acipenseridae	Acipenseridae	17	TRUE	125424	Acipenseridae	Family	Accipenser; Acipenser; Arcipenser; Huso; Pseudoscaphirhynchus; Scaphirhincus; Scaphirhynchus; Sinosturio; Sterledus; Sterletus; Sturio	("trophic level" OR "trophic position" OR diet* OR feed* OR feeding OR "feeding ecology" OR "food web*" OR "autotroph" OR "heterotroph" OR "primary producer" OR "photosynthesis" OR predat* OR herbivor* OR omnivor* OR mixotroph*) AND "Acipenseridae"[All Fields]	32914414	10.1111/jfb.14532	Effect of water velocity and temperature on energy use, behaviour and mortality of pallid sturgeon Scaphirhynchus albus larvae.	2020	J Fish Biol	Animals; Behavior, Animal; Ecosystem; Fishes; Missouri; Mortality; Rivers; Swimming; Temperature; Water; Water Movements	https://pubmed.ncbi.nlm.nih.gov/32914414/	accipenser; acipenser; arcipenser; huso; pseudoscaphirhynchus; scaphirhincus; scaphirhynchus; sinosturio; sterledus; sterletus; sturio	genus	NA	feeding	NA	feeding
Acipenseridae	Acipenseridae	17	TRUE	125424	Acipenseridae	Family	Accipenser; Acipenser; Arcipenser; Huso; Pseudoscaphirhynchus; Scaphirhincus; Scaphirhynchus; Sinosturio; Sterledus; Sterletus; Sturio	("trophic level" OR "trophic position" OR diet* OR feed* OR feeding OR "feeding ecology" OR "food web*" OR "autotroph" OR "heterotroph" OR "primary producer" OR "photosynthesis" OR predat* OR herbivor* OR omnivor* OR mixotroph*) AND "Acipenser"[All Fields]	41729938	10.1371/journal.pone.0339813	Effects of dietary glycyrrhiza polysaccharide on growth, serum biochemistry, and hepatic transcriptome in juvenile chinese sturgeon (Acipenser sinensis).	2026	PLoS One	Animals; Liver; Fishes; Transcriptome; Polysaccharides; Glycyrrhiza; Dietary Supplements; Animal Feed	https://pubmed.ncbi.nlm.nih.gov/41729938/	accipenser; acipenser; arcipenser; huso; pseudoscaphirhynchus; scaphirhincus; scaphirhynchus; sinosturio; sterledus; sterletus; sturio	genus	dietary	dietary; diet; feeding; feed	Dietary; Feed	dietary; dietary; diet; feeding; feed; Dietary; Feed
Acipenseridae	Acipenseridae	17	TRUE	125424	Acipenseridae	Family	Accipenser; Acipenser; Arcipenser; Huso; Pseudoscaphirhynchus; Scaphirhincus; Scaphirhynchus; Sinosturio; Sterledus; Sterletus; Sturio	("trophic level" OR "trophic position" OR diet* OR feed* OR feeding OR "feeding ecology" OR "food web*" OR "autotroph" OR "heterotroph" OR "primary producer" OR "photosynthesis" OR predat* OR herbivor* OR omnivor* OR mixotroph*) AND "Acipenser"[All Fields]	41592478	10.1016/j.marpolbul.2026.119284	Salinity effects on dietary assimilation of eight trace elements and their distributions among body components in euryhaline diamond sturgeon.	2026	Mar Pollut Bull	NA	https://pubmed.ncbi.nlm.nih.gov/41592478/	accipenser; acipenser; arcipenser; huso; pseudoscaphirhynchus; scaphirhincus; scaphirhynchus; sinosturio; sterledus; sterletus; sturio	genus	dietary	dietary	NA	dietary
Acipenseridae	Acipenseridae	17	TRUE	125424	Acipenseridae	Family	Accipenser; Acipenser; Arcipenser; Huso; Pseudoscaphirhynchus; Scaphirhincus; Scaphirhynchus; Sinosturio; Sterledus; Sterletus; Sturio	("trophic level" OR "trophic position" OR diet* OR feed* OR feeding OR "feeding ecology" OR "food web*" OR "autotroph" OR "heterotroph" OR "primary producer" OR "photosynthesis" OR predat* OR herbivor* OR omnivor* OR mixotroph*) AND "Acipenser"[All Fields]	41527535	10.1002/ece3.72859	Mismatch in Chronology of Environmental Cues That Initiate Spawning Increases Predation Risk for Dispersing Lake Sturgeon Larvae.	2026	Ecol Evol	NA	https://pubmed.ncbi.nlm.nih.gov/41527535/	accipenser; acipenser; arcipenser; huso; pseudoscaphirhynchus; scaphirhincus; scaphirhynchus; sinosturio; sterledus; sterletus; sturio	genus	Predation	predation; predator	NA	Predation; predation; predator
Acipenseridae	Acipenseridae	17	TRUE	125424	Acipenseridae	Family	Accipenser; Acipenser; Arcipenser; Huso; Pseudoscaphirhynchus; Scaphirhincus; Scaphirhynchus; Sinosturio; Sterledus; Sterletus; Sturio	("trophic level" OR "trophic position" OR diet* OR feed* OR feeding OR "feeding ecology" OR "food web*" OR "autotroph" OR "heterotroph" OR "primary producer" OR "photosynthesis" OR predat* OR herbivor* OR omnivor* OR mixotroph*) AND "Acipenser"[All Fields]	41487308	10.1155/anu/6272560	Growth and Physiological Responses of Siberian Sturgeon (Acipenser baerii) to Partial Fishmeal Replacement by Mealworm and Silkworm Pupae, Individually and in Combination.	2026	Aquac Nutr	NA	https://pubmed.ncbi.nlm.nih.gov/41487308/	accipenser; acipenser; arcipenser; huso; pseudoscaphirhynchus; scaphirhincus; scaphirhynchus; sinosturio; sterledus; sterletus; sturio	genus	NA	diets; diet; feeding; feed	NA	diets; diet; feeding; feed
Acipenseridae	Acipenseridae	17	TRUE	125424	Acipenseridae	Family	Accipenser; Acipenser; Arcipenser; Huso; Pseudoscaphirhynchus; Scaphirhincus; Scaphirhynchus; Sinosturio; Sterledus; Sterletus; Sturio	("trophic level" OR "trophic position" OR diet* OR feed* OR feeding OR "feeding ecology" OR "food web*" OR "autotroph" OR "heterotroph" OR "primary producer" OR "photosynthesis" OR predat* OR herbivor* OR omnivor* OR mixotroph*) AND "Huso"[All Fields]	41425933	10.3389/fmicb.2025.1720688	Pre-release environmental acclimation enhances wild adaptability of endangered Kaluga sturgeon (Huso dauricus): insights from digestive, immune, and gut-microbiome perspectives.	2025	Front Microbiol	NA	https://pubmed.ncbi.nlm.nih.gov/41425933/	accipenser; acipenser; arcipenser; huso; pseudoscaphirhynchus; scaphirhincus; scaphirhynchus; sinosturio; sterledus; sterletus; sturio	genus	NA	feeding	NA	feeding
Acipenseridae	Acipenseridae	17	TRUE	125424	Acipenseridae	Family	Accipenser; Acipenser; Arcipenser; Huso; Pseudoscaphirhynchus; Scaphirhincus; Scaphirhynchus; Sinosturio; Sterledus; Sterletus; Sturio	("trophic level" OR "trophic position" OR diet* OR feed* OR feeding OR "feeding ecology" OR "food web*" OR "autotroph" OR "heterotroph" OR "primary producer" OR "photosynthesis" OR predat* OR herbivor* OR omnivor* OR mixotroph*) AND "Huso"[All Fields]	40256577	10.32592/ARI.2024.79.4.711	Effect of chitosan coating enriched with orange peel (Citrus sinensis) waste extract on prolonged preservation and chemical and functional properties of frozen beluga sturgeon (Huso huso) fillet.	2024	Arch Razi Inst	Animals; Chitosan; Citrus sinensis; Food Preservation; Fishes; Plant Extracts; Seafood; Antioxidants	https://pubmed.ncbi.nlm.nih.gov/40256577/	accipenser; acipenser; arcipenser; huso; pseudoscaphirhynchus; scaphirhincus; scaphirhynchus; sinosturio; sterledus; sterletus; sturio	genus	NA	diet	NA	diet
Acipenseridae	Acipenseridae	17	TRUE	125424	Acipenseridae	Family	Accipenser; Acipenser; Arcipenser; Huso; Pseudoscaphirhynchus; Scaphirhincus; Scaphirhynchus; Sinosturio; Sterledus; Sterletus; Sturio	("trophic level" OR "trophic position" OR diet* OR feed* OR feeding OR "feeding ecology" OR "food web*" OR "autotroph" OR "heterotroph" OR "primary producer" OR "photosynthesis" OR predat* OR herbivor* OR omnivor* OR mixotroph*) AND "Huso"[All Fields]	40003945	10.3390/ijms26041480	Dynamic Impacts of Stock Enhancement on Kaluga Sturgeon (Huso dauricus): Novel Conservation Strategy Insights from the Gut Microbe Composition and Gene Expression Mode.	2025	Int J Mol Sci	Animals; Gastrointestinal Microbiome; Fishes; Conservation of Natural Resources; Endangered Species; Ecosystem; Transcriptome; Stress, Physiological	https://pubmed.ncbi.nlm.nih.gov/40003945/	accipenser; acipenser; arcipenser; huso; pseudoscaphirhynchus; scaphirhincus; scaphirhynchus; sinosturio; sterledus; sterletus; sturio	genus	NA	feeding	NA	feeding
Acipenseridae	Acipenseridae	17	TRUE	125424	Acipenseridae	Family	Accipenser; Acipenser; Arcipenser; Huso; Pseudoscaphirhynchus; Scaphirhincus; Scaphirhynchus; Sinosturio; Sterledus; Sterletus; Sturio	("trophic level" OR "trophic position" OR diet* OR feed* OR feeding OR "feeding ecology" OR "food web*" OR "autotroph" OR "heterotroph" OR "primary producer" OR "photosynthesis" OR predat* OR herbivor* OR omnivor* OR mixotroph*) AND "Huso"[All Fields]	39302091	10.1093/jas/skae275	Effects of fermented soybean meal and supplemental methionine and lysine on growth, digestibility, body composition, and amino acid composition of Beluga (Huso huso).	2024	J Anim Sci	Animal Feed; Animals; Glycine max; Digestion; Diet; Methionine; Animal Nutritional Physiological Phenomena; Amino Acids; Fermentation; Body Composition; Lysine; Dietary Supplements	https://pubmed.ncbi.nlm.nih.gov/39302091/	accipenser; acipenser; arcipenser; huso; pseudoscaphirhynchus; scaphirhincus; scaphirhynchus; sinosturio; sterledus; sterletus; sturio	genus	NA	diets; feed	Feed; Diet; Dietary	diets; feed; Feed; Diet; Dietary
Acipenseridae	Acipenseridae	17	TRUE	125424	Acipenseridae	Family	Accipenser; Acipenser; Arcipenser; Huso; Pseudoscaphirhynchus; Scaphirhincus; Scaphirhynchus; Sinosturio; Sterledus; Sterletus; Sturio	("trophic level" OR "trophic position" OR diet* OR feed* OR feeding OR "feeding ecology" OR "food web*" OR "autotroph" OR "heterotroph" OR "primary producer" OR "photosynthesis" OR predat* OR herbivor* OR omnivor* OR mixotroph*) AND "Scaphirhynchus"[All Fields]	36836665	10.3390/life13020309	Using the Gut Microbiome to Assess Stocking Efforts of the Endangered Pallid Sturgeon, Scaphirhynchus albus.	2023	Life (Basel)	NA	https://pubmed.ncbi.nlm.nih.gov/36836665/	accipenser; acipenser; arcipenser; huso; pseudoscaphirhynchus; scaphirhincus; scaphirhynchus; sinosturio; sterledus; sterletus; sturio	genus	NA	diets; omnivorous; dietary	NA	diets; omnivorous; dietary
Acipenseridae	Acipenseridae	17	TRUE	125424	Acipenseridae	Family	Accipenser; Acipenser; Arcipenser; Huso; Pseudoscaphirhynchus; Scaphirhincus; Scaphirhynchus; Sinosturio; Sterledus; Sterletus; Sturio	("trophic level" OR "trophic position" OR diet* OR feed* OR feeding OR "feeding ecology" OR "food web*" OR "autotroph" OR "heterotroph" OR "primary producer" OR "photosynthesis" OR predat* OR herbivor* OR omnivor* OR mixotroph*) AND "Scaphirhynchus"[All Fields]	32489623	10.1002/ece3.6153	Divergent density feedback control of migratory predator recovery following sex-biased perturbations.	2020	Ecol Evol	NA	https://pubmed.ncbi.nlm.nih.gov/32489623/	accipenser; acipenser; arcipenser; huso; pseudoscaphirhynchus; scaphirhincus; scaphirhynchus; sinosturio; sterledus; sterletus; sturio	genus	feedback; predator	feedback	NA	feedback; predator; feedback
Acipenseridae	Acipenseridae	17	TRUE	125424	Acipenseridae	Family	Accipenser; Acipenser; Arcipenser; Huso; Pseudoscaphirhynchus; Scaphirhincus; Scaphirhynchus; Sinosturio; Sterledus; Sterletus; Sturio	("trophic level" OR "trophic position" OR diet* OR feed* OR feeding OR "feeding ecology" OR "food web*" OR "autotroph" OR "heterotroph" OR "primary producer" OR "photosynthesis" OR predat* OR herbivor* OR omnivor* OR mixotroph*) AND "Scaphirhynchus"[All Fields]	27600767	10.1002/etc.3614	Sensitivity of lake sturgeon (Acipenser fulvescens) early life stages to 2,3,7,8-tetrachlorodibenzo-P-dioxin and 3,3',4,4',5-pentachlorobiphenyl.	2017	Environ Toxicol Chem	Animals; Embryo, Nonmammalian; Fishes; Great Lakes Region; Lakes; Lethal Dose 50; Polychlorinated Biphenyls; Polychlorinated Dibenzodioxins; Risk Assessment; Swimming; Water Pollutants, Chemical; Yolk Sac	https://pubmed.ncbi.nlm.nih.gov/27600767/	accipenser; acipenser; arcipenser; huso; pseudoscaphirhynchus; scaphirhincus; scaphirhynchus; sinosturio; sterledus; sterletus; sturio	genus	NA	food web	NA	food web
Acipenseridae	Acipenseridae	17	TRUE	125424	Acipenseridae	Family	Accipenser; Acipenser; Arcipenser; Huso; Pseudoscaphirhynchus; Scaphirhincus; Scaphirhynchus; Sinosturio; Sterledus; Sterletus; Sturio	("trophic level" OR "trophic position" OR diet* OR feed* OR feeding OR "feeding ecology" OR "food web*" OR "autotroph" OR "heterotroph" OR "primary producer" OR "photosynthesis" OR predat* OR herbivor* OR omnivor* OR mixotroph*) AND "Sturio"[All Fields]	27238016	10.1111/jfb.13019	Assessing the potential of the European Atlantic sturgeon Acipenser sturio to control bivalve invasions in Europe.	2016	J Fish Biol	Animals; Bivalvia; Dreissena; Europe; Feeding Behavior; Fishes; Introduced Species; Pest Control, Biological; Pilot Projects; Predatory Behavior	https://pubmed.ncbi.nlm.nih.gov/27238016/	accipenser; acipenser; arcipenser; huso; pseudoscaphirhynchus; scaphirhincus; scaphirhynchus; sinosturio; sterledus; sterletus; sturio	genus	NA	feed; feeding	Feeding; Predatory	feed; feeding; Feeding; Predatory
Acipenseridae	Acipenseridae	17	TRUE	125424	Acipenseridae	Family	Accipenser; Acipenser; Arcipenser; Huso; Pseudoscaphirhynchus; Scaphirhincus; Scaphirhynchus; Sinosturio; Sterledus; Sterletus; Sturio	("trophic level" OR "trophic position" OR diet* OR feed* OR feeding OR "feeding ecology" OR "food web*" OR "autotroph" OR "heterotroph" OR "primary producer" OR "photosynthesis" OR predat* OR herbivor* OR omnivor* OR mixotroph*) AND "Sturio"[All Fields]	18306893	10.1065/espr2007.12.469	The 'storm of the century' (December 1999) and the accidental escape of Siberian sturgeons (Acipenser baerii) into the gironde estuary (southwest France). An original approach for metal contamination.	2008	Environ Sci Pollut Res Int	Animals; Aquaculture; Female; Fishes; France; Gills; Kidney; Liver; Male; Metals, Heavy; Muscle, Skeletal; Rivers; Spectrophotometry, Atomic; Water Pollutants, Chemical	https://pubmed.ncbi.nlm.nih.gov/18306893/	accipenser; acipenser; arcipenser; huso; pseudoscaphirhynchus; scaphirhincus; scaphirhynchus; sinosturio; sterledus; sterletus; sturio	genus	NA	dietary; feed	NA	dietary; feed
Acrochaetiaceae	Acrochaetiaceae	1	TRUE	143661	Acrochaetiaceae	Family	Acrochaetium; Chromastrum; Grania; Kylinia; Liagorophila	("trophic level" OR "trophic position" OR diet* OR feed* OR feeding OR "feeding ecology" OR "food web*" OR "autotroph" OR "heterotroph" OR "primary producer" OR "photosynthesis" OR predat* OR herbivor* OR omnivor* OR mixotroph*) AND "Acrochaetium"[All Fields]	32682339	10.1111/jeu.12818	Photosynthetic Sponge-associated Eukaryotes in the Aegean Sea: A Culture-dependent Approach.	2020	J Eukaryot Microbiol	Animals; Biodiversity; DNA, Algal; Host Microbial Interactions; Microalgae; Photosynthesis; Phylogeny; Porifera; RNA, Ribosomal, 18S; Seawater; Sequence Analysis, DNA; Symbiosis	https://pubmed.ncbi.nlm.nih.gov/32682339/	acrochaetium; chromastrum; grania; kylinia; liagorophila	genus	NA	NA	Photosynthesis	Photosynthesis
Acroporidae	Acroporidae	14	TRUE	196095	Acroporidae	Family	Acropora; Alveophora; Alveopora; Anacropora; Areacis; Astraeopora; Astreopora; Conocyathus; Distichocyathus; Enigmopora; Favositipora; Heteropora; Isopora; Manopora; Montipora; Phyllopora	("trophic level" OR "trophic position" OR diet* OR feed* OR feeding OR "feeding ecology" OR "food web*" OR "autotroph" OR "heterotroph" OR "primary producer" OR "photosynthesis" OR predat* OR herbivor* OR omnivor* OR mixotroph*) AND "Acroporidae"[All Fields]	40839598	10.1371/journal.pone.0329546	Regulation of coral assemblages: Spatial and temporal variation in the abundance of recruits, juveniles, and adults.	2025	PLoS One	Animals; Anthozoa; Coral Reefs; Ecosystem; Madagascar; Population Dynamics; Spatio-Temporal Analysis	https://pubmed.ncbi.nlm.nih.gov/40839598/	NA	family	NA	herbivorous	NA	herbivorous
Acroporidae	Acroporidae	14	TRUE	196095	Acroporidae	Family	Acropora; Alveophora; Alveopora; Anacropora; Areacis; Astraeopora; Astreopora; Conocyathus; Distichocyathus; Enigmopora; Favositipora; Heteropora; Isopora; Manopora; Montipora; Phyllopora	("trophic level" OR "trophic position" OR diet* OR feed* OR feeding OR "feeding ecology" OR "food web*" OR "autotroph" OR "heterotroph" OR "primary producer" OR "photosynthesis" OR predat* OR herbivor* OR omnivor* OR mixotroph*) AND "Acroporidae"[All Fields]	40381437	10.1016/j.marpolbul.2025.118098	Interactive effects of high seawater temperature and the PS II herbicide Irgarol 1051 on photosynthetic efficiency of one species of the Acropora tenuis [sensu lato] complex (Scleractinia: Acroporidae).	2025	Mar Pollut Bull	Animals; Herbicides; Anthozoa; Triazines; Photosynthesis; Seawater; Hot Temperature; Dinoflagellida; Water Pollutants, Chemical	https://pubmed.ncbi.nlm.nih.gov/40381437/	acropora; alveophora; alveopora; anacropora; areacis; astraeopora; astreopora; conocyathus; distichocyathus; enigmopora; favositipora; heteropora; isopora; manopora; montipora; phyllopora	both	NA	NA	Photosynthesis	Photosynthesis
Acroporidae	Acroporidae	14	TRUE	196095	Acroporidae	Family	Acropora; Alveophora; Alveopora; Anacropora; Areacis; Astraeopora; Astreopora; Conocyathus; Distichocyathus; Enigmopora; Favositipora; Heteropora; Isopora; Manopora; Montipora; Phyllopora	("trophic level" OR "trophic position" OR diet* OR feed* OR feeding OR "feeding ecology" OR "food web*" OR "autotroph" OR "heterotroph" OR "primary producer" OR "photosynthesis" OR predat* OR herbivor* OR omnivor* OR mixotroph*) AND "Acroporidae"[All Fields]	38393153	10.3390/toxins16020075	Evolutionary Analysis of Cnidaria Small Cysteine-Rich Proteins (SCRiPs), an Enigmatic Neurotoxin Family from Stony Corals and Sea Anemones (Anthozoa: Hexacorallia).	2024	Toxins (Basel)	Animals; Anthozoa; Sea Anemones; Cnidaria; Neurotoxins; Cysteine; Phylogeny; Proteomics	https://pubmed.ncbi.nlm.nih.gov/38393153/	NA	family	NA	predation	NA	predation
Acroporidae	Acroporidae	14	TRUE	196095	Acroporidae	Family	Acropora; Alveophora; Alveopora; Anacropora; Areacis; Astraeopora; Astreopora; Conocyathus; Distichocyathus; Enigmopora; Favositipora; Heteropora; Isopora; Manopora; Montipora; Phyllopora	("trophic level" OR "trophic position" OR diet* OR feed* OR feeding OR "feeding ecology" OR "food web*" OR "autotroph" OR "heterotroph" OR "primary producer" OR "photosynthesis" OR predat* OR herbivor* OR omnivor* OR mixotroph*) AND "Acropora"[All Fields]	41800128	10.7717/peerj.20888	A quick and reliable menthol-induced bleaching protocol for the Caribbean staghorn coral, Acropora cervicornis.	2026	PeerJ	Animals; Anthozoa; Symbiosis; Menthol; Dinoflagellida; Coral Bleaching; Caribbean Region; Coral Reefs; Photosynthesis	https://pubmed.ncbi.nlm.nih.gov/41800128/	acropora; alveophora; alveopora; anacropora; areacis; astraeopora; astreopora; conocyathus; distichocyathus; enigmopora; favositipora; heteropora; isopora; manopora; montipora; phyllopora	genus	NA	NA	Photosynthesis	Photosynthesis
Acroporidae	Acroporidae	14	TRUE	196095	Acroporidae	Family	Acropora; Alveophora; Alveopora; Anacropora; Areacis; Astraeopora; Astreopora; Conocyathus; Distichocyathus; Enigmopora; Favositipora; Heteropora; Isopora; Manopora; Montipora; Phyllopora	("trophic level" OR "trophic position" OR diet* OR feed* OR feeding OR "feeding ecology" OR "food web*" OR "autotroph" OR "heterotroph" OR "primary producer" OR "photosynthesis" OR predat* OR herbivor* OR omnivor* OR mixotroph*) AND "Acropora"[All Fields]	41761404	10.1111/mec.70286	Distinction in Symbiodiniaceae and Bacterial Communities and Symbiodiniaceae Lineage-Specific Transcriptome Underpinning the Superior Heat Tolerance of Intertidal Acropora Corals.	2026	Mol Ecol	Animals; Anthozoa; Transcriptome; Symbiosis; Thermotolerance; RNA, Ribosomal, 16S; Dinoflagellida; Coral Reefs; Bacteria; Hot Temperature	https://pubmed.ncbi.nlm.nih.gov/41761404/	acropora; alveophora; alveopora; anacropora; areacis; astraeopora; astreopora; conocyathus; distichocyathus; enigmopora; favositipora; heteropora; isopora; manopora; montipora; phyllopora	genus	NA	photosynthesis	NA	photosynthesis
Acroporidae	Acroporidae	14	TRUE	196095	Acroporidae	Family	Acropora; Alveophora; Alveopora; Anacropora; Areacis; Astraeopora; Astreopora; Conocyathus; Distichocyathus; Enigmopora; Favositipora; Heteropora; Isopora; Manopora; Montipora; Phyllopora	("trophic level" OR "trophic position" OR diet* OR feed* OR feeding OR "feeding ecology" OR "food web*" OR "autotroph" OR "heterotroph" OR "primary producer" OR "photosynthesis" OR predat* OR herbivor* OR omnivor* OR mixotroph*) AND "Acropora"[All Fields]	41431128	10.1111/mec.70202	Coral Venom and Toxins as Protection Against Crown-of-Thorns Sea Star Attack.	2026	Mol Ecol	Animals; Anthozoa; Starfish; Coral Reefs; Cnidarian Venoms; Phylogeny; Predatory Behavior	https://pubmed.ncbi.nlm.nih.gov/41431128/	acropora; alveophora; alveopora; anacropora; areacis; astraeopora; astreopora; conocyathus; distichocyathus; enigmopora; favositipora; heteropora; isopora; manopora; montipora; phyllopora	genus	NA	feeding	Predatory	feeding; Predatory
Acroporidae	Acroporidae	14	TRUE	196095	Acroporidae	Family	Acropora; Alveophora; Alveopora; Anacropora; Areacis; Astraeopora; Astreopora; Conocyathus; Distichocyathus; Enigmopora; Favositipora; Heteropora; Isopora; Manopora; Montipora; Phyllopora	("trophic level" OR "trophic position" OR diet* OR feed* OR feeding OR "feeding ecology" OR "food web*" OR "autotroph" OR "heterotroph" OR "primary producer" OR "photosynthesis" OR predat* OR herbivor* OR omnivor* OR mixotroph*) AND "Alveopora"[All Fields]	22814379	10.1073/pnas.1204302109	Heterotrophic feeding as a newly identified survival strategy of the dinoflagellate Symbiodinium.	2012	Proc Natl Acad Sci U S A	Base Sequence; Coral Reefs; Dinoflagellida; Genes, Protozoan; Molecular Sequence Data; Nitrogen; Synechococcus; Water Microbiology	https://pubmed.ncbi.nlm.nih.gov/22814379/	acropora; alveophora; alveopora; anacropora; areacis; astraeopora; astreopora; conocyathus; distichocyathus; enigmopora; favositipora; heteropora; isopora; manopora; montipora; phyllopora	genus	Heterotrophic; feeding	feed; heterotrophically; heterotrophic; autotrophic; mixotrophic; feeding	NA	Heterotrophic; feeding; feed; heterotrophically; heterotrophic; autotrophic; mixotrophic; feeding
Acroporidae	Acroporidae	14	TRUE	196095	Acroporidae	Family	Acropora; Alveophora; Alveopora; Anacropora; Areacis; Astraeopora; Astreopora; Conocyathus; Distichocyathus; Enigmopora; Favositipora; Heteropora; Isopora; Manopora; Montipora; Phyllopora	("trophic level" OR "trophic position" OR diet* OR feed* OR feeding OR "feeding ecology" OR "food web*" OR "autotroph" OR "heterotroph" OR "primary producer" OR "photosynthesis" OR predat* OR herbivor* OR omnivor* OR mixotroph*) AND "Astreopora"[All Fields]	28309482	10.1007/BF00346831	Pair formation in a coral inhabiting hermit crab.	1980	Oecologia	NA	https://pubmed.ncbi.nlm.nih.gov/28309482/	acropora; alveophora; alveopora; anacropora; areacis; astraeopora; astreopora; conocyathus; distichocyathus; enigmopora; favositipora; heteropora; isopora; manopora; montipora; phyllopora	genus	NA	predation	NA	predation
Acroporidae	Acroporidae	14	TRUE	196095	Acroporidae	Family	Acropora; Alveophora; Alveopora; Anacropora; Areacis; Astraeopora; Astreopora; Conocyathus; Distichocyathus; Enigmopora; Favositipora; Heteropora; Isopora; Manopora; Montipora; Phyllopora	("trophic level" OR "trophic position" OR diet* OR feed* OR feeding OR "feeding ecology" OR "food web*" OR "autotroph" OR "heterotroph" OR "primary producer" OR "photosynthesis" OR predat* OR herbivor* OR omnivor* OR mixotroph*) AND "Isopora"[All Fields]	39088888	10.1016/j.marenvres.2024.106655	Feeding biology of crown-of-thorns seastars across sites differing in Acropora availability.	2024	Mar Environ Res	Animals; Anthozoa; Coral Reefs; Feeding Behavior	https://pubmed.ncbi.nlm.nih.gov/39088888/	acropora; alveophora; alveopora; anacropora; areacis; astraeopora; astreopora; conocyathus; distichocyathus; enigmopora; favositipora; heteropora; isopora; manopora; montipora; phyllopora	genus	Feeding	diet; predation; feeding	Feeding	Feeding; diet; predation; feeding
Acroporidae	Acroporidae	14	TRUE	196095	Acroporidae	Family	Acropora; Alveophora; Alveopora; Anacropora; Areacis; Astraeopora; Astreopora; Conocyathus; Distichocyathus; Enigmopora; Favositipora; Heteropora; Isopora; Manopora; Montipora; Phyllopora	("trophic level" OR "trophic position" OR diet* OR feed* OR feeding OR "feeding ecology" OR "food web*" OR "autotroph" OR "heterotroph" OR "primary producer" OR "photosynthesis" OR predat* OR herbivor* OR omnivor* OR mixotroph*) AND "Isopora"[All Fields]	24902979	10.1111/1462-2920.12518	A nanoscale secondary ion mass spectrometry study of dinoflagellate functional diversity in reef-building corals.	2015	Environ Microbiol	Ammonium Compounds; Animals; Anthozoa; Carbon; Coral Reefs; Dinoflagellida; Genetic Variation; Nitrogen; Photosynthesis; Spectrometry, Mass, Secondary Ion; Symbiosis; Temperature	https://pubmed.ncbi.nlm.nih.gov/24902979/	acropora; alveophora; alveopora; anacropora; areacis; astraeopora; astreopora; conocyathus; distichocyathus; enigmopora; favositipora; heteropora; isopora; manopora; montipora; phyllopora	genus	NA	photosynthesis	Photosynthesis	photosynthesis; Photosynthesis
Acroporidae	Acroporidae	14	TRUE	196095	Acroporidae	Family	Acropora; Alveophora; Alveopora; Anacropora; Areacis; Astraeopora; Astreopora; Conocyathus; Distichocyathus; Enigmopora; Favositipora; Heteropora; Isopora; Manopora; Montipora; Phyllopora	("trophic level" OR "trophic position" OR diet* OR feed* OR feeding OR "feeding ecology" OR "food web*" OR "autotroph" OR "heterotroph" OR "primary producer" OR "photosynthesis" OR predat* OR herbivor* OR omnivor* OR mixotroph*) AND "Isopora"[All Fields]	23029512	10.1371/journal.pone.0046406	Physiological and biochemical performances of menthol-induced aposymbiotic corals.	2012	PLoS One	Animals; Anthozoa; Cell Respiration; Coral Reefs; Dinoflagellida; Glutamate Dehydrogenase; Light; Malate Dehydrogenase; Menthol; Oceans and Seas; Photosynthesis; Seawater; Species Specificity; Symbiosis; Temperature	https://pubmed.ncbi.nlm.nih.gov/23029512/	acropora; alveophora; alveopora; anacropora; areacis; astraeopora; astreopora; conocyathus; distichocyathus; enigmopora; favositipora; heteropora; isopora; manopora; montipora; phyllopora	genus	NA	NA	Photosynthesis	Photosynthesis
Acroporidae	Acroporidae	14	TRUE	196095	Acroporidae	Family	Acropora; Alveophora; Alveopora; Anacropora; Areacis; Astraeopora; Astreopora; Conocyathus; Distichocyathus; Enigmopora; Favositipora; Heteropora; Isopora; Manopora; Montipora; Phyllopora	("trophic level" OR "trophic position" OR diet* OR feed* OR feeding OR "feeding ecology" OR "food web*" OR "autotroph" OR "heterotroph" OR "primary producer" OR "photosynthesis" OR predat* OR herbivor* OR omnivor* OR mixotroph*) AND "Montipora"[All Fields]	41506610	10.1016/j.envpol.2026.127635	Safer solutions for sea: Montipora capricornis coral responses to naturally-derived versus copper-based antifouling agents.	2026	Environ Pollut	Animals; Anthozoa; Copper; Water Pollutants, Chemical; Biofouling; Coral Reefs	https://pubmed.ncbi.nlm.nih.gov/41506610/	acropora; alveophora; alveopora; anacropora; areacis; astraeopora; astreopora; conocyathus; distichocyathus; enigmopora; favositipora; heteropora; isopora; manopora; montipora; phyllopora	genus	NA	photosynthesis	NA	photosynthesis
Acroporidae	Acroporidae	14	TRUE	196095	Acroporidae	Family	Acropora; Alveophora; Alveopora; Anacropora; Areacis; Astraeopora; Astreopora; Conocyathus; Distichocyathus; Enigmopora; Favositipora; Heteropora; Isopora; Manopora; Montipora; Phyllopora	("trophic level" OR "trophic position" OR diet* OR feed* OR feeding OR "feeding ecology" OR "food web*" OR "autotroph" OR "heterotroph" OR "primary producer" OR "photosynthesis" OR predat* OR herbivor* OR omnivor* OR mixotroph*) AND "Montipora"[All Fields]	41387766	10.1038/s41598-025-30818-4	Ocean acidification modulates material flux linked with coral calcification and photosynthesis.	2025	Sci Rep	Anthozoa; Animals; Photosynthesis; Calcification, Physiologic; Seawater; Carbon Dioxide; Hydrogen-Ion Concentration; Coral Reefs; Oceans and Seas; Oxygen; Ocean Acidification	https://pubmed.ncbi.nlm.nih.gov/41387766/	acropora; alveophora; alveopora; anacropora; areacis; astraeopora; astreopora; conocyathus; distichocyathus; enigmopora; favositipora; heteropora; isopora; manopora; montipora; phyllopora	genus	photosynthesis	photosynthesis	Photosynthesis	photosynthesis; Photosynthesis
Acroporidae	Acroporidae	14	TRUE	196095	Acroporidae	Family	Acropora; Alveophora; Alveopora; Anacropora; Areacis; Astraeopora; Astreopora; Conocyathus; Distichocyathus; Enigmopora; Favositipora; Heteropora; Isopora; Manopora; Montipora; Phyllopora	("trophic level" OR "trophic position" OR diet* OR feed* OR feeding OR "feeding ecology" OR "food web*" OR "autotroph" OR "heterotroph" OR "primary producer" OR "photosynthesis" OR predat* OR herbivor* OR omnivor* OR mixotroph*) AND "Montipora"[All Fields]	40712333	10.1016/j.marpolbul.2025.118480	Impacts of sedimentation on coral health and reef ecosystems: A comprehensive review.	2025	Mar Pollut Bull	Anthozoa; Animals; Coral Reefs; Ecosystem; Geologic Sediments; Environmental Monitoring	https://pubmed.ncbi.nlm.nih.gov/40712333/	acropora; alveophora; alveopora; anacropora; areacis; astraeopora; astreopora; conocyathus; distichocyathus; enigmopora; favositipora; heteropora; isopora; manopora; montipora; phyllopora	genus	NA	photosynthesis	NA	photosynthesis
Actiniidae	Actiniidae	13	TRUE	100653	Actiniidae	Family	Actinactis; Actinea; Actinia; Actiniodes; Actiniogeton; Actinioides; Actinogeton; Actinoides; Actinopsis; Actinostella; Anemone; Anemonia; Anenonia; Antheopis; Antheopsis; Anthopleura; Anthostella; Anthpleura; Asteractis; Aulactinia; Bolocera; Boloceropsis; Bulocera; Bunodactis; Bunodella; Bunodes; Bunodosma; Bunodosoma; Cancrisocia; Ceratactis; Cereactis; Cladactella; Cladactis; Cnidopus; Codyla…	("trophic level" OR "trophic position" OR diet* OR feed* OR feeding OR "feeding ecology" OR "food web*" OR "autotroph" OR "heterotroph" OR "primary producer" OR "photosynthesis" OR predat* OR herbivor* OR omnivor* OR mixotroph*) AND "Actiniidae"[All Fields]	35580031	10.1086/719160	Carcinoecium-Forming Sea Anemone Stylobates calcifer sp. nov. (Cnidaria, Actiniaria, Actiniidae) from the Japanese Deep-Sea Floor: A Taxonomical Description with Its Ecological Observations.	2022	Biol Bull	Animals; Anomura; Japan; Phylogeny; Sea Anemones; Symbiosis	https://pubmed.ncbi.nlm.nih.gov/35580031/	actinactis; actinea; actinia; actiniodes; actiniogeton; actinioides; actinogeton; actinoides; actinopsis; actinostella; anemone; anemonia; anenonia; antheopis; antheopsis; anthopleura; anthostella; anthpleura; asteractis; aulactinia; bolocera; boloceropsis; bulocera; bunodactis; bunodella; bunodes; bunodosma; bunodosoma; cancrisocia; ceratactis; cereactis; cladactella; cladactis; cnidopus; codyla…	both	NA	feeding; feeds	NA	feeding; feeds
Actiniidae	Actiniidae	13	TRUE	100653	Actiniidae	Family	Actinactis; Actinea; Actinia; Actiniodes; Actiniogeton; Actinioides; Actinogeton; Actinoides; Actinopsis; Actinostella; Anemone; Anemonia; Anenonia; Antheopis; Antheopsis; Anthopleura; Anthostella; Anthpleura; Asteractis; Aulactinia; Bolocera; Boloceropsis; Bulocera; Bunodactis; Bunodella; Bunodes; Bunodosma; Bunodosoma; Cancrisocia; Ceratactis; Cereactis; Cladactella; Cladactis; Cnidopus; Codyla…	("trophic level" OR "trophic position" OR diet* OR feed* OR feeding OR "feeding ecology" OR "food web*" OR "autotroph" OR "heterotroph" OR "primary producer" OR "photosynthesis" OR predat* OR herbivor* OR omnivor* OR mixotroph*) AND "Actinea"[All Fields]	28368755	10.2307/1540148	INTRASPECIFIC AGGRESSION AND ITS EFFECT ON THE DISTRIBUTION OF ANTHOPLEURA ELEGANTISSIMA AND SOME RELATED SEA ANEMONES.	1973	Biol Bull	NA	https://pubmed.ncbi.nlm.nih.gov/28368755/	actinactis; actinea; actinia; actiniodes; actiniogeton; actinioides; actinogeton; actinoides; actinopsis; actinostella; anemone; anemonia; anenonia; antheopis; antheopsis; anthopleura; anthostella; anthpleura; asteractis; aulactinia; bolocera; boloceropsis; bulocera; bunodactis; bunodella; bunodes; bunodosma; bunodosoma; cancrisocia; ceratactis; cereactis; cladactella; cladactis; cnidopus; codyla…	both	NA	feeding; predators	NA	feeding; predators
Actiniidae	Actiniidae	13	TRUE	100653	Actiniidae	Family	Actinactis; Actinea; Actinia; Actiniodes; Actiniogeton; Actinioides; Actinogeton; Actinoides; Actinopsis; Actinostella; Anemone; Anemonia; Anenonia; Antheopis; Antheopsis; Anthopleura; Anthostella; Anthpleura; Asteractis; Aulactinia; Bolocera; Boloceropsis; Bulocera; Bunodactis; Bunodella; Bunodes; Bunodosma; Bunodosoma; Cancrisocia; Ceratactis; Cereactis; Cladactella; Cladactis; Cnidopus; Codyla…	("trophic level" OR "trophic position" OR diet* OR feed* OR feeding OR "feeding ecology" OR "food web*" OR "autotroph" OR "heterotroph" OR "primary producer" OR "photosynthesis" OR predat* OR herbivor* OR omnivor* OR mixotroph*) AND "Actinia"[All Fields]	39100169	10.1098/rsos.240308	Population characteristics and predation rates of the dominant soft-bodied and durophagous predators on temperate intertidal shores.	2024	R Soc Open Sci	NA	https://pubmed.ncbi.nlm.nih.gov/39100169/	actinactis; actinea; actinia; actiniodes; actiniogeton; actinioides; actinogeton; actinoides; actinopsis; actinostella; anemone; anemonia; anenonia; antheopis; antheopsis; anthopleura; anthostella; anthpleura; asteractis; aulactinia; bolocera; boloceropsis; bulocera; bunodactis; bunodella; bunodes; bunodosma; bunodosoma; cancrisocia; ceratactis; cereactis; cladactella; cladactis; cnidopus; codyla…	genus	predation; predators	predation; predators; predator; feeding; food webs	NA	predation; predators; predation; predators; predator; feeding; food webs
Actiniidae	Actiniidae	13	TRUE	100653	Actiniidae	Family	Actinactis; Actinea; Actinia; Actiniodes; Actiniogeton; Actinioides; Actinogeton; Actinoides; Actinopsis; Actinostella; Anemone; Anemonia; Anenonia; Antheopis; Antheopsis; Anthopleura; Anthostella; Anthpleura; Asteractis; Aulactinia; Bolocera; Boloceropsis; Bulocera; Bunodactis; Bunodella; Bunodes; Bunodosma; Bunodosoma; Cancrisocia; Ceratactis; Cereactis; Cladactella; Cladactis; Cnidopus; Codyla…	("trophic level" OR "trophic position" OR diet* OR feed* OR feeding OR "feeding ecology" OR "food web*" OR "autotroph" OR "heterotroph" OR "primary producer" OR "photosynthesis" OR predat* OR herbivor* OR omnivor* OR mixotroph*) AND "Actinioides"[All Fields]	11750120	10.1016/s0304-4017(01)00599-4	Oribatid mites as intermediate hosts of Thysanosoma actinioides (Cestoda: Anoplocephalidae): a preliminary study.	2002	Vet Parasitol	Animals; Cestoda; Cestode Infections; Feces; Host-Parasite Interactions; Life Cycle Stages; Mites; Sheep; Sheep Diseases	https://pubmed.ncbi.nlm.nih.gov/11750120/	actinactis; actinea; actinia; actiniodes; actiniogeton; actinioides; actinogeton; actinoides; actinopsis; actinostella; anemone; anemonia; anenonia; antheopis; antheopsis; anthopleura; anthostella; anthpleura; asteractis; aulactinia; bolocera; boloceropsis; bulocera; bunodactis; bunodella; bunodes; bunodosma; bunodosoma; cancrisocia; ceratactis; cereactis; cladactella; cladactis; cnidopus; codyla…	genus	NA	herbivores	NA	herbivores
Actiniidae	Actiniidae	13	TRUE	100653	Actiniidae	Family	Actinactis; Actinea; Actinia; Actiniodes; Actiniogeton; Actinioides; Actinogeton; Actinoides; Actinopsis; Actinostella; Anemone; Anemonia; Anenonia; Antheopis; Antheopsis; Anthopleura; Anthostella; Anthpleura; Asteractis; Aulactinia; Bolocera; Boloceropsis; Bulocera; Bunodactis; Bunodella; Bunodes; Bunodosma; Bunodosoma; Cancrisocia; Ceratactis; Cereactis; Cladactella; Cladactis; Cnidopus; Codyla…	("trophic level" OR "trophic position" OR diet* OR feed* OR feeding OR "feeding ecology" OR "food web*" OR "autotroph" OR "heterotroph" OR "primary producer" OR "photosynthesis" OR predat* OR herbivor* OR omnivor* OR mixotroph*) AND "Actinoides"[All Fields]	14405260	NA	Hygromycin B for removing Thysanosoma actinoides, fringed tapeworms from feedlot lambs.	1960	J Am Vet Med Assoc	Animals; Cestoda; Cestode Infections; Hygromycin B; Sheep; Sheep Diseases	https://pubmed.ncbi.nlm.nih.gov/14405260/	actinactis; actinea; actinia; actiniodes; actiniogeton; actinioides; actinogeton; actinoides; actinopsis; actinostella; anemone; anemonia; anenonia; antheopis; antheopsis; anthopleura; anthostella; anthpleura; asteractis; aulactinia; bolocera; boloceropsis; bulocera; bunodactis; bunodella; bunodes; bunodosma; bunodosoma; cancrisocia; ceratactis; cereactis; cladactella; cladactis; cnidopus; codyla…	genus	feedlot	NA	NA	feedlot
Actiniidae	Actiniidae	13	TRUE	100653	Actiniidae	Family	Actinactis; Actinea; Actinia; Actiniodes; Actiniogeton; Actinioides; Actinogeton; Actinoides; Actinopsis; Actinostella; Anemone; Anemonia; Anenonia; Antheopis; Antheopsis; Anthopleura; Anthostella; Anthpleura; Asteractis; Aulactinia; Bolocera; Boloceropsis; Bulocera; Bunodactis; Bunodella; Bunodes; Bunodosma; Bunodosoma; Cancrisocia; Ceratactis; Cereactis; Cladactella; Cladactis; Cnidopus; Codyla…	("trophic level" OR "trophic position" OR diet* OR feed* OR feeding OR "feeding ecology" OR "food web*" OR "autotroph" OR "heterotroph" OR "primary producer" OR "photosynthesis" OR predat* OR herbivor* OR omnivor* OR mixotroph*) AND "Anemone"[All Fields]	41848392	10.1039/d6em00110f	Sea anemones extract tin associated with polyvinyl chloride pre-production pellets.	2026	Environ Sci Process Impacts	NA	https://pubmed.ncbi.nlm.nih.gov/41848392/	actinactis; actinea; actinia; actiniodes; actiniogeton; actinioides; actinogeton; actinoides; actinopsis; actinostella; anemone; anemonia; anenonia; antheopis; antheopsis; anthopleura; anthostella; anthpleura; asteractis; aulactinia; bolocera; boloceropsis; bulocera; bunodactis; bunodella; bunodes; bunodosma; bunodosoma; cancrisocia; ceratactis; cereactis; cladactella; cladactis; cnidopus; codyla…	genus	NA	feeding	NA	feeding
Actiniidae	Actiniidae	13	TRUE	100653	Actiniidae	Family	Actinactis; Actinea; Actinia; Actiniodes; Actiniogeton; Actinioides; Actinogeton; Actinoides; Actinopsis; Actinostella; Anemone; Anemonia; Anenonia; Antheopis; Antheopsis; Anthopleura; Anthostella; Anthpleura; Asteractis; Aulactinia; Bolocera; Boloceropsis; Bulocera; Bunodactis; Bunodella; Bunodes; Bunodosma; Bunodosoma; Cancrisocia; Ceratactis; Cereactis; Cladactella; Cladactis; Cnidopus; Codyla…	("trophic level" OR "trophic position" OR diet* OR feed* OR feeding OR "feeding ecology" OR "food web*" OR "autotroph" OR "heterotroph" OR "primary producer" OR "photosynthesis" OR predat* OR herbivor* OR omnivor* OR mixotroph*) AND "Anemonia"[All Fields]	41454204	10.1007/s11356-025-37329-9	Tidal effects on metal concentrations in intertidal invertebrate fauna at Punta del Hidalgo (Tenerife, Canary Islands).	2026	Environ Sci Pollut Res Int	Animals; Metals; Invertebrates; Environmental Monitoring; Water Pollutants, Chemical; Spain; Tidal Waves; Ecosystem	https://pubmed.ncbi.nlm.nih.gov/41454204/	actinactis; actinea; actinia; actiniodes; actiniogeton; actinioides; actinogeton; actinoides; actinopsis; actinostella; anemone; anemonia; anenonia; antheopis; antheopsis; anthopleura; anthostella; anthpleura; asteractis; aulactinia; bolocera; boloceropsis; bulocera; bunodactis; bunodella; bunodes; bunodosma; bunodosoma; cancrisocia; ceratactis; cereactis; cladactella; cladactis; cnidopus; codyla…	genus	NA	dietary; feeding	NA	dietary; feeding
Actiniidae	Actiniidae	13	TRUE	100653	Actiniidae	Family	Actinactis; Actinea; Actinia; Actiniodes; Actiniogeton; Actinioides; Actinogeton; Actinoides; Actinopsis; Actinostella; Anemone; Anemonia; Anenonia; Antheopis; Antheopsis; Anthopleura; Anthostella; Anthpleura; Asteractis; Aulactinia; Bolocera; Boloceropsis; Bulocera; Bunodactis; Bunodella; Bunodes; Bunodosma; Bunodosoma; Cancrisocia; Ceratactis; Cereactis; Cladactella; Cladactis; Cnidopus; Codyla…	("trophic level" OR "trophic position" OR diet* OR feed* OR feeding OR "feeding ecology" OR "food web*" OR "autotroph" OR "heterotroph" OR "primary producer" OR "photosynthesis" OR predat* OR herbivor* OR omnivor* OR mixotroph*) AND "Anthopleura"[All Fields]	41380570	10.1016/j.marpolbul.2025.119118	Chronic, low concentration pesticide exposure alters reproduction and behavior in the intertidal sea anemone, Anthopleura elegantissima.	2026	Mar Pollut Bull	Animals; Sea Anemones; Reproduction; Pesticides; Water Pollutants, Chemical; Atrazine; Behavior, Animal; Carbamates	https://pubmed.ncbi.nlm.nih.gov/41380570/	actinactis; actinea; actinia; actiniodes; actiniogeton; actinioides; actinogeton; actinoides; actinopsis; actinostella; anemone; anemonia; anenonia; antheopis; antheopsis; anthopleura; anthostella; anthpleura; asteractis; aulactinia; bolocera; boloceropsis; bulocera; bunodactis; bunodella; bunodes; bunodosma; bunodosoma; cancrisocia; ceratactis; cereactis; cladactella; cladactis; cnidopus; codyla…	genus	NA	feeding	NA	feeding
Actiniidae	Actiniidae	13	TRUE	100653	Actiniidae	Family	Actinactis; Actinea; Actinia; Actiniodes; Actiniogeton; Actinioides; Actinogeton; Actinoides; Actinopsis; Actinostella; Anemone; Anemonia; Anenonia; Antheopis; Antheopsis; Anthopleura; Anthostella; Anthpleura; Asteractis; Aulactinia; Bolocera; Boloceropsis; Bulocera; Bunodactis; Bunodella; Bunodes; Bunodosma; Bunodosoma; Cancrisocia; Ceratactis; Cereactis; Cladactella; Cladactis; Cnidopus; Codyla…	("trophic level" OR "trophic position" OR diet* OR feed* OR feeding OR "feeding ecology" OR "food web*" OR "autotroph" OR "heterotroph" OR "primary producer" OR "photosynthesis" OR predat* OR herbivor* OR omnivor* OR mixotroph*) AND "Aulactinia"[All Fields]	41570513	10.1016/j.marpolbul.2026.119264	Effects of finfish aquaculture waste on the soft coral Gersemia rubiformis and sea anemone Aulactinia stella.	2026	Mar Pollut Bull	Animals; Aquaculture; Sea Anemones; Anthozoa	https://pubmed.ncbi.nlm.nih.gov/41570513/	actinactis; actinea; actinia; actiniodes; actiniogeton; actinioides; actinogeton; actinoides; actinopsis; actinostella; anemone; anemonia; anenonia; antheopis; antheopsis; anthopleura; anthostella; anthpleura; asteractis; aulactinia; bolocera; boloceropsis; bulocera; bunodactis; bunodella; bunodes; bunodosma; bunodosoma; cancrisocia; ceratactis; cereactis; cladactella; cladactis; cnidopus; codyla…	genus	NA	feed; feeding	NA	feed; feeding
Actiniidae	Actiniidae	13	TRUE	100653	Actiniidae	Family	Actinactis; Actinea; Actinia; Actiniodes; Actiniogeton; Actinioides; Actinogeton; Actinoides; Actinopsis; Actinostella; Anemone; Anemonia; Anenonia; Antheopis; Antheopsis; Anthopleura; Anthostella; Anthpleura; Asteractis; Aulactinia; Bolocera; Boloceropsis; Bulocera; Bunodactis; Bunodella; Bunodes; Bunodosma; Bunodosoma; Cancrisocia; Ceratactis; Cereactis; Cladactella; Cladactis; Cnidopus; Codyla…	("trophic level" OR "trophic position" OR diet* OR feed* OR feeding OR "feeding ecology" OR "food web*" OR "autotroph" OR "heterotroph" OR "primary producer" OR "photosynthesis" OR predat* OR herbivor* OR omnivor* OR mixotroph*) AND "Bunodactis"[All Fields]	32892023	10.1016/j.envpol.2020.115543	Ingestion of plastic litter by the sandy anemone Bunodactis reynaudi.	2020	Environ Pollut	Anemone; Animals; Environmental Monitoring; Plastics; Sand; South Africa; Waste Products	https://pubmed.ncbi.nlm.nih.gov/32892023/	actinactis; actinea; actinia; actiniodes; actiniogeton; actinioides; actinogeton; actinoides; actinopsis; actinostella; anemone; anemonia; anenonia; antheopis; antheopsis; anthopleura; anthostella; anthpleura; asteractis; aulactinia; bolocera; boloceropsis; bulocera; bunodactis; bunodella; bunodes; bunodosma; bunodosoma; cancrisocia; ceratactis; cereactis; cladactella; cladactis; cnidopus; codyla…	genus	NA	feeding	NA	feeding
Actiniidae	Actiniidae	13	TRUE	100653	Actiniidae	Family	Actinactis; Actinea; Actinia; Actiniodes; Actiniogeton; Actinioides; Actinogeton; Actinoides; Actinopsis; Actinostella; Anemone; Anemonia; Anenonia; Antheopis; Antheopsis; Anthopleura; Anthostella; Anthpleura; Asteractis; Aulactinia; Bolocera; Boloceropsis; Bulocera; Bunodactis; Bunodella; Bunodes; Bunodosma; Bunodosoma; Cancrisocia; Ceratactis; Cereactis; Cladactella; Cladactis; Cnidopus; Codyla…	("trophic level" OR "trophic position" OR diet* OR feed* OR feeding OR "feeding ecology" OR "food web*" OR "autotroph" OR "heterotroph" OR "primary producer" OR "photosynthesis" OR predat* OR herbivor* OR omnivor* OR mixotroph*) AND "Bunodosoma"[All Fields]	39985952	10.1016/j.marpolbul.2025.117685	Balancing biomonitoring and conservation: A non-lethal method to extract microplastics from the sea anemone Bunodosoma cangicum.	2025	Mar Pollut Bull	Animals; Sea Anemones; Microplastics; Environmental Monitoring; Water Pollutants, Chemical; Brazil; Biological Monitoring	https://pubmed.ncbi.nlm.nih.gov/39985952/	actinactis; actinea; actinia; actiniodes; actiniogeton; actinioides; actinogeton; actinoides; actinopsis; actinostella; anemone; anemonia; anenonia; antheopis; antheopsis; anthopleura; anthostella; anthpleura; asteractis; aulactinia; bolocera; boloceropsis; bulocera; bunodactis; bunodella; bunodes; bunodosma; bunodosoma; cancrisocia; ceratactis; cereactis; cladactella; cladactis; cnidopus; codyla…	genus	NA	predatory	NA	predatory
Actiniidae	Actiniidae	13	TRUE	100653	Actiniidae	Family	Actinactis; Actinea; Actinia; Actiniodes; Actiniogeton; Actinioides; Actinogeton; Actinoides; Actinopsis; Actinostella; Anemone; Anemonia; Anenonia; Antheopis; Antheopsis; Anthopleura; Anthostella; Anthpleura; Asteractis; Aulactinia; Bolocera; Boloceropsis; Bulocera; Bunodactis; Bunodella; Bunodes; Bunodosma; Bunodosoma; Cancrisocia; Ceratactis; Cereactis; Cladactella; Cladactis; Cnidopus; Codyla…	("trophic level" OR "trophic position" OR diet* OR feed* OR feeding OR "feeding ecology" OR "food web*" OR "autotroph" OR "heterotroph" OR "primary producer" OR "photosynthesis" OR predat* OR herbivor* OR omnivor* OR mixotroph*) AND "Cnidopus"[All Fields]	29361893	10.1142/S0219720018400061	Discovery of novel antimicrobial peptides: A transcriptomic study of the sea anemone Cnidopus japonicus.	2018	J Bioinform Comput Biol	Algorithms; Animals; Anti-Bacterial Agents; Computational Biology; Computer Simulation; Drug Discovery; Drug Evaluation, Preclinical; Gene Expression Profiling; Gram-Negative Bacteria; Gram-Positive Bacteria; Machine Learning; Microbial Sensitivity Tests; Peptides; Protein Structure, Secondary; Proteomics; Sea Anemones	https://pubmed.ncbi.nlm.nih.gov/29361893/	actinactis; actinea; actinia; actiniodes; actiniogeton; actinioides; actinogeton; actinoides; actinopsis; actinostella; anemone; anemonia; anenonia; antheopis; antheopsis; anthopleura; anthostella; anthpleura; asteractis; aulactinia; bolocera; boloceropsis; bulocera; bunodactis; bunodella; bunodes; bunodosma; bunodosoma; cancrisocia; ceratactis; cereactis; cladactella; cladactis; cnidopus; codyla…	genus	NA	predators	NA	predators
Actiniidae	Actiniidae	13	TRUE	100653	Actiniidae	Family	Actinactis; Actinea; Actinia; Actiniodes; Actiniogeton; Actinioides; Actinogeton; Actinoides; Actinopsis; Actinostella; Anemone; Anemonia; Anenonia; Antheopis; Antheopsis; Anthopleura; Anthostella; Anthpleura; Asteractis; Aulactinia; Bolocera; Boloceropsis; Bulocera; Bunodactis; Bunodella; Bunodes; Bunodosma; Bunodosoma; Cancrisocia; Ceratactis; Cereactis; Cladactella; Cladactis; Cnidopus; Codyla…	("trophic level" OR "trophic position" OR diet* OR feed* OR feeding OR "feeding ecology" OR "food web*" OR "autotroph" OR "heterotroph" OR "primary producer" OR "photosynthesis" OR predat* OR herbivor* OR omnivor* OR mixotroph*) AND "Condylactis"[All Fields]	17868294	10.1111/j.1365-294X.2007.03491.x	Functional significance of genetically different symbiotic algae Symbiodinium in a coral reef symbiosis.	2007	Mol Ecol	Anemone; Animals; Carbon; Carbon Radioisotopes; Dinoflagellida; Hot Temperature; Photosynthesis; Symbiosis	https://pubmed.ncbi.nlm.nih.gov/17868294/	actinactis; actinea; actinia; actiniodes; actiniogeton; actinioides; actinogeton; actinoides; actinopsis; actinostella; anemone; anemonia; anenonia; antheopis; antheopsis; anthopleura; anthostella; anthpleura; asteractis; aulactinia; bolocera; boloceropsis; bulocera; bunodactis; bunodella; bunodes; bunodosma; bunodosoma; cancrisocia; ceratactis; cereactis; cladactella; cladactis; cnidopus; codyla…	genus	NA	NA	Photosynthesis	Photosynthesis
Acytosteliaceae	Acytosteliaceae	0	FALSE	NA	NA	NA	NA	("trophic level" OR "trophic position" OR diet* OR feed* OR feeding OR "feeding ecology" OR "food web*" OR "autotroph" OR "heterotroph" OR "primary producer" OR "photosynthesis" OR predat* OR herbivor* OR omnivor* OR mixotroph*) AND "Acytosteliaceae"[MeSH Terms]	NA	NA	NA	NA	NA	NA	NA	NA	NA	NA	NA	NA	NA
Aegisthidae	Aegisthidae	3	TRUE	115133	Aegisthidae	Family	Ameliotes; Arcticocarella; Askalonia; Brotskayaia; Hensenella; Herdmania; Neocervinia; Pseudocervinia	("trophic level" OR "trophic position" OR diet* OR feed* OR feeding OR "feeding ecology" OR "food web*" OR "autotroph" OR "heterotroph" OR "primary producer" OR "photosynthesis" OR predat* OR herbivor* OR omnivor* OR mixotroph*) AND "Herdmania"[All Fields]	30660313	10.1016/j.marpolbul.2018.12.013	Using solitary ascidians to assess microplastic and phthalate plasticizers pollution among marine biota: A case study of the Eastern Mediterranean and Red Sea.	2019	Mar Pollut Bull	Animals; Dibutyl Phthalate; Diethylhexyl Phthalate; Environmental Monitoring; Indian Ocean; Israel; Mediterranean Sea; Phthalic Acids; Plasticizers; Plastics; Urochordata; Water Pollutants, Chemical	https://pubmed.ncbi.nlm.nih.gov/30660313/	ameliotes; arcticocarella; askalonia; brotskayaia; hensenella; herdmania; neocervinia; pseudocervinia	genus	NA	feeders	Diethylhexyl	feeders; Diethylhexyl
Aegisthidae	Aegisthidae	3	TRUE	115133	Aegisthidae	Family	Ameliotes; Arcticocarella; Askalonia; Brotskayaia; Hensenella; Herdmania; Neocervinia; Pseudocervinia	("trophic level" OR "trophic position" OR diet* OR feed* OR feeding OR "feeding ecology" OR "food web*" OR "autotroph" OR "heterotroph" OR "primary producer" OR "photosynthesis" OR predat* OR herbivor* OR omnivor* OR mixotroph*) AND "Herdmania"[All Fields]	30411189	10.1007/s00248-018-1276-z	Core and Dynamic Microbial Communities of Two Invasive Ascidians: Can Host-Symbiont Dynamics Plasticity Affect Invasion Capacity?	2019	Microb Ecol	Animals; Bacteria; Bacterial Physiological Phenomena; DNA, Bacterial; High-Throughput Nucleotide Sequencing; Microbiota; Phylogeny; Predatory Behavior; RNA, Ribosomal, 16S; Symbiosis; Urochordata	https://pubmed.ncbi.nlm.nih.gov/30411189/	ameliotes; arcticocarella; askalonia; brotskayaia; hensenella; herdmania; neocervinia; pseudocervinia	genus	NA	NA	Predatory	Predatory
Aegisthidae	Aegisthidae	3	TRUE	115133	Aegisthidae	Family	Ameliotes; Arcticocarella; Askalonia; Brotskayaia; Hensenella; Herdmania; Neocervinia; Pseudocervinia	("trophic level" OR "trophic position" OR diet* OR feed* OR feeding OR "feeding ecology" OR "food web*" OR "autotroph" OR "heterotroph" OR "primary producer" OR "photosynthesis" OR predat* OR herbivor* OR omnivor* OR mixotroph*) AND "Herdmania"[All Fields]	12141457	NA	Ecological regulation of development: induction of marine invertebrate metamorphosis.	2002	Int J Dev Biol	Animals; Ecology; Epidermal Growth Factor; Female; Gastrula; Gene Expression Regulation, Developmental; Male; Metamorphosis, Biological; Models, Biological; Mollusca; Porifera; Reverse Transcriptase Polymerase Chain Reaction; Signal Transduction; Time Factors	https://pubmed.ncbi.nlm.nih.gov/12141457/	ameliotes; arcticocarella; askalonia; brotskayaia; hensenella; herdmania; neocervinia; pseudocervinia	genus	NA	feeding	NA	feeding
Agaraceae	Agaraceae	6	TRUE	1309299	Agaraceae	Family	Agarum; Costaria; Dictyoneuropsis; Dictyoneurum; Neoagarum; Thalassiophyllum	("trophic level" OR "trophic position" OR diet* OR feed* OR feeding OR "feeding ecology" OR "food web*" OR "autotroph" OR "heterotroph" OR "primary producer" OR "photosynthesis" OR predat* OR herbivor* OR omnivor* OR mixotroph*) AND "Agarum"[All Fields]	40881331	10.1017/cft.2024.5	Light-mediated temperature susceptibility of kelp species (Agarum clathratum, Saccharina latissima) in an Arctic summer heatwave scenario.	2024	Camb Prism Coast Futur	NA	https://pubmed.ncbi.nlm.nih.gov/40881331/	agarum; costaria; dictyoneuropsis; dictyoneurum; neoagarum; thalassiophyllum	genus	NA	herbivore	NA	herbivore
Agaraceae	Agaraceae	6	TRUE	1309299	Agaraceae	Family	Agarum; Costaria; Dictyoneuropsis; Dictyoneurum; Neoagarum; Thalassiophyllum	("trophic level" OR "trophic position" OR diet* OR feed* OR feeding OR "feeding ecology" OR "food web*" OR "autotroph" OR "heterotroph" OR "primary producer" OR "photosynthesis" OR predat* OR herbivor* OR omnivor* OR mixotroph*) AND "Agarum"[All Fields]	37952103	10.1093/aob/mcad170	Loss, resilience and recovery of kelp forests in a region of rapid ocean warming.	2024	Ann Bot	Animals; Resilience, Psychological; Kelp; Forests; Sea Urchins; Oceans and Seas; Ecosystem; Edible Seaweeds; Laminaria	https://pubmed.ncbi.nlm.nih.gov/37952103/	agarum; costaria; dictyoneuropsis; dictyoneurum; neoagarum; thalassiophyllum	genus	NA	herbivory	NA	herbivory
Agaraceae	Agaraceae	6	TRUE	1309299	Agaraceae	Family	Agarum; Costaria; Dictyoneuropsis; Dictyoneurum; Neoagarum; Thalassiophyllum	("trophic level" OR "trophic position" OR diet* OR feed* OR feeding OR "feeding ecology" OR "food web*" OR "autotroph" OR "heterotroph" OR "primary producer" OR "photosynthesis" OR predat* OR herbivor* OR omnivor* OR mixotroph*) AND "Agarum"[All Fields]	25024143	10.1007/BF00388068	Community development following removal of urchins, Strongylocentrotus droebachiensis, from the rocky subtidal zone of the St. Lawrence Estuary, Eastern Canada.	1983	Oecologia	NA	https://pubmed.ncbi.nlm.nih.gov/25024143/	agarum; costaria; dictyoneuropsis; dictyoneurum; neoagarum; thalassiophyllum	genus	NA	predators	NA	predators
Agaraceae	Agaraceae	6	TRUE	1309299	Agaraceae	Family	Agarum; Costaria; Dictyoneuropsis; Dictyoneurum; Neoagarum; Thalassiophyllum	("trophic level" OR "trophic position" OR diet* OR feed* OR feeding OR "feeding ecology" OR "food web*" OR "autotroph" OR "heterotroph" OR "primary producer" OR "photosynthesis" OR predat* OR herbivor* OR omnivor* OR mixotroph*) AND "Costaria"[All Fields]	37167001	10.1111/1750-3841.16596	Gametophyte phase of commercial kelps, the potential food supplements for essential fatty acids and n-3 polyunsaturated fatty acids.	2023	J Food Sci	Kelp; Fatty Acids, Omega-3; Germ Cells, Plant; Phaeophyceae; Undaria; Fatty Acids; Laminaria; Fatty Acids, Essential; Dietary Supplements	https://pubmed.ncbi.nlm.nih.gov/37167001/	agarum; costaria; dictyoneuropsis; dictyoneurum; neoagarum; thalassiophyllum	genus	NA	NA	Dietary	Dietary
Agaraceae	Agaraceae	6	TRUE	1309299	Agaraceae	Family	Agarum; Costaria; Dictyoneuropsis; Dictyoneurum; Neoagarum; Thalassiophyllum	("trophic level" OR "trophic position" OR diet* OR feed* OR feeding OR "feeding ecology" OR "food web*" OR "autotroph" OR "heterotroph" OR "primary producer" OR "photosynthesis" OR predat* OR herbivor* OR omnivor* OR mixotroph*) AND "Costaria"[All Fields]	36136952	10.33029/0042-8833-2022-91-4-107-114	[Instant drinks based on extracts of Japan sea brown algae and fruit and berry juices as functional products].	2022	Vopr Pitan	Anthocyanins; Antioxidants; Ascorbic Acid; Catechin; Coumaric Acids; Flavonoids; Fruit; Humans; Iodine; Japan; Phaeophyceae; Phenols; Plant Extracts; Ribes; Sugars; Tannins	https://pubmed.ncbi.nlm.nih.gov/36136952/	agarum; costaria; dictyoneuropsis; dictyoneurum; neoagarum; thalassiophyllum	genus	NA	diet	NA	diet
Agaraceae	Agaraceae	6	TRUE	1309299	Agaraceae	Family	Agarum; Costaria; Dictyoneuropsis; Dictyoneurum; Neoagarum; Thalassiophyllum	("trophic level" OR "trophic position" OR diet* OR feed* OR feeding OR "feeding ecology" OR "food web*" OR "autotroph" OR "heterotroph" OR "primary producer" OR "photosynthesis" OR predat* OR herbivor* OR omnivor* OR mixotroph*) AND "Costaria"[All Fields]	29791915	10.1159/000487643	Costaria costata Extract Suppresses Development of Atopic Dermatitis in chloro-2,4-dinitrobenzene-treated NC/Nga Mice.	2018	Skin Pharmacol Physiol	Animals; Anti-Inflammatory Agents; Cytokines; Dermatitis, Atopic; Dermatologic Agents; Dietary Supplements; Dinitrochlorobenzene; Disease Models, Animal; Dose-Response Relationship, Drug; Immunoglobulin E; Male; Mast Cells; Mice; Mice, Inbred BALB C; Phaeophyceae; Spleen; Th1 Cells; Th2 Cells	https://pubmed.ncbi.nlm.nih.gov/29791915/	agarum; costaria; dictyoneuropsis; dictyoneurum; neoagarum; thalassiophyllum	genus	NA	dietary	Dietary	dietary; Dietary
Aiptasiidae	Aiptasiidae	7	TRUE	100656	Aiptasiidae	Family	Aipstasia; Aiptasia; Aiptasiogeton; Aiptasioides; Aiptosiogeton; Alptasia; Bartholomea; Batholomea; Bellactis; Carlgreniella; Exaiptasia; Laviactis; Neoaiptasia; Paranthea; Ragactis	("trophic level" OR "trophic position" OR diet* OR feed* OR feeding OR "feeding ecology" OR "food web*" OR "autotroph" OR "heterotroph" OR "primary producer" OR "photosynthesis" OR predat* OR herbivor* OR omnivor* OR mixotroph*) AND "Aiptasia"[All Fields]	41769401	10.7717/peerj.20851	Heterotrophy and symbiosis affect energy reserves for pedal lacerates in the sea anemone Exaiptasia diaphana.	2026	PeerJ	Animals; Symbiosis; Sea Anemones; Heterotrophic Processes; Energy Metabolism; Dinoflagellida	https://pubmed.ncbi.nlm.nih.gov/41769401/	aipstasia; aiptasia; aiptasiogeton; aiptasioides; aiptosiogeton; alptasia; bartholomea; batholomea; bellactis; carlgreniella; exaiptasia; laviactis; neoaiptasia; paranthea; ragactis	genus	Heterotrophy	autotrophy; heterotrophy; feeding; heterotrophic	Heterotrophic	Heterotrophy; autotrophy; heterotrophy; feeding; heterotrophic; Heterotrophic
Aiptasiidae	Aiptasiidae	7	TRUE	100656	Aiptasiidae	Family	Aipstasia; Aiptasia; Aiptasiogeton; Aiptasioides; Aiptosiogeton; Alptasia; Bartholomea; Batholomea; Bellactis; Carlgreniella; Exaiptasia; Laviactis; Neoaiptasia; Paranthea; Ragactis	("trophic level" OR "trophic position" OR diet* OR feed* OR feeding OR "feeding ecology" OR "food web*" OR "autotroph" OR "heterotroph" OR "primary producer" OR "photosynthesis" OR predat* OR herbivor* OR omnivor* OR mixotroph*) AND "Aiptasia"[All Fields]	41064419	10.1107/S1600576725007332	In hospite and ex hospite architecture of photosynthetic thylakoid membranes in Symbiodinium spp. using small-angle neutron scattering.	2025	J Appl Crystallogr	NA	https://pubmed.ncbi.nlm.nih.gov/41064419/	aipstasia; aiptasia; aiptasiogeton; aiptasioides; aiptosiogeton; alptasia; bartholomea; batholomea; bellactis; carlgreniella; exaiptasia; laviactis; neoaiptasia; paranthea; ragactis	genus	NA	NA	NA	NA
Aiptasiidae	Aiptasiidae	7	TRUE	100656	Aiptasiidae	Family	Aipstasia; Aiptasia; Aiptasiogeton; Aiptasioides; Aiptosiogeton; Alptasia; Bartholomea; Batholomea; Bellactis; Carlgreniella; Exaiptasia; Laviactis; Neoaiptasia; Paranthea; Ragactis	("trophic level" OR "trophic position" OR diet* OR feed* OR feeding OR "feeding ecology" OR "food web*" OR "autotroph" OR "heterotroph" OR "primary producer" OR "photosynthesis" OR predat* OR herbivor* OR omnivor* OR mixotroph*) AND "Aiptasia"[All Fields]	39105583	10.1128/mbio.01059-24	Evidence for phosphate-dependent control of symbiont cell division in the model anemone Exaiptasia diaphana.	2024	mBio	Symbiosis; Animals; Phosphates; Cell Division; Sea Anemones; Coral Reefs; Nitrogen; Photosynthesis	https://pubmed.ncbi.nlm.nih.gov/39105583/	aipstasia; aiptasia; aiptasiogeton; aiptasioides; aiptosiogeton; alptasia; bartholomea; batholomea; bellactis; carlgreniella; exaiptasia; laviactis; neoaiptasia; paranthea; ragactis	genus	NA	photosynthesis; feedback	Photosynthesis	photosynthesis; feedback; Photosynthesis
Aiptasiidae	Aiptasiidae	7	TRUE	100656	Aiptasiidae	Family	Aipstasia; Aiptasia; Aiptasiogeton; Aiptasioides; Aiptosiogeton; Alptasia; Bartholomea; Batholomea; Bellactis; Carlgreniella; Exaiptasia; Laviactis; Neoaiptasia; Paranthea; Ragactis	("trophic level" OR "trophic position" OR diet* OR feed* OR feeding OR "feeding ecology" OR "food web*" OR "autotroph" OR "heterotroph" OR "primary producer" OR "photosynthesis" OR predat* OR herbivor* OR omnivor* OR mixotroph*) AND "Bartholomea"[All Fields]	24037186	10.1007/s10126-013-9536-x	Symbiotic association between symbiodinium and the gastropod Strombus gigas: larval acquisition of symbionts.	2014	Mar Biotechnol (NY)	Animals; Dinoflagellida; Gastropoda; Larva; Symbiosis	https://pubmed.ncbi.nlm.nih.gov/24037186/	aipstasia; aiptasia; aiptasiogeton; aiptasioides; aiptosiogeton; alptasia; bartholomea; batholomea; bellactis; carlgreniella; exaiptasia; laviactis; neoaiptasia; paranthea; ragactis	genus	NA	feeding	NA	feeding
Aiptasiidae	Aiptasiidae	7	TRUE	100656	Aiptasiidae	Family	Aipstasia; Aiptasia; Aiptasiogeton; Aiptasioides; Aiptosiogeton; Alptasia; Bartholomea; Batholomea; Bellactis; Carlgreniella; Exaiptasia; Laviactis; Neoaiptasia; Paranthea; Ragactis	("trophic level" OR "trophic position" OR diet* OR feed* OR feeding OR "feeding ecology" OR "food web*" OR "autotroph" OR "heterotroph" OR "primary producer" OR "photosynthesis" OR predat* OR herbivor* OR omnivor* OR mixotroph*) AND "Bartholomea"[All Fields]	11137501	10.1016/s0022-0981(00)00282-3	The role of symbiotic dinoflagellates in the temperature-induced bleaching response of the subtropical sea anemone Aiptasia pallida.	2001	J Exp Mar Biol Ecol	NA	https://pubmed.ncbi.nlm.nih.gov/11137501/	aipstasia; aiptasia; aiptasiogeton; aiptasioides; aiptosiogeton; alptasia; bartholomea; batholomea; bellactis; carlgreniella; exaiptasia; laviactis; neoaiptasia; paranthea; ragactis	genus	NA	Photosynthesis; photosynthesis	NA	Photosynthesis; photosynthesis
Aiptasiidae	Aiptasiidae	7	TRUE	100656	Aiptasiidae	Family	Aipstasia; Aiptasia; Aiptasiogeton; Aiptasioides; Aiptosiogeton; Alptasia; Bartholomea; Batholomea; Bellactis; Carlgreniella; Exaiptasia; Laviactis; Neoaiptasia; Paranthea; Ragactis	("trophic level" OR "trophic position" OR diet* OR feed* OR feeding OR "feeding ecology" OR "food web*" OR "autotroph" OR "heterotroph" OR "primary producer" OR "photosynthesis" OR predat* OR herbivor* OR omnivor* OR mixotroph*) AND "Exaiptasia"[All Fields]	40627970	10.1016/j.marpolbul.2025.118306	Acute dimethyl phthalate exposure impairs tissue integrity in a model cnidarian without disrupting symbiosis.	2025	Mar Pollut Bull	Animals; Symbiosis; Phthalic Acids; Water Pollutants, Chemical; Coral Reefs; Photosynthesis; Sea Anemones; Cnidaria; Anthozoa	https://pubmed.ncbi.nlm.nih.gov/40627970/	aipstasia; aiptasia; aiptasiogeton; aiptasioides; aiptosiogeton; alptasia; bartholomea; batholomea; bellactis; carlgreniella; exaiptasia; laviactis; neoaiptasia; paranthea; ragactis	genus	NA	photosynthesis	Photosynthesis	photosynthesis; Photosynthesis
Aiptasiidae	Aiptasiidae	7	TRUE	100656	Aiptasiidae	Family	Aipstasia; Aiptasia; Aiptasiogeton; Aiptasioides; Aiptosiogeton; Alptasia; Bartholomea; Batholomea; Bellactis; Carlgreniella; Exaiptasia; Laviactis; Neoaiptasia; Paranthea; Ragactis	("trophic level" OR "trophic position" OR diet* OR feed* OR feeding OR "feeding ecology" OR "food web*" OR "autotroph" OR "heterotroph" OR "primary producer" OR "photosynthesis" OR predat* OR herbivor* OR omnivor* OR mixotroph*) AND "Exaiptasia"[All Fields]	40337469	10.1093/iob/obaf017	Social Predation by a Nudibranch Mollusc.	2025	Integr Org Biol	NA	https://pubmed.ncbi.nlm.nih.gov/40337469/	aipstasia; aiptasia; aiptasiogeton; aiptasioides; aiptosiogeton; alptasia; bartholomea; batholomea; bellactis; carlgreniella; exaiptasia; laviactis; neoaiptasia; paranthea; ragactis	genus	Predation	predation; predators; predator; feeding; predate; feed	NA	Predation; predation; predators; predator; feeding; predate; feed
Alariaceae	Alariaceae	17	TRUE	143753	Alariaceae	Family	Alaria; Druehlia; Eualaria; Hirome; Lessoniopsis; Orgyia; Pleurophycus; Pleuropterum; Pterygophora; Ulopteryx; Undaria; Undariella; Undariopsis	("trophic level" OR "trophic position" OR diet* OR feed* OR feeding OR "feeding ecology" OR "food web*" OR "autotroph" OR "heterotroph" OR "primary producer" OR "photosynthesis" OR predat* OR herbivor* OR omnivor* OR mixotroph*) AND "Alariaceae"[All Fields]	28311907	10.1007/BF00377203	Exogenous inorganic carbon sources for photosynthesis in seawater by members of the Fucales and the Laminariales (Phaeophyta): ecological and taxonomic implications.	1989	Oecologia	NA	https://pubmed.ncbi.nlm.nih.gov/28311907/	NA	family	photosynthesis	photosynthesis; photosynthesise	NA	photosynthesis; photosynthesis; photosynthesise
Alariaceae	Alariaceae	17	TRUE	143753	Alariaceae	Family	Alaria; Druehlia; Eualaria; Hirome; Lessoniopsis; Orgyia; Pleurophycus; Pleuropterum; Pterygophora; Ulopteryx; Undaria; Undariella; Undariopsis	("trophic level" OR "trophic position" OR diet* OR feed* OR feeding OR "feeding ecology" OR "food web*" OR "autotroph" OR "heterotroph" OR "primary producer" OR "photosynthesis" OR predat* OR herbivor* OR omnivor* OR mixotroph*) AND "Alaria"[All Fields]	41376050	10.3390/foods14234113	Blanching of Two Commercial Norwegian Brown Algae for Reduction of Iodine and Other Compounds of Importance for Food Safety and Quality.	2025	Foods	NA	https://pubmed.ncbi.nlm.nih.gov/41376050/	alaria; druehlia; eualaria; hirome; lessoniopsis; orgyia; pleurophycus; pleuropterum; pterygophora; ulopteryx; undaria; undariella; undariopsis	genus	NA	feed	NA	feed
Alariaceae	Alariaceae	17	TRUE	143753	Alariaceae	Family	Alaria; Druehlia; Eualaria; Hirome; Lessoniopsis; Orgyia; Pleurophycus; Pleuropterum; Pterygophora; Ulopteryx; Undaria; Undariella; Undariopsis	("trophic level" OR "trophic position" OR diet* OR feed* OR feeding OR "feeding ecology" OR "food web*" OR "autotroph" OR "heterotroph" OR "primary producer" OR "photosynthesis" OR predat* OR herbivor* OR omnivor* OR mixotroph*) AND "Alaria"[All Fields]	41346815	10.1007/s10811-025-03665-z	Optimizing nursery conditions of the commercial kelp Alaria esculenta.	2025	J Appl Phycol	NA	https://pubmed.ncbi.nlm.nih.gov/41346815/	alaria; druehlia; eualaria; hirome; lessoniopsis; orgyia; pleurophycus; pleuropterum; pterygophora; ulopteryx; undaria; undariella; undariopsis	genus	NA	NA	NA	NA
Alariaceae	Alariaceae	17	TRUE	143753	Alariaceae	Family	Alaria; Druehlia; Eualaria; Hirome; Lessoniopsis; Orgyia; Pleurophycus; Pleuropterum; Pterygophora; Ulopteryx; Undaria; Undariella; Undariopsis	("trophic level" OR "trophic position" OR diet* OR feed* OR feeding OR "feeding ecology" OR "food web*" OR "autotroph" OR "heterotroph" OR "primary producer" OR "photosynthesis" OR predat* OR herbivor* OR omnivor* OR mixotroph*) AND "Alaria"[All Fields]	40621444	10.1155/anu/4229257	Innovative Protein Ingredients for Feeding Gilthead Seabream (Sparus aurata) Broodstock.	2025	Aquac Nutr	NA	https://pubmed.ncbi.nlm.nih.gov/40621444/	alaria; druehlia; eualaria; hirome; lessoniopsis; orgyia; pleurophycus; pleuropterum; pterygophora; ulopteryx; undaria; undariella; undariopsis	genus	Feeding	feeding; diet; diets; feeds	NA	Feeding; feeding; diet; diets; feeds
Alariaceae	Alariaceae	17	TRUE	143753	Alariaceae	Family	Alaria; Druehlia; Eualaria; Hirome; Lessoniopsis; Orgyia; Pleurophycus; Pleuropterum; Pterygophora; Ulopteryx; Undaria; Undariella; Undariopsis	("trophic level" OR "trophic position" OR diet* OR feed* OR feeding OR "feeding ecology" OR "food web*" OR "autotroph" OR "heterotroph" OR "primary producer" OR "photosynthesis" OR predat* OR herbivor* OR omnivor* OR mixotroph*) AND "Alaria"[All Fields]	40600699	10.1002/jsfa.70016	Temperate seaweeds Himanthalia elongata and Fucus vesiculosus significantly reduce rumen methane emissions in vitro due to their high phlorotannin content.	2025	J Sci Food Agric	Animals; Methane; Rumen; Seaweed; Animal Feed; Fucus; Tannins; Volatile Organic Compounds; Cattle; Fermentation; Ruminants; Fatty Acids, Volatile; Edible Seaweeds; Phaeophyceae	https://pubmed.ncbi.nlm.nih.gov/40600699/	alaria; druehlia; eualaria; hirome; lessoniopsis; orgyia; pleurophycus; pleuropterum; pterygophora; ulopteryx; undaria; undariella; undariopsis	genus	NA	Feeding	Feed	Feeding; Feed
Alariaceae	Alariaceae	17	TRUE	143753	Alariaceae	Family	Alaria; Druehlia; Eualaria; Hirome; Lessoniopsis; Orgyia; Pleurophycus; Pleuropterum; Pterygophora; Ulopteryx; Undaria; Undariella; Undariopsis	("trophic level" OR "trophic position" OR diet* OR feed* OR feeding OR "feeding ecology" OR "food web*" OR "autotroph" OR "heterotroph" OR "primary producer" OR "photosynthesis" OR predat* OR herbivor* OR omnivor* OR mixotroph*) AND "Orgyia"[All Fields]	35532172	10.1093/plcell/koac135	CRISPR/Cas9 disruption of UGT71L1 in poplar connects salicinoid and salicylic acid metabolism and alters growth and morphology.	2022	Plant Cell	Animals; CRISPR-Cas Systems; Cyclopentanes; Herbivory; Moths; Oxylipins; Plant Leaves; Plants, Genetically Modified; Populus; Salicylic Acid	https://pubmed.ncbi.nlm.nih.gov/35532172/	alaria; druehlia; eualaria; hirome; lessoniopsis; orgyia; pleurophycus; pleuropterum; pterygophora; ulopteryx; undaria; undariella; undariopsis	genus	NA	herbivores	Herbivory	herbivores; Herbivory
Alariaceae	Alariaceae	17	TRUE	143753	Alariaceae	Family	Alaria; Druehlia; Eualaria; Hirome; Lessoniopsis; Orgyia; Pleurophycus; Pleuropterum; Pterygophora; Ulopteryx; Undaria; Undariella; Undariopsis	("trophic level" OR "trophic position" OR diet* OR feed* OR feeding OR "feeding ecology" OR "food web*" OR "autotroph" OR "heterotroph" OR "primary producer" OR "photosynthesis" OR predat* OR herbivor* OR omnivor* OR mixotroph*) AND "Orgyia"[All Fields]	34940153	10.3390/insects12121065	Impact of Biochar on Douglas-Fir Tussock Moth (Orgyia pseudotsugata Lepidoptera: Erebidae) Larvae Reared on Synthetic Diet.	2021	Insects	NA	https://pubmed.ncbi.nlm.nih.gov/34940153/	alaria; druehlia; eualaria; hirome; lessoniopsis; orgyia; pleurophycus; pleuropterum; pterygophora; ulopteryx; undaria; undariella; undariopsis	genus	Diet	diet; feeding	NA	Diet; diet; feeding
Alariaceae	Alariaceae	17	TRUE	143753	Alariaceae	Family	Alaria; Druehlia; Eualaria; Hirome; Lessoniopsis; Orgyia; Pleurophycus; Pleuropterum; Pterygophora; Ulopteryx; Undaria; Undariella; Undariopsis	("trophic level" OR "trophic position" OR diet* OR feed* OR feeding OR "feeding ecology" OR "food web*" OR "autotroph" OR "heterotroph" OR "primary producer" OR "photosynthesis" OR predat* OR herbivor* OR omnivor* OR mixotroph*) AND "Orgyia"[All Fields]	33652618	10.3390/plants10030440	The Interactive Effect of Elevated CO2 and Herbivores on the Nitrogen-Fixing Plant Alnus incana ssp. rugosa.	2021	Plants (Basel)	NA	https://pubmed.ncbi.nlm.nih.gov/33652618/	alaria; druehlia; eualaria; hirome; lessoniopsis; orgyia; pleurophycus; pleuropterum; pterygophora; ulopteryx; undaria; undariella; undariopsis	genus	Herbivores	herbivores; feed; herbivore; herbivory	NA	Herbivores; herbivores; feed; herbivore; herbivory
Alariaceae	Alariaceae	17	TRUE	143753	Alariaceae	Family	Alaria; Druehlia; Eualaria; Hirome; Lessoniopsis; Orgyia; Pleurophycus; Pleuropterum; Pterygophora; Ulopteryx; Undaria; Undariella; Undariopsis	("trophic level" OR "trophic position" OR diet* OR feed* OR feeding OR "feeding ecology" OR "food web*" OR "autotroph" OR "heterotroph" OR "primary producer" OR "photosynthesis" OR predat* OR herbivor* OR omnivor* OR mixotroph*) AND "Orgyia"[All Fields]	33475940	10.1007/s10886-021-01244-3	Anti-Herbivore Activity of Oregonin, a Diarylheptanoid Found in Leaves and Bark of Red Alder (Alnus rubra).	2021	J Chem Ecol	Alnus; Animals; Diarylheptanoids; Herbivory; Moths; Plant Bark; Plant Leaves; Toxicity Tests	https://pubmed.ncbi.nlm.nih.gov/33475940/	alaria; druehlia; eualaria; hirome; lessoniopsis; orgyia; pleurophycus; pleuropterum; pterygophora; ulopteryx; undaria; undariella; undariopsis	genus	Herbivore	feedant	Herbivory	Herbivore; feedant; Herbivory
Alariaceae	Alariaceae	17	TRUE	143753	Alariaceae	Family	Alaria; Druehlia; Eualaria; Hirome; Lessoniopsis; Orgyia; Pleurophycus; Pleuropterum; Pterygophora; Ulopteryx; Undaria; Undariella; Undariopsis	("trophic level" OR "trophic position" OR diet* OR feed* OR feeding OR "feeding ecology" OR "food web*" OR "autotroph" OR "heterotroph" OR "primary producer" OR "photosynthesis" OR predat* OR herbivor* OR omnivor* OR mixotroph*) AND "Pleurophycus"[All Fields]	29072316	10.1111/jpy.12601	Climate drivers and animal host use determine kelp performance over decadal scales in the kelp Pleurophycus gardneri (Laminariales, Phaeophyceae).	2018	J Phycol	Amphipoda; Animals; Climate Change; Food Chain; Herbivory; Kelp; Oceans and Seas; Seasons; Seawater	https://pubmed.ncbi.nlm.nih.gov/29072316/	alaria; druehlia; eualaria; hirome; lessoniopsis; orgyia; pleurophycus; pleuropterum; pterygophora; ulopteryx; undaria; undariella; undariopsis	genus	NA	Primary producers; primary producers	Herbivory	Primary producers; primary producers; Herbivory
Alariaceae	Alariaceae	17	TRUE	143753	Alariaceae	Family	Alaria; Druehlia; Eualaria; Hirome; Lessoniopsis; Orgyia; Pleurophycus; Pleuropterum; Pterygophora; Ulopteryx; Undaria; Undariella; Undariopsis	("trophic level" OR "trophic position" OR diet* OR feed* OR feeding OR "feeding ecology" OR "food web*" OR "autotroph" OR "heterotroph" OR "primary producer" OR "photosynthesis" OR predat* OR herbivor* OR omnivor* OR mixotroph*) AND "Pterygophora"[All Fields]	38264946	10.1111/jpy.13433	Bathymetric origin shapes the physiological responses of Pterygophora californica (Laminariales, Phaeophyceae) to deep marine heatwaves.	2024	J Phycol	Mexico; Nitrates; Kelp; Hot Temperature; Water; Ecosystem	https://pubmed.ncbi.nlm.nih.gov/38264946/	alaria; druehlia; eualaria; hirome; lessoniopsis; orgyia; pleurophycus; pleuropterum; pterygophora; ulopteryx; undaria; undariella; undariopsis	genus	NA	photosynthesis	NA	photosynthesis
Alariaceae	Alariaceae	17	TRUE	143753	Alariaceae	Family	Alaria; Druehlia; Eualaria; Hirome; Lessoniopsis; Orgyia; Pleurophycus; Pleuropterum; Pterygophora; Ulopteryx; Undaria; Undariella; Undariopsis	("trophic level" OR "trophic position" OR diet* OR feed* OR feeding OR "feeding ecology" OR "food web*" OR "autotroph" OR "heterotroph" OR "primary producer" OR "photosynthesis" OR predat* OR herbivor* OR omnivor* OR mixotroph*) AND "Pterygophora"[All Fields]	31930118	10.1155/2019/3795160	Nutraceutical Potential of Five Mexican Brown Seaweeds.	2019	Biomed Res Int	Antioxidants; Dietary Supplements; Mexico; Phenols; Phloroglucinol; Plant Extracts; Polyphenols; Polysaccharides; Seaweed; Spectroscopy, Fourier Transform Infrared; alpha-Amylases; alpha-Glucosidases	https://pubmed.ncbi.nlm.nih.gov/31930118/	alaria; druehlia; eualaria; hirome; lessoniopsis; orgyia; pleurophycus; pleuropterum; pterygophora; ulopteryx; undaria; undariella; undariopsis	genus	NA	NA	Dietary	Dietary
Alariaceae	Alariaceae	17	TRUE	143753	Alariaceae	Family	Alaria; Druehlia; Eualaria; Hirome; Lessoniopsis; Orgyia; Pleurophycus; Pleuropterum; Pterygophora; Ulopteryx; Undaria; Undariella; Undariopsis	("trophic level" OR "trophic position" OR diet* OR feed* OR feeding OR "feeding ecology" OR "food web*" OR "autotroph" OR "heterotroph" OR "primary producer" OR "photosynthesis" OR predat* OR herbivor* OR omnivor* OR mixotroph*) AND "Pterygophora"[All Fields]	25653904	10.7717/peerj.719	Effects of five southern California macroalgal diets on consumption, growth, and gonad weight, in the purple sea urchin Strongylocentrotus purpuratus.	2015	PeerJ	NA	https://pubmed.ncbi.nlm.nih.gov/25653904/	alaria; druehlia; eualaria; hirome; lessoniopsis; orgyia; pleurophycus; pleuropterum; pterygophora; ulopteryx; undaria; undariella; undariopsis	genus	diets	diet; herbivores; diets; feeding	NA	diets; diet; herbivores; diets; feeding
Alariaceae	Alariaceae	17	TRUE	143753	Alariaceae	Family	Alaria; Druehlia; Eualaria; Hirome; Lessoniopsis; Orgyia; Pleurophycus; Pleuropterum; Pterygophora; Ulopteryx; Undaria; Undariella; Undariopsis	("trophic level" OR "trophic position" OR diet* OR feed* OR feeding OR "feeding ecology" OR "food web*" OR "autotroph" OR "heterotroph" OR "primary producer" OR "photosynthesis" OR predat* OR herbivor* OR omnivor* OR mixotroph*) AND "Undaria"[All Fields]	41732695	10.1016/j.crmicr.2026.100567	Interactions between gut commensal bacteria and polysaccharides derived from algae and legumes: identification of metabolites produced and pathways involved.	2026	Curr Res Microb Sci	NA	https://pubmed.ncbi.nlm.nih.gov/41732695/	alaria; druehlia; eualaria; hirome; lessoniopsis; orgyia; pleurophycus; pleuropterum; pterygophora; ulopteryx; undaria; undariella; undariopsis	genus	NA	Diet; dietary	NA	Diet; dietary
Alariaceae	Alariaceae	17	TRUE	143753	Alariaceae	Family	Alaria; Druehlia; Eualaria; Hirome; Lessoniopsis; Orgyia; Pleurophycus; Pleuropterum; Pterygophora; Ulopteryx; Undaria; Undariella; Undariopsis	("trophic level" OR "trophic position" OR diet* OR feed* OR feeding OR "feeding ecology" OR "food web*" OR "autotroph" OR "heterotroph" OR "primary producer" OR "photosynthesis" OR predat* OR herbivor* OR omnivor* OR mixotroph*) AND "Undaria"[All Fields]	41301968	10.3390/ani15223260	Assessing the Economic and Environmental Viability of Undaria pinnatifida Sporophylls as Sustainable Cattle Feed in South Korea.	2025	Animals (Basel)	NA	https://pubmed.ncbi.nlm.nih.gov/41301968/	alaria; druehlia; eualaria; hirome; lessoniopsis; orgyia; pleurophycus; pleuropterum; pterygophora; ulopteryx; undaria; undariella; undariopsis	genus	Feed	feed	NA	Feed; feed
Alariaceae	Alariaceae	17	TRUE	143753	Alariaceae	Family	Alaria; Druehlia; Eualaria; Hirome; Lessoniopsis; Orgyia; Pleurophycus; Pleuropterum; Pterygophora; Ulopteryx; Undaria; Undariella; Undariopsis	("trophic level" OR "trophic position" OR diet* OR feed* OR feeding OR "feeding ecology" OR "food web*" OR "autotroph" OR "heterotroph" OR "primary producer" OR "photosynthesis" OR predat* OR herbivor* OR omnivor* OR mixotroph*) AND "Undaria"[All Fields]	41010459	10.3390/nu17182933	Dual-Action Grouper Bone and Wakame Hydrolysates Supplement Enhances Exercise Performance and Modulates Gut Microbiota in Mice.	2025	Nutrients	Animals; Gastrointestinal Microbiome; Male; Dietary Supplements; Mice, Inbred ICR; Physical Conditioning, Animal; Mice; Bone and Bones; Protein Hydrolysates; Amino Acids, Branched-Chain; Performance-Enhancing Substances; Edible Seaweeds; Undaria	https://pubmed.ncbi.nlm.nih.gov/41010459/	alaria; druehlia; eualaria; hirome; lessoniopsis; orgyia; pleurophycus; pleuropterum; pterygophora; ulopteryx; undaria; undariella; undariopsis	genus	NA	NA	Dietary	Dietary
Alariaceae	Alariaceae	17	TRUE	143753	Alariaceae	Family	Alaria; Druehlia; Eualaria; Hirome; Lessoniopsis; Orgyia; Pleurophycus; Pleuropterum; Pterygophora; Ulopteryx; Undaria; Undariella; Undariopsis	("trophic level" OR "trophic position" OR diet* OR feed* OR feeding OR "feeding ecology" OR "food web*" OR "autotroph" OR "heterotroph" OR "primary producer" OR "photosynthesis" OR predat* OR herbivor* OR omnivor* OR mixotroph*) AND "Undaria"[All Fields]	40870777	10.3390/foods14162865	Analysis and Risk Assessment of Total Iodine Content in Edible Seaweeds in South Korea.	2025	Foods	NA	https://pubmed.ncbi.nlm.nih.gov/40870777/	alaria; druehlia; eualaria; hirome; lessoniopsis; orgyia; pleurophycus; pleuropterum; pterygophora; ulopteryx; undaria; undariella; undariopsis	genus	NA	dietary	NA	dietary
Alepocephalidae	Alepocephalidae	7	TRUE	125507	Alepocephalidae	Family	Alepocephalus; Alepocphalus; Aleposomus; Asquamiceps; Asquamisceps; Aulastomatomorpha; Aulostomatomorpha; Bajacalifornia; Bathtroctes; Bathylaco; Bathyprion; Bathyroctes; Bathytroctes; Bellocia; Binghamia; Binghamichthys; Caudania; Conocara; Einara; Ericara; Grimatroctes; Herwigia; Lepogenys; Leptochilichthys; Leptoderma; Macromastax; Microphotolepis; Mirognathus; Narcetes; Nemabathytroctes; Nomo…	("trophic level" OR "trophic position" OR diet* OR feed* OR feeding OR "feeding ecology" OR "food web*" OR "autotroph" OR "heterotroph" OR "primary producer" OR "photosynthesis" OR predat* OR herbivor* OR omnivor* OR mixotroph*) AND "Alepocephalidae"[All Fields]	33495481	10.1038/s41598-020-80203-6	Discovery of a colossal slickhead (Alepocephaliformes: Alepocephalidae): an active-swimming top predator in the deep waters of Suruga Bay, Japan.	2021	Sci Rep	Amino Acids; Animals; Bays; Geography; Isotope Labeling; Japan; Perciformes; Phylogeny; Predatory Behavior; Stomach; Swimming	https://pubmed.ncbi.nlm.nih.gov/33495481/	alepocephalus; alepocphalus; aleposomus; asquamiceps; asquamisceps; aulastomatomorpha; aulostomatomorpha; bajacalifornia; bathtroctes; bathylaco; bathyprion; bathyroctes; bathytroctes; bellocia; binghamia; binghamichthys; caudania; conocara; einara; ericara; grimatroctes; herwigia; lepogenys; leptochilichthys; leptoderma; macromastax; microphotolepis; mirognathus; narcetes; nemabathytroctes; nomo…	both	predator	feeders; dietary; trophic position	Predatory	predator; feeders; dietary; trophic position; Predatory
Alepocephalidae	Alepocephalidae	7	TRUE	125507	Alepocephalidae	Family	Alepocephalus; Alepocphalus; Aleposomus; Asquamiceps; Asquamisceps; Aulastomatomorpha; Aulostomatomorpha; Bajacalifornia; Bathtroctes; Bathylaco; Bathyprion; Bathyroctes; Bathytroctes; Bellocia; Binghamia; Binghamichthys; Caudania; Conocara; Einara; Ericara; Grimatroctes; Herwigia; Lepogenys; Leptochilichthys; Leptoderma; Macromastax; Microphotolepis; Mirognathus; Narcetes; Nemabathytroctes; Nomo…	("trophic level" OR "trophic position" OR diet* OR feed* OR feeding OR "feeding ecology" OR "food web*" OR "autotroph" OR "heterotroph" OR "primary producer" OR "photosynthesis" OR predat* OR herbivor* OR omnivor* OR mixotroph*) AND "Alepocephalus"[All Fields]	35417727	10.1016/j.scitotenv.2022.155150	Microplastic occurrence in deep-sea fish species Alepocephalus bairdii and Coryphaenoides rupestris from the Porcupine Bank (North Atlantic).	2022	Sci Total Environ	Animals; Environmental Monitoring; Fishes; Gadiformes; Microplastics; Water Pollutants, Chemical	https://pubmed.ncbi.nlm.nih.gov/35417727/	alepocephalus; alepocphalus; aleposomus; asquamiceps; asquamisceps; aulastomatomorpha; aulostomatomorpha; bajacalifornia; bathtroctes; bathylaco; bathyprion; bathyroctes; bathytroctes; bellocia; binghamia; binghamichthys; caudania; conocara; einara; ericara; grimatroctes; herwigia; lepogenys; leptochilichthys; leptoderma; macromastax; microphotolepis; mirognathus; narcetes; nemabathytroctes; nomo…	genus	NA	diet	NA	diet
Alepocephalidae	Alepocephalidae	7	TRUE	125507	Alepocephalidae	Family	Alepocephalus; Alepocphalus; Aleposomus; Asquamiceps; Asquamisceps; Aulastomatomorpha; Aulostomatomorpha; Bajacalifornia; Bathtroctes; Bathylaco; Bathyprion; Bathyroctes; Bathytroctes; Bellocia; Binghamia; Binghamichthys; Caudania; Conocara; Einara; Ericara; Grimatroctes; Herwigia; Lepogenys; Leptochilichthys; Leptoderma; Macromastax; Microphotolepis; Mirognathus; Narcetes; Nemabathytroctes; Nomo…	("trophic level" OR "trophic position" OR diet* OR feed* OR feeding OR "feeding ecology" OR "food web*" OR "autotroph" OR "heterotroph" OR "primary producer" OR "photosynthesis" OR predat* OR herbivor* OR omnivor* OR mixotroph*) AND "Alepocephalus"[All Fields]	25052896	10.1111/jfb.12459	Food consumption of five deep-sea fishes in the Balearic Basin (western Mediterranean Sea): are there daily feeding rhythms in fishes living below 1000 m?	2014	J Fish Biol	Animals; Feeding Behavior; Fishes; Food Chain; Gastrointestinal Contents; Mediterranean Sea	https://pubmed.ncbi.nlm.nih.gov/25052896/	alepocephalus; alepocphalus; aleposomus; asquamiceps; asquamisceps; aulastomatomorpha; aulostomatomorpha; bajacalifornia; bathtroctes; bathylaco; bathyprion; bathyroctes; bathytroctes; bellocia; binghamia; binghamichthys; caudania; conocara; einara; ericara; grimatroctes; herwigia; lepogenys; leptochilichthys; leptoderma; macromastax; microphotolepis; mirognathus; narcetes; nemabathytroctes; nomo…	genus	feeding	Predation; feeding; diets; predators	Feeding	feeding; Predation; feeding; diets; predators; Feeding
Alepocephalidae	Alepocephalidae	7	TRUE	125507	Alepocephalidae	Family	Alepocephalus; Alepocphalus; Aleposomus; Asquamiceps; Asquamisceps; Aulastomatomorpha; Aulostomatomorpha; Bajacalifornia; Bathtroctes; Bathylaco; Bathyprion; Bathyroctes; Bathytroctes; Bellocia; Binghamia; Binghamichthys; Caudania; Conocara; Einara; Ericara; Grimatroctes; Herwigia; Lepogenys; Leptochilichthys; Leptoderma; Macromastax; Microphotolepis; Mirognathus; Narcetes; Nemabathytroctes; Nomo…	("trophic level" OR "trophic position" OR diet* OR feed* OR feeding OR "feeding ecology" OR "food web*" OR "autotroph" OR "heterotroph" OR "primary producer" OR "photosynthesis" OR predat* OR herbivor* OR omnivor* OR mixotroph*) AND "Bajacalifornia"[All Fields]	28936396	10.1016/j.toxrep.2014.09.014	Relationship between self-reported fish and shellfish consumption, carbon and nitrogen stable isotope values and total mercury concentrations in pregnant women (II) from Baja California Sur, Mexico.	2014	Toxicol Rep	NA	https://pubmed.ncbi.nlm.nih.gov/28936396/	NA	none	NA	trophic level; diet; dietary	NA	trophic level; diet; dietary
Alepocephalidae	Alepocephalidae	7	TRUE	125507	Alepocephalidae	Family	Alepocephalus; Alepocphalus; Aleposomus; Asquamiceps; Asquamisceps; Aulastomatomorpha; Aulostomatomorpha; Bajacalifornia; Bathtroctes; Bathylaco; Bathyprion; Bathyroctes; Bathytroctes; Bellocia; Binghamia; Binghamichthys; Caudania; Conocara; Einara; Ericara; Grimatroctes; Herwigia; Lepogenys; Leptochilichthys; Leptoderma; Macromastax; Microphotolepis; Mirognathus; Narcetes; Nemabathytroctes; Nomo…	("trophic level" OR "trophic position" OR diet* OR feed* OR feeding OR "feeding ecology" OR "food web*" OR "autotroph" OR "heterotroph" OR "primary producer" OR "photosynthesis" OR predat* OR herbivor* OR omnivor* OR mixotroph*) AND "Binghamia"[All Fields]	36302911	10.1007/s11120-022-00964-1	David (Dave) Charles Fork (1929-2020): a gentle human being, a great experimenter, and a passionate researcher.	2023	Photosynth Res	Humans; Australia; Electron Transport; Germany; Oxygen; Photosynthesis	https://pubmed.ncbi.nlm.nih.gov/36302911/	NA	none	NA	photosynthesis	Photosynthesis	photosynthesis; Photosynthesis
Alepocephalidae	Alepocephalidae	7	TRUE	125507	Alepocephalidae	Family	Alepocephalus; Alepocphalus; Aleposomus; Asquamiceps; Asquamisceps; Aulastomatomorpha; Aulostomatomorpha; Bajacalifornia; Bathtroctes; Bathylaco; Bathyprion; Bathyroctes; Bathytroctes; Bellocia; Binghamia; Binghamichthys; Caudania; Conocara; Einara; Ericara; Grimatroctes; Herwigia; Lepogenys; Leptochilichthys; Leptoderma; Macromastax; Microphotolepis; Mirognathus; Narcetes; Nemabathytroctes; Nomo…	("trophic level" OR "trophic position" OR diet* OR feed* OR feeding OR "feeding ecology" OR "food web*" OR "autotroph" OR "heterotroph" OR "primary producer" OR "photosynthesis" OR predat* OR herbivor* OR omnivor* OR mixotroph*) AND "Xenodermichthys"[All Fields]	38516569	10.1002/ece3.11129	Ontogenetic shift or not? Different foraging trade-offs within the meso- to bathypelagic fish community.	2024	Ecol Evol	NA	https://pubmed.ncbi.nlm.nih.gov/38516569/	alepocephalus; alepocphalus; aleposomus; asquamiceps; asquamisceps; aulastomatomorpha; aulostomatomorpha; bajacalifornia; bathtroctes; bathylaco; bathyprion; bathyroctes; bathytroctes; bellocia; binghamia; binghamichthys; caudania; conocara; einara; ericara; grimatroctes; herwigia; lepogenys; leptochilichthys; leptoderma; macromastax; microphotolepis; mirognathus; narcetes; nemabathytroctes; nomo…	genus	NA	predators; trophic level; food webs	NA	predators; trophic level; food webs
Alepocephalidae	Alepocephalidae	7	TRUE	125507	Alepocephalidae	Family	Alepocephalus; Alepocphalus; Aleposomus; Asquamiceps; Asquamisceps; Aulastomatomorpha; Aulostomatomorpha; Bajacalifornia; Bathtroctes; Bathylaco; Bathyprion; Bathyroctes; Bathytroctes; Bellocia; Binghamia; Binghamichthys; Caudania; Conocara; Einara; Ericara; Grimatroctes; Herwigia; Lepogenys; Leptochilichthys; Leptoderma; Macromastax; Microphotolepis; Mirognathus; Narcetes; Nemabathytroctes; Nomo…	("trophic level" OR "trophic position" OR diet* OR feed* OR feeding OR "feeding ecology" OR "food web*" OR "autotroph" OR "heterotroph" OR "primary producer" OR "photosynthesis" OR predat* OR herbivor* OR omnivor* OR mixotroph*) AND "Xenognathus"[All Fields]	28311990	10.1007/BF00379359	Prey selection by molluscivorous cichlids foraging on a schistosomiasis vector snail, Biomphalaria glabrata.	1987	Oecologia	NA	https://pubmed.ncbi.nlm.nih.gov/28311990/	alepocephalus; alepocphalus; aleposomus; asquamiceps; asquamisceps; aulastomatomorpha; aulostomatomorpha; bajacalifornia; bathtroctes; bathylaco; bathyprion; bathyroctes; bathytroctes; bellocia; binghamia; binghamichthys; caudania; conocara; einara; ericara; grimatroctes; herwigia; lepogenys; leptochilichthys; leptoderma; macromastax; microphotolepis; mirognathus; narcetes; nemabathytroctes; nomo…	genus	NA	feeding	NA	feeding
Ammodytidae	Ammodytidae	11	TRUE	125516	Ammodytidae	Family	Ammodytes; Ammodytoides; Bleekeria; Embolichthys; Gymnammodites; Gymnammodytes; Herklotsina; Hyperoplus; Lepidammodytes; Protammodytes	("trophic level" OR "trophic position" OR diet* OR feed* OR feeding OR "feeding ecology" OR "food web*" OR "autotroph" OR "heterotroph" OR "primary producer" OR "photosynthesis" OR predat* OR herbivor* OR omnivor* OR mixotroph*) AND "Ammodytidae"[All Fields]	39469262	10.1002/ece3.70381	Variation in Community Structure and Abundance of Fish in Simple Structured Shallow Sandy Habitats.	2024	Ecol Evol	NA	https://pubmed.ncbi.nlm.nih.gov/39469262/	NA	family	NA	feeding	NA	feeding
Ammodytidae	Ammodytidae	11	TRUE	125516	Ammodytidae	Family	Ammodytes; Ammodytoides; Bleekeria; Embolichthys; Gymnammodites; Gymnammodytes; Herklotsina; Hyperoplus; Lepidammodytes; Protammodytes	("trophic level" OR "trophic position" OR diet* OR feed* OR feeding OR "feeding ecology" OR "food web*" OR "autotroph" OR "heterotroph" OR "primary producer" OR "photosynthesis" OR predat* OR herbivor* OR omnivor* OR mixotroph*) AND "Ammodytidae"[All Fields]	38809862	10.2108/zs230105	Changes in Behavior and Diel Melatonin Secretion Toward Estivation in Western Sand Lance, Ammodytes japonicus (Uranoscopiformes, Ammodytidae).	2024	Zoolog Sci	Animals; Melatonin; Behavior, Animal; Swimming; Estivation; Circadian Rhythm; Fishes	https://pubmed.ncbi.nlm.nih.gov/38809862/	ammodytes; ammodytoides; bleekeria; embolichthys; gymnammodites; gymnammodytes; herklotsina; hyperoplus; lepidammodytes; protammodytes	both	NA	feeding; predation	NA	feeding; predation
Ammodytidae	Ammodytidae	11	TRUE	125516	Ammodytidae	Family	Ammodytes; Ammodytoides; Bleekeria; Embolichthys; Gymnammodites; Gymnammodytes; Herklotsina; Hyperoplus; Lepidammodytes; Protammodytes	("trophic level" OR "trophic position" OR diet* OR feed* OR feeding OR "feeding ecology" OR "food web*" OR "autotroph" OR "heterotroph" OR "primary producer" OR "photosynthesis" OR predat* OR herbivor* OR omnivor* OR mixotroph*) AND "Ammodytidae"[All Fields]	38064368	10.2108/zs230053	Circadian Rhythm and Endocrinological Control on the Swimming and Sand Burrowing Behaviors of Japanese Sand Lances Ammodytes spp. (Uranoscopiformes, Ammodytidae).	2023	Zoolog Sci	Animals; Swimming; Melatonin; Japan; Circadian Rhythm; Photoperiod; Perciformes; Light	https://pubmed.ncbi.nlm.nih.gov/38064368/	ammodytes; ammodytoides; bleekeria; embolichthys; gymnammodites; gymnammodytes; herklotsina; hyperoplus; lepidammodytes; protammodytes	both	NA	feeding; diet	NA	feeding; diet
Ammodytidae	Ammodytidae	11	TRUE	125516	Ammodytidae	Family	Ammodytes; Ammodytoides; Bleekeria; Embolichthys; Gymnammodites; Gymnammodytes; Herklotsina; Hyperoplus; Lepidammodytes; Protammodytes	("trophic level" OR "trophic position" OR diet* OR feed* OR feeding OR "feeding ecology" OR "food web*" OR "autotroph" OR "heterotroph" OR "primary producer" OR "photosynthesis" OR predat* OR herbivor* OR omnivor* OR mixotroph*) AND "Ammodytidae"[All Fields]	31179992	10.1016/j.marpolbul.2019.04.068	Ingestion of microplastics by fish and other prey organisms of cetaceans, exemplified for two large baleen whale species.	2019	Mar Pollut Bull	Animals; Fishes; Gastrointestinal Contents; Minke Whale; Pacific Ocean; Plastics; Species Specificity; Water Pollutants, Chemical	https://pubmed.ncbi.nlm.nih.gov/31179992/	NA	family	NA	feed; feeding	NA	feed; feeding
Ammodytidae	Ammodytidae	11	TRUE	125516	Ammodytidae	Family	Ammodytes; Ammodytoides; Bleekeria; Embolichthys; Gymnammodites; Gymnammodytes; Herklotsina; Hyperoplus; Lepidammodytes; Protammodytes	("trophic level" OR "trophic position" OR diet* OR feed* OR feeding OR "feeding ecology" OR "food web*" OR "autotroph" OR "heterotroph" OR "primary producer" OR "photosynthesis" OR predat* OR herbivor* OR omnivor* OR mixotroph*) AND "Ammodytes"[All Fields]	41483751	10.1016/j.marenvres.2025.107827	Local environmental changes boost predation risk in forage fish: application to the sand lance in the eastern Seto Inland Sea.	2026	Mar Environ Res	Animals; Predatory Behavior; Food Chain; Japan; Fishes; Ecosystem; Biomass; Environmental Monitoring; Temperature; Perciformes	https://pubmed.ncbi.nlm.nih.gov/41483751/	ammodytes; ammodytoides; bleekeria; embolichthys; gymnammodites; gymnammodytes; herklotsina; hyperoplus; lepidammodytes; protammodytes	genus	predation	predator; omnivorous; predation	Predatory	predation; predator; omnivorous; predation; Predatory
Ammodytidae	Ammodytidae	11	TRUE	125516	Ammodytidae	Family	Ammodytes; Ammodytoides; Bleekeria; Embolichthys; Gymnammodites; Gymnammodytes; Herklotsina; Hyperoplus; Lepidammodytes; Protammodytes	("trophic level" OR "trophic position" OR diet* OR feed* OR feeding OR "feeding ecology" OR "food web*" OR "autotroph" OR "heterotroph" OR "primary producer" OR "photosynthesis" OR predat* OR herbivor* OR omnivor* OR mixotroph*) AND "Ammodytes"[All Fields]	40466281	10.1016/j.jhazmat.2025.138764	Variation in dietary preference related the per- and polyfluoroalkyl substance exposure in two sympatric seabird species from the Yellow Sea, China.	2025	J Hazard Mater	Animals; China; Fluorocarbons; Birds; Charadriiformes; Water Pollutants, Chemical; Diet; Feces; Food Chain; Nitrogen Isotopes; Food Preferences	https://pubmed.ncbi.nlm.nih.gov/40466281/	ammodytes; ammodytoides; bleekeria; embolichthys; gymnammodites; gymnammodytes; herklotsina; hyperoplus; lepidammodytes; protammodytes	genus	dietary	predators; diet; trophic position; dietary	Diet	dietary; predators; diet; trophic position; dietary; Diet
Ammodytidae	Ammodytidae	11	TRUE	125516	Ammodytidae	Family	Ammodytes; Ammodytoides; Bleekeria; Embolichthys; Gymnammodites; Gymnammodytes; Herklotsina; Hyperoplus; Lepidammodytes; Protammodytes	("trophic level" OR "trophic position" OR diet* OR feed* OR feeding OR "feeding ecology" OR "food web*" OR "autotroph" OR "heterotroph" OR "primary producer" OR "photosynthesis" OR predat* OR herbivor* OR omnivor* OR mixotroph*) AND "Ammodytes"[All Fields]	39983996	10.1016/j.toxicon.2025.108291	Beyond sexual maturity: Importance of dietary changes in venom variation in Vipera ammodytes.	2025	Toxicon	Animals; Viperidae; Viper Venoms; Sexual Maturation; Diet; Spectrometry, Mass, Matrix-Assisted Laser Desorption-Ionization; Lizards; Vipera	https://pubmed.ncbi.nlm.nih.gov/39983996/	ammodytes; ammodytoides; bleekeria; embolichthys; gymnammodites; gymnammodytes; herklotsina; hyperoplus; lepidammodytes; protammodytes	genus	dietary	predators; dietary; feeding; diet	Diet	dietary; predators; dietary; feeding; diet; Diet
Ammodytidae	Ammodytidae	11	TRUE	125516	Ammodytidae	Family	Ammodytes; Ammodytoides; Bleekeria; Embolichthys; Gymnammodites; Gymnammodytes; Herklotsina; Hyperoplus; Lepidammodytes; Protammodytes	("trophic level" OR "trophic position" OR diet* OR feed* OR feeding OR "feeding ecology" OR "food web*" OR "autotroph" OR "heterotroph" OR "primary producer" OR "photosynthesis" OR predat* OR herbivor* OR omnivor* OR mixotroph*) AND "Ammodytes"[All Fields]	39952227	10.1016/j.marpolbul.2025.117664	Noise results in lower quality of an important forage fish, the Pacific sand lance, Ammodytes personatus.	2025	Mar Pollut Bull	Animals; Noise; Fishes; Ecosystem; Food Chain; Environmental Monitoring	https://pubmed.ncbi.nlm.nih.gov/39952227/	ammodytes; ammodytoides; bleekeria; embolichthys; gymnammodites; gymnammodytes; herklotsina; hyperoplus; lepidammodytes; protammodytes	genus	NA	NA	NA	NA
Ammodytidae	Ammodytidae	11	TRUE	125516	Ammodytidae	Family	Ammodytes; Ammodytoides; Bleekeria; Embolichthys; Gymnammodites; Gymnammodytes; Herklotsina; Hyperoplus; Lepidammodytes; Protammodytes	("trophic level" OR "trophic position" OR diet* OR feed* OR feeding OR "feeding ecology" OR "food web*" OR "autotroph" OR "heterotroph" OR "primary producer" OR "photosynthesis" OR predat* OR herbivor* OR omnivor* OR mixotroph*) AND "Ammodytes"[All Fields]	39378529	10.1016/j.marenvres.2024.106778	Atlas of pacific sand lance (Ammodytes personatus) benthic habitat - Application of multibeam acoustics and directed sampling to identify viable subtidal substrates.	2024	Mar Environ Res	Pacific Ocean; Ecosystem; Fishes; Geographic Mapping; Remote Sensing Technology; Acoustics; Washington	https://pubmed.ncbi.nlm.nih.gov/39378529/	ammodytes; ammodytoides; bleekeria; embolichthys; gymnammodites; gymnammodytes; herklotsina; hyperoplus; lepidammodytes; protammodytes	genus	NA	predation	NA	predation
Ammodytidae	Ammodytidae	11	TRUE	125516	Ammodytidae	Family	Ammodytes; Ammodytoides; Bleekeria; Embolichthys; Gymnammodites; Gymnammodytes; Herklotsina; Hyperoplus; Lepidammodytes; Protammodytes	("trophic level" OR "trophic position" OR diet* OR feed* OR feeding OR "feeding ecology" OR "food web*" OR "autotroph" OR "heterotroph" OR "primary producer" OR "photosynthesis" OR predat* OR herbivor* OR omnivor* OR mixotroph*) AND "Ammodytoides"[All Fields]	35714890	10.1016/j.toxicon.2022.05.038	Neutralization of "Chaco eagle" (Buteogallus coronatus) serum on some activities of Bothrops spp. venoms.	2022	Toxicon	Animals; Antivenins; Bothrops; Chickens; Crotalid Venoms; Dogs; Eagles; Female; Hemorrhage; Horses; Mammals; Mice; Neutralization Tests; Phospholipases; Rats; Snake Bites; Snake Venoms; Snakes	https://pubmed.ncbi.nlm.nih.gov/35714890/	ammodytes; ammodytoides; bleekeria; embolichthys; gymnammodites; gymnammodytes; herklotsina; hyperoplus; lepidammodytes; protammodytes	genus	NA	diet; omnivorous	NA	diet; omnivorous
Ammodytidae	Ammodytidae	11	TRUE	125516	Ammodytidae	Family	Ammodytes; Ammodytoides; Bleekeria; Embolichthys; Gymnammodites; Gymnammodytes; Herklotsina; Hyperoplus; Lepidammodytes; Protammodytes	("trophic level" OR "trophic position" OR diet* OR feed* OR feeding OR "feeding ecology" OR "food web*" OR "autotroph" OR "heterotroph" OR "primary producer" OR "photosynthesis" OR predat* OR herbivor* OR omnivor* OR mixotroph*) AND "Hyperoplus"[All Fields]	28516228	10.1007/s00436-017-5471-5	Great sandeel (Hyperoplus lanceolatus) as a putative transmitter of parasite Contracaecum osculatum (Nematoda: Anisakidae).	2017	Parasitol Res	Animals; Ascaridida Infections; Ascaridoidea; Baltic States; Female; Fish Diseases; Fishes; Humans; Male; Oceans and Seas; Zoonoses	https://pubmed.ncbi.nlm.nih.gov/28516228/	ammodytes; ammodytoides; bleekeria; embolichthys; gymnammodites; gymnammodytes; herklotsina; hyperoplus; lepidammodytes; protammodytes	genus	NA	diet; predators; food web	NA	diet; predators; food web
Amoebophryaceae	Amoebophryaceae	10	TRUE	109401	Amoebophryaceae	Family	Actinodinium; Amoebophrya	("trophic level" OR "trophic position" OR diet* OR feed* OR feeding OR "feeding ecology" OR "food web*" OR "autotroph" OR "heterotroph" OR "primary producer" OR "photosynthesis" OR predat* OR herbivor* OR omnivor* OR mixotroph*) AND "Amoebophrya"[All Fields]	41532437	10.1111/jeu.70060	Host Phosphorus Limitation Triggers Trade-Off Between Stoichiometric Homeostasis and Production in the Micro-Parasite Amoebophrya ceratii.	2026	J Eukaryot Microbiol	Phosphorus; Homeostasis; Dinoflagellida; Host-Parasite Interactions	https://pubmed.ncbi.nlm.nih.gov/41532437/	actinodinium; amoebophrya	genus	NA	diet	NA	diet
Amoebophryaceae	Amoebophryaceae	10	TRUE	109401	Amoebophryaceae	Family	Actinodinium; Amoebophrya	("trophic level" OR "trophic position" OR diet* OR feed* OR feeding OR "feeding ecology" OR "food web*" OR "autotroph" OR "heterotroph" OR "primary producer" OR "photosynthesis" OR predat* OR herbivor* OR omnivor* OR mixotroph*) AND "Amoebophrya"[All Fields]	39244233	10.1016/j.hal.2024.102698	Determining ecological interactions of key dinoflagellate species using an intensive metabarcoding approach in a semi-closed coastal ecosystem of South Korea.	2024	Harmful Algae	Dinoflagellida; Republic of Korea; DNA Barcoding, Taxonomic; Ecosystem; Phytoplankton; RNA, Ribosomal, 18S	https://pubmed.ncbi.nlm.nih.gov/39244233/	actinodinium; amoebophrya	genus	NA	predation; predators; feeders	NA	predation; predators; feeders
Amoebophryaceae	Amoebophryaceae	10	TRUE	109401	Amoebophryaceae	Family	Actinodinium; Amoebophrya	("trophic level" OR "trophic position" OR diet* OR feed* OR feeding OR "feeding ecology" OR "food web*" OR "autotroph" OR "heterotroph" OR "primary producer" OR "photosynthesis" OR predat* OR herbivor* OR omnivor* OR mixotroph*) AND "Amoebophrya"[All Fields]	38705610	10.1016/j.hal.2024.102604	Population dynamics of dominant dinoflagellate species in the North Sea: in situ growth rates, photosynthetic potential, and losses due to parasitism.	2024	Harmful Algae	Dinoflagellida; Photosynthesis; North Sea; Population Dynamics; Harmful Algal Bloom	https://pubmed.ncbi.nlm.nih.gov/38705610/	actinodinium; amoebophrya	genus	NA	mixotrophic; photosynthesis; Photosynthesis	Photosynthesis	mixotrophic; photosynthesis; Photosynthesis; Photosynthesis
Amoebophryaceae	Amoebophryaceae	10	TRUE	109401	Amoebophryaceae	Family	Actinodinium; Amoebophrya	("trophic level" OR "trophic position" OR diet* OR feed* OR feeding OR "feeding ecology" OR "food web*" OR "autotroph" OR "heterotroph" OR "primary producer" OR "photosynthesis" OR predat* OR herbivor* OR omnivor* OR mixotroph*) AND "Amoebophrya"[All Fields]	34659137	10.3389/fmicb.2021.682651	Diel-Regulated Transcriptional Cascades of Microbial Eukaryotes in the North Pacific Subtropical Gyre.	2021	Front Microbiol	NA	https://pubmed.ncbi.nlm.nih.gov/34659137/	actinodinium; amoebophrya	genus	NA	heterotrophs; mixotrophs; photosynthesis	NA	heterotrophs; mixotrophs; photosynthesis
Amoebophryaceae	Amoebophryaceae	10	TRUE	109401	Amoebophryaceae	Family	Actinodinium; Amoebophrya	("trophic level" OR "trophic position" OR diet* OR feed* OR feeding OR "feeding ecology" OR "food web*" OR "autotroph" OR "heterotroph" OR "primary producer" OR "photosynthesis" OR predat* OR herbivor* OR omnivor* OR mixotroph*) AND "Amoebophrya"[All Fields]	33424803	10.3389/fmicb.2020.600823	Dinoflagellate Host Chloroplasts and Mitochondria Remain Functional During Amoebophrya Infection.	2020	Front Microbiol	NA	https://pubmed.ncbi.nlm.nih.gov/33424803/	actinodinium; amoebophrya	genus	NA	food webs	NA	food webs
Amoebophryaceae	Amoebophryaceae	10	TRUE	109401	Amoebophryaceae	Family	Actinodinium; Amoebophrya	("trophic level" OR "trophic position" OR diet* OR feed* OR feeding OR "feeding ecology" OR "food web*" OR "autotroph" OR "heterotroph" OR "primary producer" OR "photosynthesis" OR predat* OR herbivor* OR omnivor* OR mixotroph*) AND "Amoebophrya"[All Fields]	31672225	10.1016/j.hal.2019.101633	Distribution and genetic diversity of the parasitic dinoflagellate Amoebophrya in coastal waters of China.	2019	Harmful Algae	China; Dinoflagellida; Genetic Variation; Harmful Algal Bloom; Phylogeny	https://pubmed.ncbi.nlm.nih.gov/31672225/	actinodinium; amoebophrya	genus	NA	food webs	NA	food webs
Amoebophryaceae	Amoebophryaceae	10	TRUE	109401	Amoebophryaceae	Family	Actinodinium; Amoebophrya	("trophic level" OR "trophic position" OR diet* OR feed* OR feeding OR "feeding ecology" OR "food web*" OR "autotroph" OR "heterotroph" OR "primary producer" OR "photosynthesis" OR predat* OR herbivor* OR omnivor* OR mixotroph*) AND "Amoebophrya"[All Fields]	28962978	10.1016/j.hal.2017.07.003	Identification of unique microbiomes associated with harmful algal blooms caused by Alexandrium fundyense and Dinophysis acuminata.	2017	Harmful Algae	Base Sequence; Dinoflagellida; Harmful Algal Bloom; Microbiota; Phylogeny; Phytoplankton; Principal Component Analysis	https://pubmed.ncbi.nlm.nih.gov/28962978/	actinodinium; amoebophrya	genus	NA	feedback	NA	feedback
Amoebophryaceae	Amoebophryaceae	10	TRUE	109401	Amoebophryaceae	Family	Actinodinium; Amoebophrya	("trophic level" OR "trophic position" OR diet* OR feed* OR feeding OR "feeding ecology" OR "food web*" OR "autotroph" OR "heterotroph" OR "primary producer" OR "photosynthesis" OR predat* OR herbivor* OR omnivor* OR mixotroph*) AND "Amoebophrya"[All Fields]	28003058	10.1016/j.hal.2015.10.016	Effect of the endoparasite Amoebophrya sp. on toxin content and composition in the paralytic shellfish poisoning dinoflagellate Alexandrium fundyense (Dinophyceae).	2016	Harmful Algae	NA	https://pubmed.ncbi.nlm.nih.gov/28003058/	actinodinium; amoebophrya	genus	NA	NA	NA	NA
Amoebophryaceae	Amoebophryaceae	10	TRUE	109401	Amoebophryaceae	Family	Actinodinium; Amoebophrya	("trophic level" OR "trophic position" OR diet* OR feed* OR feeding OR "feeding ecology" OR "food web*" OR "autotroph" OR "heterotroph" OR "primary producer" OR "photosynthesis" OR predat* OR herbivor* OR omnivor* OR mixotroph*) AND "Amoebophrya"[All Fields]	26841307	10.1111/mec.13566	Transcriptomic profiling of Alexandrium fundyense during physical interaction with or exposure to chemical signals from the parasite Amoebophrya.	2016	Mol Ecol	Animals; Dinoflagellida; Gene Expression Profiling; Harmful Algal Bloom; Host-Parasite Interactions; Metabolic Networks and Pathways; Microalgae; Parasites; Sequence Analysis, RNA; Signal Transduction; Transcriptome	https://pubmed.ncbi.nlm.nih.gov/26841307/	actinodinium; amoebophrya	genus	NA	photosynthesis	NA	photosynthesis
Amoebophryaceae	Amoebophryaceae	10	TRUE	109401	Amoebophryaceae	Family	Actinodinium; Amoebophrya	("trophic level" OR "trophic position" OR diet* OR feed* OR feeding OR "feeding ecology" OR "food web*" OR "autotroph" OR "heterotroph" OR "primary producer" OR "photosynthesis" OR predat* OR herbivor* OR omnivor* OR mixotroph*) AND "Amoebophrya"[All Fields]	15134249	10.1111/j.1550-7408.2004.tb00539.x	Parasites and phytoplankton, with special emphasis on dinoflagellate infections.	2004	J Eukaryot Microbiol	Animals; Bacterial Physiological Phenomena; Dinoflagellida; Ecosystem; Food Chain; Fresh Water; Fungi; Host-Parasite Interactions; Pest Control, Biological; Phytoplankton; Population Dynamics; Seawater; Water Microbiology	https://pubmed.ncbi.nlm.nih.gov/15134249/	actinodinium; amoebophrya	genus	NA	heterotrophic; food webs	NA	heterotrophic; food webs
Amphipleuraceae	Amphipleuraceae	7	TRUE	149642	Amphipleuraceae	Family	Amphipleura; Amphiprora; Cistula; Frickea; Frustulia; Halamphora; Vanheurckia	("trophic level" OR "trophic position" OR diet* OR feed* OR feeding OR "feeding ecology" OR "food web*" OR "autotroph" OR "heterotroph" OR "primary producer" OR "photosynthesis" OR predat* OR herbivor* OR omnivor* OR mixotroph*) AND "Amphiprora"[All Fields]	18557912	10.1111/j.1438-8677.2008.00040.x	Epiphytic bacteria on the Antarctic ice diatom Amphiprora kufferathii Manguin cleave hydrogen peroxide produced during algal photosynthesis.	2008	Plant Biol (Stuttg)	Alphaproteobacteria; Antarctic Regions; Catalase; Diatoms; Gammaproteobacteria; Glutathione Reductase; Host-Pathogen Interactions; Hydrogen Peroxide; Ice Cover; Photosynthesis; Proteobacteria; Superoxide Dismutase	https://pubmed.ncbi.nlm.nih.gov/18557912/	amphipleura; amphiprora; cistula; frickea; frustulia; halamphora; vanheurckia	genus	photosynthesis	photosynthesis	Photosynthesis	photosynthesis; Photosynthesis
Amphipleuraceae	Amphipleuraceae	7	TRUE	149642	Amphipleuraceae	Family	Amphipleura; Amphiprora; Cistula; Frickea; Frustulia; Halamphora; Vanheurckia	("trophic level" OR "trophic position" OR diet* OR feed* OR feeding OR "feeding ecology" OR "food web*" OR "autotroph" OR "heterotroph" OR "primary producer" OR "photosynthesis" OR predat* OR herbivor* OR omnivor* OR mixotroph*) AND "Amphiprora"[All Fields]	16346517	10.1128/aem.47.4.788-795.1984	Sea Ice Microbial Communities: Distribution, Abundance, and Diversity of Ice Bacteria in McMurdo Sound, Antarctica, in 1980.	1984	Appl Environ Microbiol	NA	https://pubmed.ncbi.nlm.nih.gov/16346517/	amphipleura; amphiprora; cistula; frickea; frustulia; halamphora; vanheurckia	genus	NA	food web	NA	food web
Amphipleuraceae	Amphipleuraceae	7	TRUE	149642	Amphipleuraceae	Family	Amphipleura; Amphiprora; Cistula; Frickea; Frustulia; Halamphora; Vanheurckia	("trophic level" OR "trophic position" OR diet* OR feed* OR feeding OR "feeding ecology" OR "food web*" OR "autotroph" OR "heterotroph" OR "primary producer" OR "photosynthesis" OR predat* OR herbivor* OR omnivor* OR mixotroph*) AND "Halamphora"[All Fields]	38461607	10.1016/j.watres.2024.121430	One-step bioremediation of hypersaline and nutrient-rich food industry process water with a domestic microbial community containing diatom Halamphora coffeaeformis.	2024	Water Res	Wastewater; Biodegradation, Environmental; Water; Diatoms; Phosphorus; Bacteria; Food Industry; Nutrients; Microbiota; Biomass; Microalgae; Nitrogen	https://pubmed.ncbi.nlm.nih.gov/38461607/	amphipleura; amphiprora; cistula; frickea; frustulia; halamphora; vanheurckia	genus	NA	feedstock	NA	feedstock
Amphipleuraceae	Amphipleuraceae	7	TRUE	149642	Amphipleuraceae	Family	Amphipleura; Amphiprora; Cistula; Frickea; Frustulia; Halamphora; Vanheurckia	("trophic level" OR "trophic position" OR diet* OR feed* OR feeding OR "feeding ecology" OR "food web*" OR "autotroph" OR "heterotroph" OR "primary producer" OR "photosynthesis" OR predat* OR herbivor* OR omnivor* OR mixotroph*) AND "Halamphora"[All Fields]	33429949	10.3390/cells10010103	The Effect of Abiotic Factors on Abundance and Photosynthetic Performance of Airborne Cyanobacteria and Microalgae Isolated from the Southern Baltic Sea Region.	2021	Cells	Cyanobacteria; Light; Microalgae; Oceans and Seas; Photosynthesis; Photosystem II Protein Complex; Pigments, Biological; Quantum Theory; Temperature	https://pubmed.ncbi.nlm.nih.gov/33429949/	amphipleura; amphiprora; cistula; frickea; frustulia; halamphora; vanheurckia	genus	NA	NA	Photosynthesis	Photosynthesis
Amphipleuraceae	Amphipleuraceae	7	TRUE	149642	Amphipleuraceae	Family	Amphipleura; Amphiprora; Cistula; Frickea; Frustulia; Halamphora; Vanheurckia	("trophic level" OR "trophic position" OR diet* OR feed* OR feeding OR "feeding ecology" OR "food web*" OR "autotroph" OR "heterotroph" OR "primary producer" OR "photosynthesis" OR predat* OR herbivor* OR omnivor* OR mixotroph*) AND "Halamphora"[All Fields]	31333612	10.3389/fmicb.2019.01500	Photosynthesis and Respiration of Baltic Sea Benthic Diatoms to Changing Environmental Conditions and Growth Responses of Selected Species as Affected by an Adjacent Peatland (Hütelmoor).	2019	Front Microbiol	NA	https://pubmed.ncbi.nlm.nih.gov/31333612/	amphipleura; amphiprora; cistula; frickea; frustulia; halamphora; vanheurckia	genus	Photosynthesis	photosynthesis; heterotrophic	NA	Photosynthesis; photosynthesis; heterotrophic
Amphipleuraceae	Amphipleuraceae	7	TRUE	149642	Amphipleuraceae	Family	Amphipleura; Amphiprora; Cistula; Frickea; Frustulia; Halamphora; Vanheurckia	("trophic level" OR "trophic position" OR diet* OR feed* OR feeding OR "feeding ecology" OR "food web*" OR "autotroph" OR "heterotroph" OR "primary producer" OR "photosynthesis" OR predat* OR herbivor* OR omnivor* OR mixotroph*) AND "Halamphora"[All Fields]	29597078	10.1016/j.etap.2018.03.013	Toxicological effects of cadmium and lead on two freshwater diatoms.	2018	Environ Toxicol Pharmacol	Cadmium; Chlorophyll; Chlorophyll A; Diatoms; Gene Expression Regulation; Lead; Microscopy, Electron, Scanning; Photosynthesis; Superoxide Dismutase; Water Pollutants, Chemical	https://pubmed.ncbi.nlm.nih.gov/29597078/	amphipleura; amphiprora; cistula; frickea; frustulia; halamphora; vanheurckia	genus	NA	NA	Photosynthesis	Photosynthesis
Amphipleuraceae	Amphipleuraceae	7	TRUE	149642	Amphipleuraceae	Family	Amphipleura; Amphiprora; Cistula; Frickea; Frustulia; Halamphora; Vanheurckia	("trophic level" OR "trophic position" OR diet* OR feed* OR feeding OR "feeding ecology" OR "food web*" OR "autotroph" OR "heterotroph" OR "primary producer" OR "photosynthesis" OR predat* OR herbivor* OR omnivor* OR mixotroph*) AND "Halamphora"[All Fields]	29527965	10.1080/24701394.2018.1450397	Comparative analysis of the mitochondrial genomes of six newly sequenced diatoms reveals group II introns in the barcoding region of cox1.	2019	Mitochondrial DNA A DNA Mapp Seq Anal	Diatoms; Electron Transport Complex IV; Evolution, Molecular; Genome, Mitochondrial; Introns; Phylogeny; Polymorphism, Genetic; Retroelements; Sequence Alignment	https://pubmed.ncbi.nlm.nih.gov/29527965/	amphipleura; amphiprora; cistula; frickea; frustulia; halamphora; vanheurckia	genus	NA	food webs	NA	food webs
Anarhichadidae	Anarhichadidae	6	TRUE	125517	Anarhichadidae	Family	Anarhichas; Anarhichthys; Anarrhicas; Anarrhichas; Anarrhichthys; Anarrichas; Lycichthys	("trophic level" OR "trophic position" OR diet* OR feed* OR feeding OR "feeding ecology" OR "food web*" OR "autotroph" OR "heterotroph" OR "primary producer" OR "photosynthesis" OR predat* OR herbivor* OR omnivor* OR mixotroph*) AND "Anarhichas"[All Fields]	39144497	10.1098/rsos.240797	A belly full of jelly? DNA metabarcoding shows evidence for gelatinous zooplankton predation by several fish species in Greenland waters.	2024	R Soc Open Sci	NA	https://pubmed.ncbi.nlm.nih.gov/39144497/	anarhichas; anarhichthys; anarrhicas; anarrhichas; anarrhichthys; anarrichas; lycichthys	genus	predation	diet; predation	NA	predation; diet; predation
Anarhichadidae	Anarhichadidae	6	TRUE	125517	Anarhichadidae	Family	Anarhichas; Anarhichthys; Anarrhicas; Anarrhichas; Anarrhichthys; Anarrichas; Lycichthys	("trophic level" OR "trophic position" OR diet* OR feed* OR feeding OR "feeding ecology" OR "food web*" OR "autotroph" OR "heterotroph" OR "primary producer" OR "photosynthesis" OR predat* OR herbivor* OR omnivor* OR mixotroph*) AND "Anarhichas"[All Fields]	38811362	10.1111/jfb.15789	High protein requirements of juvenile Atlantic wolffish, Anarhichas lupus: Effects of dietary protein levels on growth, health, and welfare.	2025	J Fish Biol	Animals; Perciformes; Dietary Proteins; Aquaculture; Animal Feed; Diet; Liver; Nutritional Requirements; Animal Nutritional Physiological Phenomena	https://pubmed.ncbi.nlm.nih.gov/38811362/	anarhichas; anarhichthys; anarrhicas; anarrhichas; anarrhichthys; anarrichas; lycichthys	genus	dietary	dietary; diets; feeding; feed; feeds; diet	Dietary; Feed; Diet	dietary; dietary; diets; feeding; feed; feeds; diet; Dietary; Feed; Diet
Anarhichadidae	Anarhichadidae	6	TRUE	125517	Anarhichadidae	Family	Anarhichas; Anarhichthys; Anarrhicas; Anarrhichas; Anarrhichthys; Anarrichas; Lycichthys	("trophic level" OR "trophic position" OR diet* OR feed* OR feeding OR "feeding ecology" OR "food web*" OR "autotroph" OR "heterotroph" OR "primary producer" OR "photosynthesis" OR predat* OR herbivor* OR omnivor* OR mixotroph*) AND "Anarhichas"[All Fields]	38236079	10.3354/dao03769	Diet-induced nephrocalcinosis in aquarium-raised juvenile spotted wolffish Anarhichas minor.	2024	Dis Aquat Organ	Animals; Canada; Diet; Nephrocalcinosis; Perciformes; Prospective Studies; Urolithiasis; Vitamins	https://pubmed.ncbi.nlm.nih.gov/38236079/	anarhichas; anarhichthys; anarrhicas; anarrhichas; anarrhichthys; anarrichas; lycichthys	genus	Diet	diet; Diet; diets; dietary	Diet	Diet; diet; Diet; diets; dietary
Anarhichadidae	Anarhichadidae	6	TRUE	125517	Anarhichadidae	Family	Anarhichas; Anarhichthys; Anarrhicas; Anarrhichas; Anarrhichthys; Anarrichas; Lycichthys	("trophic level" OR "trophic position" OR diet* OR feed* OR feeding OR "feeding ecology" OR "food web*" OR "autotroph" OR "heterotroph" OR "primary producer" OR "photosynthesis" OR predat* OR herbivor* OR omnivor* OR mixotroph*) AND "Anarhichas"[All Fields]	38193598	10.1111/jfb.15648	Nesting behavior of greater eelpout (Lycodes esmarkii), identified through a predation event by spotted wolffish (Anarhichas minor).	2024	J Fish Biol	Animals; Nesting Behavior; Predatory Behavior; Perciformes; Larva	https://pubmed.ncbi.nlm.nih.gov/38193598/	anarhichas; anarhichthys; anarrhicas; anarrhichas; anarrhichthys; anarrichas; lycichthys	genus	predation	predated	Predatory	predation; predated; Predatory
Anarhichadidae	Anarhichadidae	6	TRUE	125517	Anarhichadidae	Family	Anarhichas; Anarhichthys; Anarrhicas; Anarrhichas; Anarrhichthys; Anarrichas; Lycichthys	("trophic level" OR "trophic position" OR diet* OR feed* OR feeding OR "feeding ecology" OR "food web*" OR "autotroph" OR "heterotroph" OR "primary producer" OR "photosynthesis" OR predat* OR herbivor* OR omnivor* OR mixotroph*) AND "Anarhichas"[All Fields]	37888563	10.3390/vetsci10100611	A Post-Operative Follow-Up of an Endangered Saltwater Fish Lensectomy for Cataract Management in a Public Aquarium: A Case Series.	2023	Vet Sci	NA	https://pubmed.ncbi.nlm.nih.gov/37888563/	anarhichas; anarhichthys; anarrhicas; anarrhichas; anarrhichthys; anarrichas; lycichthys	genus	NA	feeding	NA	feeding
Anarhichadidae	Anarhichadidae	6	TRUE	125517	Anarhichadidae	Family	Anarhichas; Anarhichthys; Anarrhicas; Anarrhichas; Anarrhichthys; Anarrichas; Lycichthys	("trophic level" OR "trophic position" OR diet* OR feed* OR feeding OR "feeding ecology" OR "food web*" OR "autotroph" OR "heterotroph" OR "primary producer" OR "photosynthesis" OR predat* OR herbivor* OR omnivor* OR mixotroph*) AND "Anarhichas"[All Fields]	34040963	10.1016/j.ijppaw.2021.05.001	Life cycle truncation in Digenea, a case study of Neophasis spp. (Acanthocolpidae).	2021	Int J Parasitol Parasites Wildl	NA	https://pubmed.ncbi.nlm.nih.gov/34040963/	anarhichas; anarhichthys; anarrhicas; anarrhichas; anarrhichthys; anarrichas; lycichthys	genus	NA	predator	NA	predator
Anaulaceae	Anaulaceae	1	TRUE	160526	Anaulaceae	Family	Anaulus; Ceratanaulus; Eunotogramma	("trophic level" OR "trophic position" OR diet* OR feed* OR feeding OR "feeding ecology" OR "food web*" OR "autotroph" OR "heterotroph" OR "primary producer" OR "photosynthesis" OR predat* OR herbivor* OR omnivor* OR mixotroph*) AND "Anaulus"[All Fields]	32753214	10.1016/j.marpolbul.2020.111430	Feeding ecology and microplastic ingestion in Chelon richardsonii (Mugilidae) associated with surf diatom Anaulus australis accumulations in a warm temperate South African surf zone.	2020	Mar Pollut Bull	Animals; Diatoms; Environmental Monitoring; Fishes; Microplastics; Plastics; Polycarboxylate Cement; Water Pollutants, Chemical	https://pubmed.ncbi.nlm.nih.gov/32753214/	anaulus; ceratanaulus; eunotogramma	genus	Feeding	dietary	NA	Feeding; dietary
Anomoeoneidaceae	Anomoeoneidaceae	0	TRUE	149410	Anomoeoneidaceae	Family	Anomoeoneis; Staurophora	("trophic level" OR "trophic position" OR diet* OR feed* OR feeding OR "feeding ecology" OR "food web*" OR "autotroph" OR "heterotroph" OR "primary producer" OR "photosynthesis" OR predat* OR herbivor* OR omnivor* OR mixotroph*) AND "Anomoeoneidaceae"[MeSH Terms]	NA	NA	NA	NA	NA	NA	NA	NA	NA	NA	NA	NA	NA
Anoplopomatidae	Anoplopomatidae	7	TRUE	154666	Anoplopomatidae	Family	Anoplopoma; Ebisus; Erilepis; Erilepsis; Myriolepis; Scombrocottus	("trophic level" OR "trophic position" OR diet* OR feed* OR feeding OR "feeding ecology" OR "food web*" OR "autotroph" OR "heterotroph" OR "primary producer" OR "photosynthesis" OR predat* OR herbivor* OR omnivor* OR mixotroph*) AND "Anoplopoma"[All Fields]	39231116	10.1371/journal.pone.0308461	Deep-sea cabled video-observatory provides insights into the behavior at depth of sub-adult male northern elephant seals, Mirounga angustirostris.	2024	PLoS One	Animals; Seals, Earless; Male; Video Recording; Behavior, Animal; British Columbia; Predatory Behavior; Acoustics	https://pubmed.ncbi.nlm.nih.gov/39231116/	anoplopoma; ebisus; erilepis; erilepsis; myriolepis; scombrocottus	genus	NA	NA	Predatory	Predatory
Anoplopomatidae	Anoplopomatidae	7	TRUE	154666	Anoplopomatidae	Family	Anoplopoma; Ebisus; Erilepis; Erilepsis; Myriolepis; Scombrocottus	("trophic level" OR "trophic position" OR diet* OR feed* OR feeding OR "feeding ecology" OR "food web*" OR "autotroph" OR "heterotroph" OR "primary producer" OR "photosynthesis" OR predat* OR herbivor* OR omnivor* OR mixotroph*) AND "Anoplopoma"[All Fields]	36619710	10.1002/ece3.9680	Fine-scale diversity of prey detected in humpback whale feces.	2022	Ecol Evol	NA	https://pubmed.ncbi.nlm.nih.gov/36619710/	anoplopoma; ebisus; erilepis; erilepsis; myriolepis; scombrocottus	genus	NA	Predator; diets; feeding; diet	NA	Predator; diets; feeding; diet
Anoplopomatidae	Anoplopomatidae	7	TRUE	154666	Anoplopomatidae	Family	Anoplopoma; Ebisus; Erilepis; Erilepsis; Myriolepis; Scombrocottus	("trophic level" OR "trophic position" OR diet* OR feed* OR feeding OR "feeding ecology" OR "food web*" OR "autotroph" OR "heterotroph" OR "primary producer" OR "photosynthesis" OR predat* OR herbivor* OR omnivor* OR mixotroph*) AND "Anoplopoma"[All Fields]	36162774	10.1016/j.fsi.2022.09.038	Production of a monoclonal antibody specific to sablefish (Anoplopoma fimbria) IgM and its application in ELISA, western blotting, and immunofluorescent staining.	2022	Fish Shellfish Immunol	Animals; Antibodies, Monoclonal; Blotting, Western; Carbohydrates; Enzyme-Linked Immunosorbent Assay; Fishes; Immunoglobulin M; Mice; Perciformes; Staining and Labeling	https://pubmed.ncbi.nlm.nih.gov/36162774/	anoplopoma; ebisus; erilepis; erilepsis; myriolepis; scombrocottus	genus	NA	NA	NA	NA
Anoplopomatidae	Anoplopomatidae	7	TRUE	154666	Anoplopomatidae	Family	Anoplopoma; Ebisus; Erilepis; Erilepsis; Myriolepis; Scombrocottus	("trophic level" OR "trophic position" OR diet* OR feed* OR feeding OR "feeding ecology" OR "food web*" OR "autotroph" OR "heterotroph" OR "primary producer" OR "photosynthesis" OR predat* OR herbivor* OR omnivor* OR mixotroph*) AND "Anoplopoma"[All Fields]	34086702	10.1371/journal.pone.0246982	Sablefish (Anoplopoma fimbra Pallas, 1814) plasma biochemistry and hematology reference intervals including blood cell morphology.	2021	PLoS One	Animals; Fishes; Hematologic Tests; Hematology; Leukocytes; Perciformes; Reference Values	https://pubmed.ncbi.nlm.nih.gov/34086702/	anoplopoma; ebisus; erilepis; erilepsis; myriolepis; scombrocottus	genus	NA	diets; diet	NA	diets; diet
Anoplopomatidae	Anoplopomatidae	7	TRUE	154666	Anoplopomatidae	Family	Anoplopoma; Ebisus; Erilepis; Erilepsis; Myriolepis; Scombrocottus	("trophic level" OR "trophic position" OR diet* OR feed* OR feeding OR "feeding ecology" OR "food web*" OR "autotroph" OR "heterotroph" OR "primary producer" OR "photosynthesis" OR predat* OR herbivor* OR omnivor* OR mixotroph*) AND "Anoplopoma"[All Fields]	33499990	10.1186/s42523-020-00045-5	Influences of claywater and greenwater on the skin microbiome of cultured larval sablefish (Anoplopoma fimbria).	2020	Anim Microbiome	NA	https://pubmed.ncbi.nlm.nih.gov/33499990/	anoplopoma; ebisus; erilepis; erilepsis; myriolepis; scombrocottus	genus	NA	feeding; feed	NA	feeding; feed
Anoplopomatidae	Anoplopomatidae	7	TRUE	154666	Anoplopomatidae	Family	Anoplopoma; Ebisus; Erilepis; Erilepsis; Myriolepis; Scombrocottus	("trophic level" OR "trophic position" OR diet* OR feed* OR feeding OR "feeding ecology" OR "food web*" OR "autotroph" OR "heterotroph" OR "primary producer" OR "photosynthesis" OR predat* OR herbivor* OR omnivor* OR mixotroph*) AND "Anoplopoma"[All Fields]	28501978	10.1007/s10695-017-0382-z	Growth performance, oxidative stress, and non-specific immune responses in juvenile sablefish, Anoplopoma fimbria, by changes of water temperature and salinity.	2017	Fish Physiol Biochem	Animals; Oxidative Stress; Perciformes; Salinity; Temperature; Water	https://pubmed.ncbi.nlm.nih.gov/28501978/	anoplopoma; ebisus; erilepis; erilepsis; myriolepis; scombrocottus	genus	NA	feed	NA	feed
Anoplopomatidae	Anoplopomatidae	7	TRUE	154666	Anoplopomatidae	Family	Anoplopoma; Ebisus; Erilepis; Erilepsis; Myriolepis; Scombrocottus	("trophic level" OR "trophic position" OR diet* OR feed* OR feeding OR "feeding ecology" OR "food web*" OR "autotroph" OR "heterotroph" OR "primary producer" OR "photosynthesis" OR predat* OR herbivor* OR omnivor* OR mixotroph*) AND "Anoplopoma"[All Fields]	27732626	10.1371/journal.pone.0163808	High-Frequency Patterns in the Abundance of Benthic Species near a Cold-Seep - An Internet Operated Vehicle Application.	2016	PLoS One	Animals; Brachyura; Canada; Chordata, Nonvertebrate; Hagfishes; Seasons	https://pubmed.ncbi.nlm.nih.gov/27732626/	anoplopoma; ebisus; erilepis; erilepsis; myriolepis; scombrocottus	genus	NA	trophic level; feeder; predation	NA	trophic level; feeder; predation
Aphanizomenonaceae	Aphanizomenonaceae	24	TRUE	836361	Aphanizomenonaceae	Family	Anabaena; Cylindrospermum; Dolichospermum; Gloeotrichia; Hydrocoryne; Okeanomitos; Trichormus; Wollea	("trophic level" OR "trophic position" OR diet* OR feed* OR feeding OR "feeding ecology" OR "food web*" OR "autotroph" OR "heterotroph" OR "primary producer" OR "photosynthesis" OR predat* OR herbivor* OR omnivor* OR mixotroph*) AND "Anabaena"[All Fields]	41864175	10.1016/j.plaphy.2026.111218	Cyanobacterial priming enhances lignin biosynthesis for cell wall macromolecular reinforcement: A mechanism for mitigating In2O3 nanoparticle Stress in the legume alfalfa and the grass rye.	2026	Plant Physiol Biochem	NA	https://pubmed.ncbi.nlm.nih.gov/41864175/	anabaena; cylindrospermum; dolichospermum; gloeotrichia; hydrocoryne; okeanomitos; trichormus; wollea	genus	NA	photosynthesis	NA	photosynthesis
Aphanizomenonaceae	Aphanizomenonaceae	24	TRUE	836361	Aphanizomenonaceae	Family	Anabaena; Cylindrospermum; Dolichospermum; Gloeotrichia; Hydrocoryne; Okeanomitos; Trichormus; Wollea	("trophic level" OR "trophic position" OR diet* OR feed* OR feeding OR "feeding ecology" OR "food web*" OR "autotroph" OR "heterotroph" OR "primary producer" OR "photosynthesis" OR predat* OR herbivor* OR omnivor* OR mixotroph*) AND "Anabaena"[All Fields]	41743277	10.1007/s12298-025-01674-3	Nitric oxide involved in melatonin-mediated amelioration of chromium toxicity on growth, PS II photochemistry and oxidative stress in Nostoc muscorum ATCC 27,893 and Anabaena sp. PCC 7120.	2026	Physiol Mol Biol Plants	NA	https://pubmed.ncbi.nlm.nih.gov/41743277/	anabaena; cylindrospermum; dolichospermum; gloeotrichia; hydrocoryne; okeanomitos; trichormus; wollea	genus	NA	photosynthesis	NA	photosynthesis
Aphanizomenonaceae	Aphanizomenonaceae	24	TRUE	836361	Aphanizomenonaceae	Family	Anabaena; Cylindrospermum; Dolichospermum; Gloeotrichia; Hydrocoryne; Okeanomitos; Trichormus; Wollea	("trophic level" OR "trophic position" OR diet* OR feed* OR feeding OR "feeding ecology" OR "food web*" OR "autotroph" OR "heterotroph" OR "primary producer" OR "photosynthesis" OR predat* OR herbivor* OR omnivor* OR mixotroph*) AND "Anabaena"[All Fields]	41562344	10.1002/jobm.70138	Assessment of Physiological Traits in Cyanobacteria Isolated From Rice Agroecosystems for Biofertilizer Applications.	2026	J Basic Microbiol	Cyanobacteria; Oryza; Chlorophyll; Phycocyanin; Carotenoids; Fertilizers; India; Phycobiliproteins; Phycoerythrin; Photosynthesis	https://pubmed.ncbi.nlm.nih.gov/41562344/	anabaena; cylindrospermum; dolichospermum; gloeotrichia; hydrocoryne; okeanomitos; trichormus; wollea	genus	NA	NA	Photosynthesis	Photosynthesis
Aphanizomenonaceae	Aphanizomenonaceae	24	TRUE	836361	Aphanizomenonaceae	Family	Anabaena; Cylindrospermum; Dolichospermum; Gloeotrichia; Hydrocoryne; Okeanomitos; Trichormus; Wollea	("trophic level" OR "trophic position" OR diet* OR feed* OR feeding OR "feeding ecology" OR "food web*" OR "autotroph" OR "heterotroph" OR "primary producer" OR "photosynthesis" OR predat* OR herbivor* OR omnivor* OR mixotroph*) AND "Anabaena"[All Fields]	41418546	10.1016/j.foodchem.2025.147493	Improving the catalytic efficiency of a highly thermostable phenylalanine ammonia-lyase from Nostoc sp. ATCC 53789 and its application in producing low L-phenylalanine protein.	2026	Food Chem	Phenylalanine Ammonia-Lyase; Nostoc; Enzyme Stability; Phenylalanine; Bacterial Proteins; Biocatalysis; Kinetics; Substrate Specificity	https://pubmed.ncbi.nlm.nih.gov/41418546/	anabaena; cylindrospermum; dolichospermum; gloeotrichia; hydrocoryne; okeanomitos; trichormus; wollea	genus	NA	dietary	NA	dietary
Aphanizomenonaceae	Aphanizomenonaceae	24	TRUE	836361	Aphanizomenonaceae	Family	Anabaena; Cylindrospermum; Dolichospermum; Gloeotrichia; Hydrocoryne; Okeanomitos; Trichormus; Wollea	("trophic level" OR "trophic position" OR diet* OR feed* OR feeding OR "feeding ecology" OR "food web*" OR "autotroph" OR "heterotroph" OR "primary producer" OR "photosynthesis" OR predat* OR herbivor* OR omnivor* OR mixotroph*) AND "Anabaena"[All Fields]	41379377	10.1007/s00203-025-04599-3	Tryptamine: a novel signaling molecule alleviating salt-induced toxicity by enhancing antioxidant defense and PSII photochemistry in Anabaena PCC7120.	2025	Arch Microbiol	Anabaena; Tryptamines; Photosynthesis; Oxidative Stress; Photosystem II Protein Complex; Antioxidants; Sodium Chloride; Signal Transduction	https://pubmed.ncbi.nlm.nih.gov/41379377/	anabaena; cylindrospermum; dolichospermum; gloeotrichia; hydrocoryne; okeanomitos; trichormus; wollea	genus	NA	NA	Photosynthesis	Photosynthesis
Aphanizomenonaceae	Aphanizomenonaceae	24	TRUE	836361	Aphanizomenonaceae	Family	Anabaena; Cylindrospermum; Dolichospermum; Gloeotrichia; Hydrocoryne; Okeanomitos; Trichormus; Wollea	("trophic level" OR "trophic position" OR diet* OR feed* OR feeding OR "feeding ecology" OR "food web*" OR "autotroph" OR "heterotroph" OR "primary producer" OR "photosynthesis" OR predat* OR herbivor* OR omnivor* OR mixotroph*) AND "Cylindrospermum"[All Fields]	40114670	10.1093/ismeco/ycae160	Mixotrophic cyanobacteria are critical active diazotrophs in polychlorinated biphenyl-contaminated paddy soil.	2025	ISME Commun	NA	https://pubmed.ncbi.nlm.nih.gov/40114670/	anabaena; cylindrospermum; dolichospermum; gloeotrichia; hydrocoryne; okeanomitos; trichormus; wollea	genus	Mixotrophic	mixotrophic; photosynthesis	NA	Mixotrophic; mixotrophic; photosynthesis
Aphanizomenonaceae	Aphanizomenonaceae	24	TRUE	836361	Aphanizomenonaceae	Family	Anabaena; Cylindrospermum; Dolichospermum; Gloeotrichia; Hydrocoryne; Okeanomitos; Trichormus; Wollea	("trophic level" OR "trophic position" OR diet* OR feed* OR feeding OR "feeding ecology" OR "food web*" OR "autotroph" OR "heterotroph" OR "primary producer" OR "photosynthesis" OR predat* OR herbivor* OR omnivor* OR mixotroph*) AND "Cylindrospermum"[All Fields]	35778433	10.1038/s41598-022-15415-z	Ameliorative effects of endogenous and exogenous indole-3-acetic acid on atrazine stressed paddy field cyanobacterial biofertilizer Cylindrospermum stagnale.	2022	Sci Rep	Antioxidants; Atrazine; Cyanobacteria; Indoleacetic Acids; Molecular Docking Simulation	https://pubmed.ncbi.nlm.nih.gov/35778433/	anabaena; cylindrospermum; dolichospermum; gloeotrichia; hydrocoryne; okeanomitos; trichormus; wollea	genus	NA	photosynthesis	NA	photosynthesis
Aphanizomenonaceae	Aphanizomenonaceae	24	TRUE	836361	Aphanizomenonaceae	Family	Anabaena; Cylindrospermum; Dolichospermum; Gloeotrichia; Hydrocoryne; Okeanomitos; Trichormus; Wollea	("trophic level" OR "trophic position" OR diet* OR feed* OR feeding OR "feeding ecology" OR "food web*" OR "autotroph" OR "heterotroph" OR "primary producer" OR "photosynthesis" OR predat* OR herbivor* OR omnivor* OR mixotroph*) AND "Cylindrospermum"[All Fields]	35269526	10.3390/cells11050904	Influence of Mo and Fe on Photosynthetic and Nitrogenase Activities of Nitrogen-Fixing Cyanobacteria under Nitrogen Starvation.	2022	Cells	Cyanobacteria; Nitrogen; Nitrogen Fixation; Nitrogenase; Oryza; Photosynthesis	https://pubmed.ncbi.nlm.nih.gov/35269526/	anabaena; cylindrospermum; dolichospermum; gloeotrichia; hydrocoryne; okeanomitos; trichormus; wollea	genus	NA	NA	Photosynthesis	Photosynthesis
Aphanizomenonaceae	Aphanizomenonaceae	24	TRUE	836361	Aphanizomenonaceae	Family	Anabaena; Cylindrospermum; Dolichospermum; Gloeotrichia; Hydrocoryne; Okeanomitos; Trichormus; Wollea	("trophic level" OR "trophic position" OR diet* OR feed* OR feeding OR "feeding ecology" OR "food web*" OR "autotroph" OR "heterotroph" OR "primary producer" OR "photosynthesis" OR predat* OR herbivor* OR omnivor* OR mixotroph*) AND "Cylindrospermum"[All Fields]	35122519	10.1007/s00203-022-02772-6	Acclimation response and ability of growth and photosynthesis of terrestrial cyanobacterium Cylindrospermum sp. strain FS 64 under combined environmental factors.	2022	Arch Microbiol	Acclimatization; Cyanobacteria; Ecosystem; Light; Photosynthesis; Phycobilisomes	https://pubmed.ncbi.nlm.nih.gov/35122519/	anabaena; cylindrospermum; dolichospermum; gloeotrichia; hydrocoryne; okeanomitos; trichormus; wollea	genus	photosynthesis	photosynthesis	Photosynthesis	photosynthesis; Photosynthesis
Aphanizomenonaceae	Aphanizomenonaceae	24	TRUE	836361	Aphanizomenonaceae	Family	Anabaena; Cylindrospermum; Dolichospermum; Gloeotrichia; Hydrocoryne; Okeanomitos; Trichormus; Wollea	("trophic level" OR "trophic position" OR diet* OR feed* OR feeding OR "feeding ecology" OR "food web*" OR "autotroph" OR "heterotroph" OR "primary producer" OR "photosynthesis" OR predat* OR herbivor* OR omnivor* OR mixotroph*) AND "Cylindrospermum"[All Fields]	31363995	10.1007/s12223-019-00738-8	Rapid screening test to estimate temperature optima for microalgae growth using photosynthesis activity measurements.	2019	Folia Microbiol (Praha)	Chlorella; Culture Techniques; Cyanobacteria; Kinetics; Light; Microalgae; Oxygen; Photosynthesis; Scenedesmus; Temperature	https://pubmed.ncbi.nlm.nih.gov/31363995/	anabaena; cylindrospermum; dolichospermum; gloeotrichia; hydrocoryne; okeanomitos; trichormus; wollea	genus	photosynthesis	photosynthesis	Photosynthesis	photosynthesis; Photosynthesis
Aphanizomenonaceae	Aphanizomenonaceae	24	TRUE	836361	Aphanizomenonaceae	Family	Anabaena; Cylindrospermum; Dolichospermum; Gloeotrichia; Hydrocoryne; Okeanomitos; Trichormus; Wollea	("trophic level" OR "trophic position" OR diet* OR feed* OR feeding OR "feeding ecology" OR "food web*" OR "autotroph" OR "heterotroph" OR "primary producer" OR "photosynthesis" OR predat* OR herbivor* OR omnivor* OR mixotroph*) AND "Dolichospermum"[All Fields]	41655421	10.1016/j.watres.2026.125513	From cyanophycin accumulation to photoregulation: Divergent phosphorus stress response mechanisms in Dolichospermum and Microcystis.	2026	Water Res	Phosphorus; Microcystis; Bacterial Proteins; Cyanobacteria; Eutrophication	https://pubmed.ncbi.nlm.nih.gov/41655421/	anabaena; cylindrospermum; dolichospermum; gloeotrichia; hydrocoryne; okeanomitos; trichormus; wollea	genus	NA	NA	NA	NA
Aphanizomenonaceae	Aphanizomenonaceae	24	TRUE	836361	Aphanizomenonaceae	Family	Anabaena; Cylindrospermum; Dolichospermum; Gloeotrichia; Hydrocoryne; Okeanomitos; Trichormus; Wollea	("trophic level" OR "trophic position" OR diet* OR feed* OR feeding OR "feeding ecology" OR "food web*" OR "autotroph" OR "heterotroph" OR "primary producer" OR "photosynthesis" OR predat* OR herbivor* OR omnivor* OR mixotroph*) AND "Dolichospermum"[All Fields]	41519540	10.1016/j.hal.2025.103046	Morphological and physiological adaptations of Dolichospermum flos-aquae to turbulence.	2026	Harmful Algae	Cyanobacteria; Adaptation, Physiological; Nitrogen; Eutrophication; Photosynthesis; Ecosystem; Carbon	https://pubmed.ncbi.nlm.nih.gov/41519540/	anabaena; cylindrospermum; dolichospermum; gloeotrichia; hydrocoryne; okeanomitos; trichormus; wollea	genus	NA	NA	Photosynthesis	Photosynthesis
Aphanizomenonaceae	Aphanizomenonaceae	24	TRUE	836361	Aphanizomenonaceae	Family	Anabaena; Cylindrospermum; Dolichospermum; Gloeotrichia; Hydrocoryne; Okeanomitos; Trichormus; Wollea	("trophic level" OR "trophic position" OR diet* OR feed* OR feeding OR "feeding ecology" OR "food web*" OR "autotroph" OR "heterotroph" OR "primary producer" OR "photosynthesis" OR predat* OR herbivor* OR omnivor* OR mixotroph*) AND "Dolichospermum"[All Fields]	41304548	10.3390/toxics13110996	The Spatial Distribution and Bioaccumulation of Anatoxin-A in Hulun Lake.	2025	Toxics	NA	https://pubmed.ncbi.nlm.nih.gov/41304548/	anabaena; cylindrospermum; dolichospermum; gloeotrichia; hydrocoryne; okeanomitos; trichormus; wollea	genus	NA	Predatory	NA	Predatory
Aphanizomenonaceae	Aphanizomenonaceae	24	TRUE	836361	Aphanizomenonaceae	Family	Anabaena; Cylindrospermum; Dolichospermum; Gloeotrichia; Hydrocoryne; Okeanomitos; Trichormus; Wollea	("trophic level" OR "trophic position" OR diet* OR feed* OR feeding OR "feeding ecology" OR "food web*" OR "autotroph" OR "heterotroph" OR "primary producer" OR "photosynthesis" OR predat* OR herbivor* OR omnivor* OR mixotroph*) AND "Dolichospermum"[All Fields]	41270103	10.1371/journal.pone.0335861	Bacimethrin, an allelopathic vitamin B1 antagonist, is linked with microbial gene expression patterns in a hypereutrophic watershed.	2025	PLoS One	Thiamine; Cyanobacteria; Harmful Algal Bloom; Gene Expression Regulation, Bacterial; Microbiota	https://pubmed.ncbi.nlm.nih.gov/41270103/	anabaena; cylindrospermum; dolichospermum; gloeotrichia; hydrocoryne; okeanomitos; trichormus; wollea	genus	NA	photosynthesis	NA	photosynthesis
Aphanizomenonaceae	Aphanizomenonaceae	24	TRUE	836361	Aphanizomenonaceae	Family	Anabaena; Cylindrospermum; Dolichospermum; Gloeotrichia; Hydrocoryne; Okeanomitos; Trichormus; Wollea	("trophic level" OR "trophic position" OR diet* OR feed* OR feeding OR "feeding ecology" OR "food web*" OR "autotroph" OR "heterotroph" OR "primary producer" OR "photosynthesis" OR predat* OR herbivor* OR omnivor* OR mixotroph*) AND "Dolichospermum"[All Fields]	40883308	10.1038/s41522-025-00771-1	Temporal dynamics, microdiversity, and ecological functions of viral communities during cyanobacterial blooms in Lake Taihu.	2025	NPJ Biofilms Microbiomes	Lakes; Cyanobacteria; Viruses; Metagenomics; China; Biodiversity; Eutrophication; Harmful Algal Bloom; Virome	https://pubmed.ncbi.nlm.nih.gov/40883308/	anabaena; cylindrospermum; dolichospermum; gloeotrichia; hydrocoryne; okeanomitos; trichormus; wollea	genus	NA	photosynthesis	NA	photosynthesis
Aphanizomenonaceae	Aphanizomenonaceae	24	TRUE	836361	Aphanizomenonaceae	Family	Anabaena; Cylindrospermum; Dolichospermum; Gloeotrichia; Hydrocoryne; Okeanomitos; Trichormus; Wollea	("trophic level" OR "trophic position" OR diet* OR feed* OR feeding OR "feeding ecology" OR "food web*" OR "autotroph" OR "heterotroph" OR "primary producer" OR "photosynthesis" OR predat* OR herbivor* OR omnivor* OR mixotroph*) AND "Gloeotrichia"[All Fields]	37598248	10.1038/s41598-023-40596-6	Carbon dioxide reduction by photosynthesis undetectable even during phytoplankton blooms in two lakes.	2023	Sci Rep	Humans; Phytoplankton; Carbon Dioxide; Lakes; Acid-Base Imbalance; Photosynthesis	https://pubmed.ncbi.nlm.nih.gov/37598248/	anabaena; cylindrospermum; dolichospermum; gloeotrichia; hydrocoryne; okeanomitos; trichormus; wollea	genus	photosynthesis	NA	Photosynthesis	photosynthesis; Photosynthesis
Aphanizomenonaceae	Aphanizomenonaceae	24	TRUE	836361	Aphanizomenonaceae	Family	Anabaena; Cylindrospermum; Dolichospermum; Gloeotrichia; Hydrocoryne; Okeanomitos; Trichormus; Wollea	("trophic level" OR "trophic position" OR diet* OR feed* OR feeding OR "feeding ecology" OR "food web*" OR "autotroph" OR "heterotroph" OR "primary producer" OR "photosynthesis" OR predat* OR herbivor* OR omnivor* OR mixotroph*) AND "Gloeotrichia"[All Fields]	35343013	10.1002/eap.2590	Using near-term forecasts and uncertainty partitioning to inform prediction of oligotrophic lake cyanobacterial density.	2022	Ecol Appl	Bayes Theorem; Cyanobacteria; Ecosystem; Eutrophication; Lakes; Uncertainty	https://pubmed.ncbi.nlm.nih.gov/35343013/	anabaena; cylindrospermum; dolichospermum; gloeotrichia; hydrocoryne; okeanomitos; trichormus; wollea	genus	NA	NA	NA	NA
Aphanizomenonaceae	Aphanizomenonaceae	24	TRUE	836361	Aphanizomenonaceae	Family	Anabaena; Cylindrospermum; Dolichospermum; Gloeotrichia; Hydrocoryne; Okeanomitos; Trichormus; Wollea	("trophic level" OR "trophic position" OR diet* OR feed* OR feeding OR "feeding ecology" OR "food web*" OR "autotroph" OR "heterotroph" OR "primary producer" OR "photosynthesis" OR predat* OR herbivor* OR omnivor* OR mixotroph*) AND "Gloeotrichia"[All Fields]	31672224	10.1016/j.hal.2019.101688	Role of potentially toxic cyanobacteria in crustacean zooplankton diet in a eutrophic lake.	2019	Harmful Algae	Animals; Cyanobacteria; Diet; Lakes; Microcystis; Zooplankton	https://pubmed.ncbi.nlm.nih.gov/31672224/	anabaena; cylindrospermum; dolichospermum; gloeotrichia; hydrocoryne; okeanomitos; trichormus; wollea	genus	diet	food web	Diet	diet; food web; Diet
Aphanizomenonaceae	Aphanizomenonaceae	24	TRUE	836361	Aphanizomenonaceae	Family	Anabaena; Cylindrospermum; Dolichospermum; Gloeotrichia; Hydrocoryne; Okeanomitos; Trichormus; Wollea	("trophic level" OR "trophic position" OR diet* OR feed* OR feeding OR "feeding ecology" OR "food web*" OR "autotroph" OR "heterotroph" OR "primary producer" OR "photosynthesis" OR predat* OR herbivor* OR omnivor* OR mixotroph*) AND "Gloeotrichia"[All Fields]	16598635	10.1007/s00248-006-9031-2	Feeding characteristics of an amoeba (Lobosea: Naegleria) grazing upon cyanobacteria: food selection, ingestion and digestion progress.	2006	Microb Ecol	Amoeba; Animals; Cyanobacteria; Digestion; Eating; Food Preferences; Naegleria; Phylogeny; Predatory Behavior	https://pubmed.ncbi.nlm.nih.gov/16598635/	anabaena; cylindrospermum; dolichospermum; gloeotrichia; hydrocoryne; okeanomitos; trichormus; wollea	genus	Feeding	heterotrophic; Predation; predation; feeding	Predatory	Feeding; heterotrophic; Predation; predation; feeding; Predatory
Aphanizomenonaceae	Aphanizomenonaceae	24	TRUE	836361	Aphanizomenonaceae	Family	Anabaena; Cylindrospermum; Dolichospermum; Gloeotrichia; Hydrocoryne; Okeanomitos; Trichormus; Wollea	("trophic level" OR "trophic position" OR diet* OR feed* OR feeding OR "feeding ecology" OR "food web*" OR "autotroph" OR "heterotroph" OR "primary producer" OR "photosynthesis" OR predat* OR herbivor* OR omnivor* OR mixotroph*) AND "Trichormus"[All Fields]	41295851	10.3390/toxins17110536	Biological Control of Microcystis aeruginosa Through Sequestration in Pseudofaeces Produced by the Freshwater Gastropod, Sinotaia aeruginosa.	2025	Toxins (Basel)	Animals; Microcystis; Fresh Water; Harmful Algal Bloom; Microcystins; Gastropoda	https://pubmed.ncbi.nlm.nih.gov/41295851/	anabaena; cylindrospermum; dolichospermum; gloeotrichia; hydrocoryne; okeanomitos; trichormus; wollea	genus	NA	feed; feeding	NA	feed; feeding
Aphanizomenonaceae	Aphanizomenonaceae	24	TRUE	836361	Aphanizomenonaceae	Family	Anabaena; Cylindrospermum; Dolichospermum; Gloeotrichia; Hydrocoryne; Okeanomitos; Trichormus; Wollea	("trophic level" OR "trophic position" OR diet* OR feed* OR feeding OR "feeding ecology" OR "food web*" OR "autotroph" OR "heterotroph" OR "primary producer" OR "photosynthesis" OR predat* OR herbivor* OR omnivor* OR mixotroph*) AND "Trichormus"[All Fields]	40897047	10.1016/j.marpolbul.2025.118632	Novel cyanobacterial strains modulate morphophysiological traits of Lemna trisulca: Insights from short- and long-term interactions.	2026	Mar Pollut Bull	Araceae; Cyanobacteria; Photosynthesis; Chlorophyll	https://pubmed.ncbi.nlm.nih.gov/40897047/	anabaena; cylindrospermum; dolichospermum; gloeotrichia; hydrocoryne; okeanomitos; trichormus; wollea	genus	NA	photosynthesis	Photosynthesis	photosynthesis; Photosynthesis
Aphanizomenonaceae	Aphanizomenonaceae	24	TRUE	836361	Aphanizomenonaceae	Family	Anabaena; Cylindrospermum; Dolichospermum; Gloeotrichia; Hydrocoryne; Okeanomitos; Trichormus; Wollea	("trophic level" OR "trophic position" OR diet* OR feed* OR feeding OR "feeding ecology" OR "food web*" OR "autotroph" OR "heterotroph" OR "primary producer" OR "photosynthesis" OR predat* OR herbivor* OR omnivor* OR mixotroph*) AND "Trichormus"[All Fields]	40795033	10.1093/molbev/msaf181	Selection Maintains Photosynthesis in a Symbiotic Cyanobacterium Despite Redundancy With its Fern Host.	2025	Mol Biol Evol	Symbiosis; Photosynthesis; Cyanobacteria; Selection, Genetic; Ferns; Evolution, Molecular; Genome, Bacterial	https://pubmed.ncbi.nlm.nih.gov/40795033/	anabaena; cylindrospermum; dolichospermum; gloeotrichia; hydrocoryne; okeanomitos; trichormus; wollea	genus	Photosynthesis	photosynthesis	Photosynthesis	Photosynthesis; photosynthesis
Aphanizomenonaceae	Aphanizomenonaceae	24	TRUE	836361	Aphanizomenonaceae	Family	Anabaena; Cylindrospermum; Dolichospermum; Gloeotrichia; Hydrocoryne; Okeanomitos; Trichormus; Wollea	("trophic level" OR "trophic position" OR diet* OR feed* OR feeding OR "feeding ecology" OR "food web*" OR "autotroph" OR "heterotroph" OR "primary producer" OR "photosynthesis" OR predat* OR herbivor* OR omnivor* OR mixotroph*) AND "Trichormus"[All Fields]	40728316	10.1093/ismejo/wraf154	Adaptive pangenomic remodeling in the Azolla cyanobiont amid a transient microbiome.	2025	ISME J	Symbiosis; Microbiota; Genome, Bacterial; Cyanobacteria; Metagenome; Phylogeny; Nitrogen Fixation; Ferns; Plant Leaves	https://pubmed.ncbi.nlm.nih.gov/40728316/	anabaena; cylindrospermum; dolichospermum; gloeotrichia; hydrocoryne; okeanomitos; trichormus; wollea	genus	NA	photosynthesis	NA	photosynthesis
Aphanizomenonaceae	Aphanizomenonaceae	24	TRUE	836361	Aphanizomenonaceae	Family	Anabaena; Cylindrospermum; Dolichospermum; Gloeotrichia; Hydrocoryne; Okeanomitos; Trichormus; Wollea	("trophic level" OR "trophic position" OR diet* OR feed* OR feeding OR "feeding ecology" OR "food web*" OR "autotroph" OR "heterotroph" OR "primary producer" OR "photosynthesis" OR predat* OR herbivor* OR omnivor* OR mixotroph*) AND "Trichormus"[All Fields]	39273987	10.3390/plants13172504	Assessing the Efficacy of Cyanobacterial Strains as Oryza sativa Growth Biostimulants in Saline Environments.	2024	Plants (Basel)	NA	https://pubmed.ncbi.nlm.nih.gov/39273987/	anabaena; cylindrospermum; dolichospermum; gloeotrichia; hydrocoryne; okeanomitos; trichormus; wollea	genus	NA	photosynthesis	NA	photosynthesis
Aphanothecaceae	Aphanothecaceae	0	TRUE	836357	Aphanothecaceae	Family	NA	("trophic level" OR "trophic position" OR diet* OR feed* OR feeding OR "feeding ecology" OR "food web*" OR "autotroph" OR "heterotroph" OR "primary producer" OR "photosynthesis" OR predat* OR herbivor* OR omnivor* OR mixotroph*) AND "Aphanothecaceae"[MeSH Terms]	NA	NA	NA	NA	NA	NA	NA	NA	NA	NA	NA	NA	NA
Aplysiidae	Aplysiidae	20	TRUE	172	Aplysiidae	Family	Aclesia; Aplysia; Aplysiella; Aplysiopsis; Barnardaclesia; Bursatella; Busiris; Dolabella; Laplysia; Notarchus; Petalifera; Phycophila; Phyllaplysia; Ramosaclesia; Siphonotus; Stylocheilus; Syphonota; Tethys; Varria	("trophic level" OR "trophic position" OR diet* OR feed* OR feeding OR "feeding ecology" OR "food web*" OR "autotroph" OR "heterotroph" OR "primary producer" OR "photosynthesis" OR predat* OR herbivor* OR omnivor* OR mixotroph*) AND "Aplysiidae"[All Fields]	37385493	10.1016/j.scitotenv.2023.165156	First record of microplastic in the Brazilian sea hare Aplysia brasiliana Rang, 1828 (Mollusca: Aplysiidae).	2023	Sci Total Environ	Humans; Animals; Aplysia; Microplastics; Plastics; Brazil; Hares; Water Pollutants, Chemical; Environmental Monitoring; Bivalvia	https://pubmed.ncbi.nlm.nih.gov/37385493/	aclesia; aplysia; aplysiella; aplysiopsis; barnardaclesia; bursatella; busiris; dolabella; laplysia; notarchus; petalifera; phycophila; phyllaplysia; ramosaclesia; siphonotus; stylocheilus; syphonota; tethys; varria	both	NA	herbivorous	NA	herbivorous
Aplysiidae	Aplysiidae	20	TRUE	172	Aplysiidae	Family	Aclesia; Aplysia; Aplysiella; Aplysiopsis; Barnardaclesia; Bursatella; Busiris; Dolabella; Laplysia; Notarchus; Petalifera; Phycophila; Phyllaplysia; Ramosaclesia; Siphonotus; Stylocheilus; Syphonota; Tethys; Varria	("trophic level" OR "trophic position" OR diet* OR feed* OR feeding OR "feeding ecology" OR "food web*" OR "autotroph" OR "heterotroph" OR "primary producer" OR "photosynthesis" OR predat* OR herbivor* OR omnivor* OR mixotroph*) AND "Aplysiidae"[All Fields]	31966234	10.6620/ZS.2017.56-35	A Historical Summary of the Distribution and Diet of Australian Sea Hares (Gastropoda: Heterobranchia: Aplysiidae).	2017	Zool Stud	NA	https://pubmed.ncbi.nlm.nih.gov/31966234/	aclesia; aplysia; aplysiella; aplysiopsis; barnardaclesia; bursatella; busiris; dolabella; laplysia; notarchus; petalifera; phycophila; phyllaplysia; ramosaclesia; siphonotus; stylocheilus; syphonota; tethys; varria	both	Diet	diet; diets	NA	Diet; diet; diets
Aplysiidae	Aplysiidae	20	TRUE	172	Aplysiidae	Family	Aclesia; Aplysia; Aplysiella; Aplysiopsis; Barnardaclesia; Bursatella; Busiris; Dolabella; Laplysia; Notarchus; Petalifera; Phycophila; Phyllaplysia; Ramosaclesia; Siphonotus; Stylocheilus; Syphonota; Tethys; Varria	("trophic level" OR "trophic position" OR diet* OR feed* OR feeding OR "feeding ecology" OR "food web*" OR "autotroph" OR "heterotroph" OR "primary producer" OR "photosynthesis" OR predat* OR herbivor* OR omnivor* OR mixotroph*) AND "Aplysiidae"[All Fields]	21689718	10.1016/j.biochi.2011.06.004	cDNA cloning of an alginate lyase from a marine gastropod Aplysia kurodai and assessment of catalytically important residues of this enzyme.	2011	Biochimie	Amino Acid Sequence; Animals; Aplysia; Cloning, Molecular; DNA, Complementary; Electrophoresis, Polyacrylamide Gel; Molecular Sequence Data; Mutagenesis, Site-Directed; Polysaccharide-Lyases; Sequence Homology, Amino Acid	https://pubmed.ncbi.nlm.nih.gov/21689718/	aclesia; aplysia; aplysiella; aplysiopsis; barnardaclesia; bursatella; busiris; dolabella; laplysia; notarchus; petalifera; phycophila; phyllaplysia; ramosaclesia; siphonotus; stylocheilus; syphonota; tethys; varria	both	NA	Herbivorous; diet; dietary	NA	Herbivorous; diet; dietary
Aplysiidae	Aplysiidae	20	TRUE	172	Aplysiidae	Family	Aclesia; Aplysia; Aplysiella; Aplysiopsis; Barnardaclesia; Bursatella; Busiris; Dolabella; Laplysia; Notarchus; Petalifera; Phycophila; Phyllaplysia; Ramosaclesia; Siphonotus; Stylocheilus; Syphonota; Tethys; Varria	("trophic level" OR "trophic position" OR diet* OR feed* OR feeding OR "feeding ecology" OR "food web*" OR "autotroph" OR "heterotroph" OR "primary producer" OR "photosynthesis" OR predat* OR herbivor* OR omnivor* OR mixotroph*) AND "Aplysia"[All Fields]	41866020	10.1016/j.neulet.2026.138586	Gene transcription and mRNA translation requirements for long-term excitability changes induced by aversive experience in the feeding neural circuit of Aplysia.	2026	Neurosci Lett	NA	https://pubmed.ncbi.nlm.nih.gov/41866020/	aclesia; aplysia; aplysiella; aplysiopsis; barnardaclesia; bursatella; busiris; dolabella; laplysia; notarchus; petalifera; phycophila; phyllaplysia; ramosaclesia; siphonotus; stylocheilus; syphonota; tethys; varria	genus	feeding	feeding	NA	feeding
Aplysiidae	Aplysiidae	20	TRUE	172	Aplysiidae	Family	Aclesia; Aplysia; Aplysiella; Aplysiopsis; Barnardaclesia; Bursatella; Busiris; Dolabella; Laplysia; Notarchus; Petalifera; Phycophila; Phyllaplysia; Ramosaclesia; Siphonotus; Stylocheilus; Syphonota; Tethys; Varria	("trophic level" OR "trophic position" OR diet* OR feed* OR feeding OR "feeding ecology" OR "food web*" OR "autotroph" OR "heterotroph" OR "primary producer" OR "photosynthesis" OR predat* OR herbivor* OR omnivor* OR mixotroph*) AND "Aplysia"[All Fields]	41785013	10.1152/jn.00591.2025	Mechanisms that create a sequence of feeding-related behaviors in the mollusk Aplysia.	2026	J Neurophysiol	Animals; Aplysia; Feeding Behavior; Interneurons; Central Pattern Generators; Ganglia, Invertebrate; Gastrointestinal Tract	https://pubmed.ncbi.nlm.nih.gov/41785013/	aclesia; aplysia; aplysiella; aplysiopsis; barnardaclesia; bursatella; busiris; dolabella; laplysia; notarchus; petalifera; phycophila; phyllaplysia; ramosaclesia; siphonotus; stylocheilus; syphonota; tethys; varria	genus	feeding	feedforward; feeding; feedback	Feeding	feeding; feedforward; feeding; feedback; Feeding
Aplysiidae	Aplysiidae	20	TRUE	172	Aplysiidae	Family	Aclesia; Aplysia; Aplysiella; Aplysiopsis; Barnardaclesia; Bursatella; Busiris; Dolabella; Laplysia; Notarchus; Petalifera; Phycophila; Phyllaplysia; Ramosaclesia; Siphonotus; Stylocheilus; Syphonota; Tethys; Varria	("trophic level" OR "trophic position" OR diet* OR feed* OR feeding OR "feeding ecology" OR "food web*" OR "autotroph" OR "heterotroph" OR "primary producer" OR "photosynthesis" OR predat* OR herbivor* OR omnivor* OR mixotroph*) AND "Aplysia"[All Fields]	41744446	10.1111/gbb.70046	Calorie Restriction Effects on Aging, Learning Performance, and Transcription in Aged Aplysia californica.	2026	Genes Brain Behav	NA	https://pubmed.ncbi.nlm.nih.gov/41744446/	aclesia; aplysia; aplysiella; aplysiopsis; barnardaclesia; bursatella; busiris; dolabella; laplysia; notarchus; petalifera; phycophila; phyllaplysia; ramosaclesia; siphonotus; stylocheilus; syphonota; tethys; varria	genus	NA	diet	NA	diet
Aplysiidae	Aplysiidae	20	TRUE	172	Aplysiidae	Family	Aclesia; Aplysia; Aplysiella; Aplysiopsis; Barnardaclesia; Bursatella; Busiris; Dolabella; Laplysia; Notarchus; Petalifera; Phycophila; Phyllaplysia; Ramosaclesia; Siphonotus; Stylocheilus; Syphonota; Tethys; Varria	("trophic level" OR "trophic position" OR diet* OR feed* OR feeding OR "feeding ecology" OR "food web*" OR "autotroph" OR "heterotroph" OR "primary producer" OR "photosynthesis" OR predat* OR herbivor* OR omnivor* OR mixotroph*) AND "Bursatella"[All Fields]	35715497	10.1038/s41598-022-14299-3	SEM/EDX analysis of stomach contents of a sea slug snacking on a polluted seafloor reveal microplastics as a component of its diet.	2022	Sci Rep	Animals; Diet; Environmental Monitoring; Gastrointestinal Contents; Gastropoda; Microplastics; Plastics; Polymers; Snacks; Water Pollutants, Chemical	https://pubmed.ncbi.nlm.nih.gov/35715497/	aclesia; aplysia; aplysiella; aplysiopsis; barnardaclesia; bursatella; busiris; dolabella; laplysia; notarchus; petalifera; phycophila; phyllaplysia; ramosaclesia; siphonotus; stylocheilus; syphonota; tethys; varria	genus	diet	feed	Diet	diet; feed; Diet
Aplysiidae	Aplysiidae	20	TRUE	172	Aplysiidae	Family	Aclesia; Aplysia; Aplysiella; Aplysiopsis; Barnardaclesia; Bursatella; Busiris; Dolabella; Laplysia; Notarchus; Petalifera; Phycophila; Phyllaplysia; Ramosaclesia; Siphonotus; Stylocheilus; Syphonota; Tethys; Varria	("trophic level" OR "trophic position" OR diet* OR feed* OR feeding OR "feeding ecology" OR "food web*" OR "autotroph" OR "heterotroph" OR "primary producer" OR "photosynthesis" OR predat* OR herbivor* OR omnivor* OR mixotroph*) AND "Bursatella"[All Fields]	27179528	10.1007/s10886-016-0703-1	Sequestration of Dimethylsulfoniopropionate (DMSP) and Acrylate from the Green Alga Ulva Spp. by the Sea Hare Aplysia juliana.	2016	J Chem Ecol	Acrylates; Animals; Aplysia; Biomarkers; Predatory Behavior; Stress, Physiological; Sulfonium Compounds; Ulva	https://pubmed.ncbi.nlm.nih.gov/27179528/	aclesia; aplysia; aplysiella; aplysiopsis; barnardaclesia; bursatella; busiris; dolabella; laplysia; notarchus; petalifera; phycophila; phyllaplysia; ramosaclesia; siphonotus; stylocheilus; syphonota; tethys; varria	genus	NA	feeds; herbivore; predators	Predatory	feeds; herbivore; predators; Predatory
Aplysiidae	Aplysiidae	20	TRUE	172	Aplysiidae	Family	Aclesia; Aplysia; Aplysiella; Aplysiopsis; Barnardaclesia; Bursatella; Busiris; Dolabella; Laplysia; Notarchus; Petalifera; Phycophila; Phyllaplysia; Ramosaclesia; Siphonotus; Stylocheilus; Syphonota; Tethys; Varria	("trophic level" OR "trophic position" OR diet* OR feed* OR feeding OR "feeding ecology" OR "food web*" OR "autotroph" OR "heterotroph" OR "primary producer" OR "photosynthesis" OR predat* OR herbivor* OR omnivor* OR mixotroph*) AND "Bursatella"[All Fields]	16222795	10.1007/s10886-005-5800-5	The fate of Lyngbya majuscula toxins in three potential consumers.	2005	J Chem Ecol	Animals; Cyanobacteria; Diet; Feces; Feeding Behavior; Lyngbya Toxins; Mollusca	https://pubmed.ncbi.nlm.nih.gov/16222795/	aclesia; aplysia; aplysiella; aplysiopsis; barnardaclesia; bursatella; busiris; dolabella; laplysia; notarchus; petalifera; phycophila; phyllaplysia; ramosaclesia; siphonotus; stylocheilus; syphonota; tethys; varria	genus	NA	feeding; diet; dietary	Diet; Feeding	feeding; diet; dietary; Diet; Feeding
Aplysiidae	Aplysiidae	20	TRUE	172	Aplysiidae	Family	Aclesia; Aplysia; Aplysiella; Aplysiopsis; Barnardaclesia; Bursatella; Busiris; Dolabella; Laplysia; Notarchus; Petalifera; Phycophila; Phyllaplysia; Ramosaclesia; Siphonotus; Stylocheilus; Syphonota; Tethys; Varria	("trophic level" OR "trophic position" OR diet* OR feed* OR feeding OR "feeding ecology" OR "food web*" OR "autotroph" OR "heterotroph" OR "primary producer" OR "photosynthesis" OR predat* OR herbivor* OR omnivor* OR mixotroph*) AND "Dolabella"[All Fields]	40863636	10.3390/md23080319	Nudibranchs as Sources of Marine Natural Products with Antitumor Activity: A Comprehensive Review.	2025	Mar Drugs	Humans; Antineoplastic Agents; Biological Products; Animals; Gastropoda; Neoplasms; Cell Line, Tumor; Aquatic Organisms; Alkaloids	https://pubmed.ncbi.nlm.nih.gov/40863636/	aclesia; aplysia; aplysiella; aplysiopsis; barnardaclesia; bursatella; busiris; dolabella; laplysia; notarchus; petalifera; phycophila; phyllaplysia; ramosaclesia; siphonotus; stylocheilus; syphonota; tethys; varria	genus	NA	diet; dietary	NA	diet; dietary
Aplysiidae	Aplysiidae	20	TRUE	172	Aplysiidae	Family	Aclesia; Aplysia; Aplysiella; Aplysiopsis; Barnardaclesia; Bursatella; Busiris; Dolabella; Laplysia; Notarchus; Petalifera; Phycophila; Phyllaplysia; Ramosaclesia; Siphonotus; Stylocheilus; Syphonota; Tethys; Varria	("trophic level" OR "trophic position" OR diet* OR feed* OR feeding OR "feeding ecology" OR "food web*" OR "autotroph" OR "heterotroph" OR "primary producer" OR "photosynthesis" OR predat* OR herbivor* OR omnivor* OR mixotroph*) AND "Dolabella"[All Fields]	38118010	10.1093/cid/ciad549	Utility and Evaluation of Applied Project Management Processes Within a Large Multicountry Health Systems Development Project Conducted During the Coronavirus Disease 2019 (COVID-19) Pandemic.	2023	Clin Infect Dis	Humans; COVID-19; Pandemics; Communication; Asia; Anti-Infective Agents	https://pubmed.ncbi.nlm.nih.gov/38118010/	NA	none	NA	feedback	NA	feedback
Aplysiidae	Aplysiidae	20	TRUE	172	Aplysiidae	Family	Aclesia; Aplysia; Aplysiella; Aplysiopsis; Barnardaclesia; Bursatella; Busiris; Dolabella; Laplysia; Notarchus; Petalifera; Phycophila; Phyllaplysia; Ramosaclesia; Siphonotus; Stylocheilus; Syphonota; Tethys; Varria	("trophic level" OR "trophic position" OR diet* OR feed* OR feeding OR "feeding ecology" OR "food web*" OR "autotroph" OR "heterotroph" OR "primary producer" OR "photosynthesis" OR predat* OR herbivor* OR omnivor* OR mixotroph*) AND "Dolabella"[All Fields]	30765748	10.1038/s41598-018-38356-y	Enrichment of bacteria and alginate lyase genes potentially involved in brown alga degradation in the gut of marine gastropods.	2019	Sci Rep	Animals; Aquatic Organisms; Bacteria; DNA, Bacterial; Gastrointestinal Microbiome; Gastropoda; Phaeophyceae; Polysaccharide-Lyases	https://pubmed.ncbi.nlm.nih.gov/30765748/	aclesia; aplysia; aplysiella; aplysiopsis; barnardaclesia; bursatella; busiris; dolabella; laplysia; notarchus; petalifera; phycophila; phyllaplysia; ramosaclesia; siphonotus; stylocheilus; syphonota; tethys; varria	genus	NA	omnivorous; feeding	NA	omnivorous; feeding
Aplysiidae	Aplysiidae	20	TRUE	172	Aplysiidae	Family	Aclesia; Aplysia; Aplysiella; Aplysiopsis; Barnardaclesia; Bursatella; Busiris; Dolabella; Laplysia; Notarchus; Petalifera; Phycophila; Phyllaplysia; Ramosaclesia; Siphonotus; Stylocheilus; Syphonota; Tethys; Varria	("trophic level" OR "trophic position" OR diet* OR feed* OR feeding OR "feeding ecology" OR "food web*" OR "autotroph" OR "heterotroph" OR "primary producer" OR "photosynthesis" OR predat* OR herbivor* OR omnivor* OR mixotroph*) AND "Phyllaplysia"[All Fields]	15965122	10.2307/3593149	Anti-tubulin labeling reveals ampullary neuron ciliary bundles in opisthobranch larvae and a new putative neural structure associated with the apical ganglion.	2005	Biol Bull	Animals; Ganglia, Invertebrate; Larva; Mollusca; Tubulin	https://pubmed.ncbi.nlm.nih.gov/15965122/	aclesia; aplysia; aplysiella; aplysiopsis; barnardaclesia; bursatella; busiris; dolabella; laplysia; notarchus; petalifera; phycophila; phyllaplysia; ramosaclesia; siphonotus; stylocheilus; syphonota; tethys; varria	genus	NA	feed	NA	feed
Aplysiidae	Aplysiidae	20	TRUE	172	Aplysiidae	Family	Aclesia; Aplysia; Aplysiella; Aplysiopsis; Barnardaclesia; Bursatella; Busiris; Dolabella; Laplysia; Notarchus; Petalifera; Phycophila; Phyllaplysia; Ramosaclesia; Siphonotus; Stylocheilus; Syphonota; Tethys; Varria	("trophic level" OR "trophic position" OR diet* OR feed* OR feeding OR "feeding ecology" OR "food web*" OR "autotroph" OR "heterotroph" OR "primary producer" OR "photosynthesis" OR predat* OR herbivor* OR omnivor* OR mixotroph*) AND "Phyllaplysia"[All Fields]	8853687	NA	From Polyplacophora to Cephalopoda: comparative analysis of nitric oxide signalling in mollusca.	1995	Acta Biol Hung	Animals; Central Nervous System; Dihydrolipoamide Dehydrogenase; Feeding Behavior; Ganglia, Invertebrate; Histocytochemistry; Invertebrates; Mammals; Mollusca; Neurons; Nitric Oxide; Nitric Oxide Synthase; Peripheral Nerves; Signal Transduction; Species Specificity	https://pubmed.ncbi.nlm.nih.gov/8853687/	aclesia; aplysia; aplysiella; aplysiopsis; barnardaclesia; bursatella; busiris; dolabella; laplysia; notarchus; petalifera; phycophila; phyllaplysia; ramosaclesia; siphonotus; stylocheilus; syphonota; tethys; varria	genus	NA	feeding; predators; herbivorous	Feeding	feeding; predators; herbivorous; Feeding
Aplysiidae	Aplysiidae	20	TRUE	172	Aplysiidae	Family	Aclesia; Aplysia; Aplysiella; Aplysiopsis; Barnardaclesia; Bursatella; Busiris; Dolabella; Laplysia; Notarchus; Petalifera; Phycophila; Phyllaplysia; Ramosaclesia; Siphonotus; Stylocheilus; Syphonota; Tethys; Varria	("trophic level" OR "trophic position" OR diet* OR feed* OR feeding OR "feeding ecology" OR "food web*" OR "autotroph" OR "heterotroph" OR "primary producer" OR "photosynthesis" OR predat* OR herbivor* OR omnivor* OR mixotroph*) AND "Stylocheilus"[All Fields]	33914531	10.1021/acs.jmedchem.1c00249	d-Peptidase Activity in a Marine Mollusk Detoxifies a Nonribosomal Cyclic Lipopeptide: An Ecological Model to Study Antibiotic Resistance.	2021	J Med Chem	Animals; Drug Resistance, Bacterial; Mollusca; Peptide Hydrolases; Peptides, Cyclic	https://pubmed.ncbi.nlm.nih.gov/33914531/	aclesia; aplysia; aplysiella; aplysiopsis; barnardaclesia; bursatella; busiris; dolabella; laplysia; notarchus; petalifera; phycophila; phyllaplysia; ramosaclesia; siphonotus; stylocheilus; syphonota; tethys; varria	genus	NA	herbivores; predators; feeds	NA	herbivores; predators; feeds
Aplysiidae	Aplysiidae	20	TRUE	172	Aplysiidae	Family	Aclesia; Aplysia; Aplysiella; Aplysiopsis; Barnardaclesia; Bursatella; Busiris; Dolabella; Laplysia; Notarchus; Petalifera; Phycophila; Phyllaplysia; Ramosaclesia; Siphonotus; Stylocheilus; Syphonota; Tethys; Varria	("trophic level" OR "trophic position" OR diet* OR feed* OR feeding OR "feeding ecology" OR "food web*" OR "autotroph" OR "heterotroph" OR "primary producer" OR "photosynthesis" OR predat* OR herbivor* OR omnivor* OR mixotroph*) AND "Stylocheilus"[All Fields]	17063408	10.1007/s10886-006-9212-y	Chemical deterrence of a cyanobacterial metabolite against generalized and specialized grazers.	2007	J Chem Ecol	Animals; Cyanobacteria; Depsipeptides; Feeding Behavior	https://pubmed.ncbi.nlm.nih.gov/17063408/	aclesia; aplysia; aplysiella; aplysiopsis; barnardaclesia; bursatella; busiris; dolabella; laplysia; notarchus; petalifera; phycophila; phyllaplysia; ramosaclesia; siphonotus; stylocheilus; syphonota; tethys; varria	genus	NA	herbivorous; feeding	Feeding	herbivorous; feeding; Feeding
Aplysiidae	Aplysiidae	20	TRUE	172	Aplysiidae	Family	Aclesia; Aplysia; Aplysiella; Aplysiopsis; Barnardaclesia; Bursatella; Busiris; Dolabella; Laplysia; Notarchus; Petalifera; Phycophila; Phyllaplysia; Ramosaclesia; Siphonotus; Stylocheilus; Syphonota; Tethys; Varria	("trophic level" OR "trophic position" OR diet* OR feed* OR feeding OR "feeding ecology" OR "food web*" OR "autotroph" OR "heterotroph" OR "primary producer" OR "photosynthesis" OR predat* OR herbivor* OR omnivor* OR mixotroph*) AND "Syphonota"[All Fields]	18337492	10.1073/pnas.0709355105	Factors promoting marine invasions: a chemoecological approach.	2008	Proc Natl Acad Sci U S A	Animal Migration; Animals; Digestive System; Ecology; Feeding Behavior; Gastropoda; Greece; Plant Extracts; Toxicity Tests	https://pubmed.ncbi.nlm.nih.gov/18337492/	aclesia; aplysia; aplysiella; aplysiopsis; barnardaclesia; bursatella; busiris; dolabella; laplysia; notarchus; petalifera; phycophila; phyllaplysia; ramosaclesia; siphonotus; stylocheilus; syphonota; tethys; varria	genus	NA	feeding; dietary	Feeding	feeding; dietary; Feeding
Aplysiidae	Aplysiidae	20	TRUE	172	Aplysiidae	Family	Aclesia; Aplysia; Aplysiella; Aplysiopsis; Barnardaclesia; Bursatella; Busiris; Dolabella; Laplysia; Notarchus; Petalifera; Phycophila; Phyllaplysia; Ramosaclesia; Siphonotus; Stylocheilus; Syphonota; Tethys; Varria	("trophic level" OR "trophic position" OR diet* OR feed* OR feeding OR "feeding ecology" OR "food web*" OR "autotroph" OR "heterotroph" OR "primary producer" OR "photosynthesis" OR predat* OR herbivor* OR omnivor* OR mixotroph*) AND "Tethys"[All Fields]	41479145	10.1111/cla.70025	Phylogenomics, reticulate evolution and spatiotemporal diversification in Anthocoris (Hemiptera: Anthociridae): impacts of repeated uplifts of the Qinghai-Tibetan Plateau across Eurasia.	2026	Cladistics	NA	https://pubmed.ncbi.nlm.nih.gov/41479145/	aclesia; aplysia; aplysiella; aplysiopsis; barnardaclesia; bursatella; busiris; dolabella; laplysia; notarchus; petalifera; phycophila; phyllaplysia; ramosaclesia; siphonotus; stylocheilus; syphonota; tethys; varria	genus	NA	predatory	NA	predatory
Aplysiidae	Aplysiidae	20	TRUE	172	Aplysiidae	Family	Aclesia; Aplysia; Aplysiella; Aplysiopsis; Barnardaclesia; Bursatella; Busiris; Dolabella; Laplysia; Notarchus; Petalifera; Phycophila; Phyllaplysia; Ramosaclesia; Siphonotus; Stylocheilus; Syphonota; Tethys; Varria	("trophic level" OR "trophic position" OR diet* OR feed* OR feeding OR "feeding ecology" OR "food web*" OR "autotroph" OR "heterotroph" OR "primary producer" OR "photosynthesis" OR predat* OR herbivor* OR omnivor* OR mixotroph*) AND "Tethys"[All Fields]	40656434	10.1186/s13358-025-00376-3	A new hybodontiform shark (Strophodus Agassiz, 1838) from the Upper Jurassic of Switzerland.	2025	Swiss J Palaeontol	NA	https://pubmed.ncbi.nlm.nih.gov/40656434/	NA	none	NA	predator	NA	predator
Aplysiidae	Aplysiidae	20	TRUE	172	Aplysiidae	Family	Aclesia; Aplysia; Aplysiella; Aplysiopsis; Barnardaclesia; Bursatella; Busiris; Dolabella; Laplysia; Notarchus; Petalifera; Phycophila; Phyllaplysia; Ramosaclesia; Siphonotus; Stylocheilus; Syphonota; Tethys; Varria	("trophic level" OR "trophic position" OR diet* OR feed* OR feeding OR "feeding ecology" OR "food web*" OR "autotroph" OR "heterotroph" OR "primary producer" OR "photosynthesis" OR predat* OR herbivor* OR omnivor* OR mixotroph*) AND "Tethys"[All Fields]	40624234	10.1038/s41598-025-09295-2	Orbital eccentricity and internal feedbacks drove the Triassic megamonsoon variability.	2025	Sci Rep	NA	https://pubmed.ncbi.nlm.nih.gov/40624234/	aclesia; aplysia; aplysiella; aplysiopsis; barnardaclesia; bursatella; busiris; dolabella; laplysia; notarchus; petalifera; phycophila; phyllaplysia; ramosaclesia; siphonotus; stylocheilus; syphonota; tethys; varria	genus	feedbacks	feedbacks	NA	feedbacks
Apogonidae	Apogonidae	10	TRUE	125518	Apogonidae	Family	Taeniamia	("trophic level" OR "trophic position" OR diet* OR feed* OR feeding OR "feeding ecology" OR "food web*" OR "autotroph" OR "heterotroph" OR "primary producer" OR "photosynthesis" OR predat* OR herbivor* OR omnivor* OR mixotroph*) AND "Apogonidae"[All Fields]	30977927	10.1111/mec.15102	Cardinalfishes (Apogonidae) show visual system adaptations typical of nocturnally and diurnally active fish.	2019	Mol Ecol	Acclimatization; Animals; Biological Evolution; Color Vision; Cone Opsins; Coral Reefs; Gene Expression; Light; Perciformes; Phylogeny; Rod Opsins	https://pubmed.ncbi.nlm.nih.gov/30977927/	NA	family	NA	predator	NA	predator
Apogonidae	Apogonidae	10	TRUE	125518	Apogonidae	Family	Taeniamia	("trophic level" OR "trophic position" OR diet* OR feed* OR feeding OR "feeding ecology" OR "food web*" OR "autotroph" OR "heterotroph" OR "primary producer" OR "photosynthesis" OR predat* OR herbivor* OR omnivor* OR mixotroph*) AND "Apogonidae"[All Fields]	31966209	10.6620/ZS.2017.56-10	Comparative Feeding Ecology of Cardinalfishes (Apogonidae) at Toliara Reef, Madagascar.	2017	Zool Stud	NA	https://pubmed.ncbi.nlm.nih.gov/31966209/	NA	family	Feeding	feeding; feed; diet	NA	Feeding; feeding; feed; diet
Apogonidae	Apogonidae	10	TRUE	125518	Apogonidae	Family	Taeniamia	("trophic level" OR "trophic position" OR diet* OR feed* OR feeding OR "feeding ecology" OR "food web*" OR "autotroph" OR "heterotroph" OR "primary producer" OR "photosynthesis" OR predat* OR herbivor* OR omnivor* OR mixotroph*) AND "Apogonidae"[All Fields]	27329350	10.1111/jfb.13063	Life history of the symbiotically luminous cardinalfish Siphamia tubifer (Perciformes: Apogonidae).	2016	J Fish Biol	Animals; Body Size; Cell Proliferation; Coral Reefs; Diet; Female; Fishes; Japan; Life Cycle Stages; Light; Luminescence; Male; Ovum; Perciformes; Photobacterium; Reproduction; Symbiosis; Zooplankton	https://pubmed.ncbi.nlm.nih.gov/27329350/	NA	family	NA	Diet	Diet	Diet
Apogonidae	Apogonidae	10	TRUE	125518	Apogonidae	Family	Taeniamia	("trophic level" OR "trophic position" OR diet* OR feed* OR feeding OR "feeding ecology" OR "food web*" OR "autotroph" OR "heterotroph" OR "primary producer" OR "photosynthesis" OR predat* OR herbivor* OR omnivor* OR mixotroph*) AND "Apogonidae"[All Fields]	26963259	10.1371/journal.pone.0151624	Fish Rejections in the Marine Aquarium Trade: An Initial Case Study Raises Concern for Village-Based Fisheries.	2016	PLoS One	Animals; Fisheries; Fishes; Papua New Guinea	https://pubmed.ncbi.nlm.nih.gov/26963259/	NA	family	NA	feedback	NA	feedback
Apogonidae	Apogonidae	10	TRUE	125518	Apogonidae	Family	Taeniamia	("trophic level" OR "trophic position" OR diet* OR feed* OR feeding OR "feeding ecology" OR "food web*" OR "autotroph" OR "heterotroph" OR "primary producer" OR "photosynthesis" OR predat* OR herbivor* OR omnivor* OR mixotroph*) AND "Apogonidae"[All Fields]	26063300	10.1007/s11230-015-9576-x	A species pair of Bivesicula Yamaguti, 1934 (Trematoda: Bivesiculidae) in unrelated Great Barrier Reef fishes: implications for the basis of speciation in coral reef fish trematodes.	2015	Syst Parasitol	Animals; Coral Reefs; DNA, Ribosomal Spacer; Diet; Fishes; Host Specificity; Molecular Sequence Data; Species Specificity; Trematoda	https://pubmed.ncbi.nlm.nih.gov/26063300/	taeniamia	both	NA	dietary	Diet	dietary; Diet
Apogonidae	Apogonidae	10	TRUE	125518	Apogonidae	Family	Taeniamia	("trophic level" OR "trophic position" OR diet* OR feed* OR feeding OR "feeding ecology" OR "food web*" OR "autotroph" OR "heterotroph" OR "primary producer" OR "photosynthesis" OR predat* OR herbivor* OR omnivor* OR mixotroph*) AND "Apogonidae"[All Fields]	23767809	10.1186/1742-9994-10-34	A new versatile primer set targeting a short fragment of the mitochondrial COI region for metabarcoding metazoan diversity: application for characterizing coral reef fish gut contents.	2013	Front Zool	NA	https://pubmed.ncbi.nlm.nih.gov/23767809/	NA	family	NA	food web	NA	food web
Apogonidae	Apogonidae	10	TRUE	125518	Apogonidae	Family	Taeniamia	("trophic level" OR "trophic position" OR diet* OR feed* OR feeding OR "feeding ecology" OR "food web*" OR "autotroph" OR "heterotroph" OR "primary producer" OR "photosynthesis" OR predat* OR herbivor* OR omnivor* OR mixotroph*) AND "Apogonidae"[All Fields]	22675470	10.1371/journal.pone.0036636	Monitoring an alien invasion: DNA barcoding and the identification of lionfish and their prey on coral reefs of the Mexican Caribbean.	2012	PLoS One	Animals; Base Sequence; Caribbean Region; Coral Reefs; Crustacea; DNA Barcoding, Taxonomic; Electron Transport Complex IV; Fishes; Gastric Mucosa; Introduced Species; Mexico; Phylogeny; Predatory Behavior; Specimen Handling	https://pubmed.ncbi.nlm.nih.gov/22675470/	NA	family	NA	predatory	Predatory	predatory; Predatory
Apogonidae	Apogonidae	10	TRUE	125518	Apogonidae	Family	Taeniamia	("trophic level" OR "trophic position" OR diet* OR feed* OR feeding OR "feeding ecology" OR "food web*" OR "autotroph" OR "heterotroph" OR "primary producer" OR "photosynthesis" OR predat* OR herbivor* OR omnivor* OR mixotroph*) AND "Apogonidae"[All Fields]	21541984	10.1002/jmor.10956	Functional morphology of the luminescence system of Siphamia versicolor (Perciformes: Apogonidae), a bacterially luminous coral reef fish.	2011	J Morphol	Animals; Bacterial Physiological Phenomena; Coral Reefs; Darkness; Light; Luminescence; Nervous System; Perciformes; Symbiosis; Zooplankton	https://pubmed.ncbi.nlm.nih.gov/21541984/	NA	family	NA	feed; feeding; predators	NA	feed; feeding; predators
Apogonidae	Apogonidae	10	TRUE	125518	Apogonidae	Family	Taeniamia	("trophic level" OR "trophic position" OR diet* OR feed* OR feeding OR "feeding ecology" OR "food web*" OR "autotroph" OR "heterotroph" OR "primary producer" OR "photosynthesis" OR predat* OR herbivor* OR omnivor* OR mixotroph*) AND "Apogonidae"[All Fields]	18305966	10.1007/s00442-008-0985-2	Selective mortality of a coral reef damselfish: role of predator-competitor synergisms.	2008	Oecologia	Adipose Tissue; Animals; Anthozoa; Australia; Competitive Behavior; Mortality; Perciformes; Population Dynamics; Predatory Behavior	https://pubmed.ncbi.nlm.nih.gov/18305966/	NA	family	predator	predators; predation; predator	Predatory	predator; predators; predation; predator; Predatory
Apogonidae	Apogonidae	10	TRUE	125518	Apogonidae	Family	Taeniamia	("trophic level" OR "trophic position" OR diet* OR feed* OR feeding OR "feeding ecology" OR "food web*" OR "autotroph" OR "heterotroph" OR "primary producer" OR "photosynthesis" OR predat* OR herbivor* OR omnivor* OR mixotroph*) AND "Apogonidae"[All Fields]	14994330	10.1002/jmor.10186	Taste bud form and distribution on lips and in the oropharyngeal cavity of cardinal fish species (Apogonidae, Teleostei), with remarks on their dentition.	2004	J Morphol	Animals; Branchial Region; Fishes; Lip; Mouth; Species Specificity; Taste Buds	https://pubmed.ncbi.nlm.nih.gov/14994330/	NA	family	NA	feeding	NA	feeding
Apusomonadidae	Apusomonadidae	5	TRUE	103424	Apusomonadidae	Family	Amastigomonas; Podomonas; Thecamonas	("trophic level" OR "trophic position" OR diet* OR feed* OR feeding OR "feeding ecology" OR "food web*" OR "autotroph" OR "heterotroph" OR "primary producer" OR "photosynthesis" OR predat* OR herbivor* OR omnivor* OR mixotroph*) AND "Amastigomonas"[All Fields]	20479219	10.1073/pnas.1002257107	Ancient origin of the integrin-mediated adhesion and signaling machinery.	2010	Proc Natl Acad Sci U S A	Amino Acid Sequence; Animals; CSK Tyrosine-Protein Kinase; Cell Adhesion; Cell Communication; Choanoflagellata; Cyanobacteria; Evolution, Molecular; Focal Adhesion Protein-Tyrosine Kinases; Fungi; Gene Transfer, Horizontal; Integrins; Molecular Sequence Data; Phylogeny; Protein-Tyrosine Kinases; Sequence Homology, Amino Acid; Signal Transduction; src-Family Kinases	https://pubmed.ncbi.nlm.nih.gov/20479219/	amastigomonas; podomonas; thecamonas	genus	NA	predate	NA	predate
Apusomonadidae	Apusomonadidae	5	TRUE	103424	Apusomonadidae	Family	Amastigomonas; Podomonas; Thecamonas	("trophic level" OR "trophic position" OR diet* OR feed* OR feeding OR "feeding ecology" OR "food web*" OR "autotroph" OR "heterotroph" OR "primary producer" OR "photosynthesis" OR predat* OR herbivor* OR omnivor* OR mixotroph*) AND "Amastigomonas"[All Fields]	12698292	10.1007/s00239-002-2424-z	Phylogeny of choanozoa, apusozoa, and other protozoa and early eukaryote megaevolution.	2003	J Mol Evol	Amino Acid Motifs; Animals; Cells, Cultured; Cnidaria; Eukaryotic Cells; Evolution, Molecular; Genes, Protozoan; Genes, rRNA; Genomics; Molecular Sequence Data; Phylogeny; Protein Structure, Tertiary; RNA, Protozoan; RNA, Ribosomal, 18S; Sequence Alignment	https://pubmed.ncbi.nlm.nih.gov/12698292/	amastigomonas; podomonas; thecamonas	genus	NA	heterotrophic; feeding	NA	heterotrophic; feeding
Apusomonadidae	Apusomonadidae	5	TRUE	103424	Apusomonadidae	Family	Amastigomonas; Podomonas; Thecamonas	("trophic level" OR "trophic position" OR diet* OR feed* OR feeding OR "feeding ecology" OR "food web*" OR "autotroph" OR "heterotroph" OR "primary producer" OR "photosynthesis" OR predat* OR herbivor* OR omnivor* OR mixotroph*) AND "Podomonas"[All Fields]	36047902	10.1111/jeu.12946	Podomonas kaiyoae n. sp., a novel apusomonad growing axenically.	2023	J Eukaryot Microbiol	RNA, Ribosomal, 18S; Phylogeny; Eukaryota; Heterotrophic Processes; Seawater; Sequence Analysis, DNA	https://pubmed.ncbi.nlm.nih.gov/36047902/	amastigomonas; podomonas; thecamonas	genus	NA	heterotrophic; feed	Heterotrophic	heterotrophic; feed; Heterotrophic
Apusomonadidae	Apusomonadidae	5	TRUE	103424	Apusomonadidae	Family	Amastigomonas; Podomonas; Thecamonas	("trophic level" OR "trophic position" OR diet* OR feed* OR feeding OR "feeding ecology" OR "food web*" OR "autotroph" OR "heterotroph" OR "primary producer" OR "photosynthesis" OR predat* OR herbivor* OR omnivor* OR mixotroph*) AND "Thecamonas"[All Fields]	41852312	10.1111/1462-2920.70282	Distribution and Feeding of Hexatilemonas jangsaensis, a Novel Cosmopolitan Member of the Uncultured Marine Apusomonad Clade.	2026	Environ Microbiol	Phylogeny; Seawater; Republic of Korea; RNA, Ribosomal, 16S; Sequence Analysis, DNA	https://pubmed.ncbi.nlm.nih.gov/41852312/	amastigomonas; podomonas; thecamonas	genus	Feeding	heterotrophic; feeding	NA	Feeding; heterotrophic; feeding
Apusomonadidae	Apusomonadidae	5	TRUE	103424	Apusomonadidae	Family	Amastigomonas; Podomonas; Thecamonas	("trophic level" OR "trophic position" OR diet* OR feed* OR feeding OR "feeding ecology" OR "food web*" OR "autotroph" OR "heterotroph" OR "primary producer" OR "photosynthesis" OR predat* OR herbivor* OR omnivor* OR mixotroph*) AND "Thecamonas"[All Fields]	22258316	10.1007/s00232-012-9415-9	Ancient origin of four-domain voltage-gated Na+ channels predates the divergence of animals and fungi.	2012	J Membr Biol	Amino Acid Sequence; Animals; Evolution, Molecular; Fungi; Ion Channel Gating; Molecular Sequence Data; Phylogeny; Protein Structure, Tertiary; Sequence Alignment; Sodium Channels	https://pubmed.ncbi.nlm.nih.gov/22258316/	amastigomonas; podomonas; thecamonas	genus	predates	NA	NA	predates
Arcidae	Arcidae	17	TRUE	208	Arcidae	Family	Abarbatia; Acar; Anadara; Anomalocardia; Arca; Argina; Arginarca; Asperarca; Barbatia; Barbatirus; Bathyarca; Bentharca; Byssoarca; Calloarca; Caloosarca; Cara; Cibota; Coraliarca; Cucullaearca; Cunearca; Daphnoderma; Deltaodon; Destacar; Diluvarca; Epitrisis; Esmerarca; Fugleria; Grandiarca; Hawaiarca; Imparilarca; Indacar; Kikaiarca; Lamarcka; Larkinia; Litharca; Lunarca; Mabellarca; Mesocibota…	("trophic level" OR "trophic position" OR diet* OR feed* OR feeding OR "feeding ecology" OR "food web*" OR "autotroph" OR "heterotroph" OR "primary producer" OR "photosynthesis" OR predat* OR herbivor* OR omnivor* OR mixotroph*) AND "Arcidae"[MeSH Terms]	40168851	10.1016/j.marenvres.2025.107107	Pollution in marine bivalves: The immunosuppressive effects of microplastics on Anadara granosa.	2025	Mar Environ Res	Animals; Microplastics; Water Pollutants, Chemical; Arcidae; Hemocytes; Bivalvia	https://pubmed.ncbi.nlm.nih.gov/40168851/	abarbatia; acar; anadara; anomalocardia; arca; argina; arginarca; asperarca; barbatia; barbatirus; bathyarca; bentharca; byssoarca; calloarca; caloosarca; cara; cibota; coraliarca; cucullaearca; cunearca; daphnoderma; deltaodon; destacar; diluvarca; epitrisis; esmerarca; fugleria; grandiarca; hawaiarca; imparilarca; indacar; kikaiarca; lamarcka; larkinia; litharca; lunarca; mabellarca; mesocibota…	both	NA	feeding	NA	feeding
Arcidae	Arcidae	17	TRUE	208	Arcidae	Family	Abarbatia; Acar; Anadara; Anomalocardia; Arca; Argina; Arginarca; Asperarca; Barbatia; Barbatirus; Bathyarca; Bentharca; Byssoarca; Calloarca; Caloosarca; Cara; Cibota; Coraliarca; Cucullaearca; Cunearca; Daphnoderma; Deltaodon; Destacar; Diluvarca; Epitrisis; Esmerarca; Fugleria; Grandiarca; Hawaiarca; Imparilarca; Indacar; Kikaiarca; Lamarcka; Larkinia; Litharca; Lunarca; Mabellarca; Mesocibota…	("trophic level" OR "trophic position" OR diet* OR feed* OR feeding OR "feeding ecology" OR "food web*" OR "autotroph" OR "heterotroph" OR "primary producer" OR "photosynthesis" OR predat* OR herbivor* OR omnivor* OR mixotroph*) AND "Arcidae"[MeSH Terms]	40137297	10.3390/md23030111	Ark Shell-Derived Peptides AWLNH (P3) and PHDL (P4) Mitigate Foam Cell Formation by Modulating Cholesterol Metabolism and HO-1/Nrf2-Mediated Oxidative Stress in Atherosclerosis.	2025	Mar Drugs	Arcidae; RAW 264.7 Cells; Animals; Mice; Bioactive Peptides, Dietary; Foam Cells; Macrophages; Oxidative Stress; Cholesterol; Atherosclerosis; Lipid Metabolism; Heme Oxygenase-1; Drug Evaluation, Preclinical	https://pubmed.ncbi.nlm.nih.gov/40137297/	NA	family	NA	NA	Dietary	Dietary
Arcidae	Arcidae	17	TRUE	208	Arcidae	Family	Abarbatia; Acar; Anadara; Anomalocardia; Arca; Argina; Arginarca; Asperarca; Barbatia; Barbatirus; Bathyarca; Bentharca; Byssoarca; Calloarca; Caloosarca; Cara; Cibota; Coraliarca; Cucullaearca; Cunearca; Daphnoderma; Deltaodon; Destacar; Diluvarca; Epitrisis; Esmerarca; Fugleria; Grandiarca; Hawaiarca; Imparilarca; Indacar; Kikaiarca; Lamarcka; Larkinia; Litharca; Lunarca; Mabellarca; Mesocibota…	("trophic level" OR "trophic position" OR diet* OR feed* OR feeding OR "feeding ecology" OR "food web*" OR "autotroph" OR "heterotroph" OR "primary producer" OR "photosynthesis" OR predat* OR herbivor* OR omnivor* OR mixotroph*) AND "Acar"[All Fields]	41773192	10.7717/peerj.20453	Mirror feedback in Zumba dance education: effects on proprioception, balance and mood state.	2026	PeerJ	Humans; Female; Proprioception; Affect; Dancing; Young Adult; Adult; Postural Balance; Adolescent; Knee Joint	https://pubmed.ncbi.nlm.nih.gov/41773192/	NA	none	feedback	NA	NA	feedback
Arcidae	Arcidae	17	TRUE	208	Arcidae	Family	Abarbatia; Acar; Anadara; Anomalocardia; Arca; Argina; Arginarca; Asperarca; Barbatia; Barbatirus; Bathyarca; Bentharca; Byssoarca; Calloarca; Caloosarca; Cara; Cibota; Coraliarca; Cucullaearca; Cunearca; Daphnoderma; Deltaodon; Destacar; Diluvarca; Epitrisis; Esmerarca; Fugleria; Grandiarca; Hawaiarca; Imparilarca; Indacar; Kikaiarca; Lamarcka; Larkinia; Litharca; Lunarca; Mabellarca; Mesocibota…	("trophic level" OR "trophic position" OR diet* OR feed* OR feeding OR "feeding ecology" OR "food web*" OR "autotroph" OR "heterotroph" OR "primary producer" OR "photosynthesis" OR predat* OR herbivor* OR omnivor* OR mixotroph*) AND "Acar"[All Fields]	41723574	10.1080/19490976.2026.2631834	Alcohol consumption in metabolic dysfunction-associated steatotic liver disease (MASLD): understanding the gut-liver crosstalk for clinical translation.	2026	Gut Microbes	Animals; Humans; Gastrointestinal Microbiome; Mice; Male; Liver; Disease Models, Animal; Alcohol Drinking; Zebrafish; Mice, Inbred C57BL; Diet, High-Fat; Fatty Liver; Hep G2 Cells; Fecal Microbiota Transplantation; Female; Diet, Western; Hepatocytes; Dysbiosis; Middle Aged	https://pubmed.ncbi.nlm.nih.gov/41723574/	NA	none	NA	diet; dietary	Diet	diet; dietary; Diet
Arcidae	Arcidae	17	TRUE	208	Arcidae	Family	Abarbatia; Acar; Anadara; Anomalocardia; Arca; Argina; Arginarca; Asperarca; Barbatia; Barbatirus; Bathyarca; Bentharca; Byssoarca; Calloarca; Caloosarca; Cara; Cibota; Coraliarca; Cucullaearca; Cunearca; Daphnoderma; Deltaodon; Destacar; Diluvarca; Epitrisis; Esmerarca; Fugleria; Grandiarca; Hawaiarca; Imparilarca; Indacar; Kikaiarca; Lamarcka; Larkinia; Litharca; Lunarca; Mabellarca; Mesocibota…	("trophic level" OR "trophic position" OR diet* OR feed* OR feeding OR "feeding ecology" OR "food web*" OR "autotroph" OR "heterotroph" OR "primary producer" OR "photosynthesis" OR predat* OR herbivor* OR omnivor* OR mixotroph*) AND "Anadara"[All Fields]	40556103	10.3923/pjbs.2025.169.177	Microalgae Spirulina platensis Fortification Enhance Mice Spermatozoa Quality in Combination with Anadara granosa Blood Shell Powder.	2025	Pak J Biol Sci	Animals; Male; Spirulina; Mice; Spermatozoa; Microalgae; Powders; Sperm Motility; Dietary Supplements	https://pubmed.ncbi.nlm.nih.gov/40556103/	abarbatia; acar; anadara; anomalocardia; arca; argina; arginarca; asperarca; barbatia; barbatirus; bathyarca; bentharca; byssoarca; calloarca; caloosarca; cara; cibota; coraliarca; cucullaearca; cunearca; daphnoderma; deltaodon; destacar; diluvarca; epitrisis; esmerarca; fugleria; grandiarca; hawaiarca; imparilarca; indacar; kikaiarca; lamarcka; larkinia; litharca; lunarca; mabellarca; mesocibota…	genus	NA	NA	Dietary	Dietary
Arcidae	Arcidae	17	TRUE	208	Arcidae	Family	Abarbatia; Acar; Anadara; Anomalocardia; Arca; Argina; Arginarca; Asperarca; Barbatia; Barbatirus; Bathyarca; Bentharca; Byssoarca; Calloarca; Caloosarca; Cara; Cibota; Coraliarca; Cucullaearca; Cunearca; Daphnoderma; Deltaodon; Destacar; Diluvarca; Epitrisis; Esmerarca; Fugleria; Grandiarca; Hawaiarca; Imparilarca; Indacar; Kikaiarca; Lamarcka; Larkinia; Litharca; Lunarca; Mabellarca; Mesocibota…	("trophic level" OR "trophic position" OR diet* OR feed* OR feeding OR "feeding ecology" OR "food web*" OR "autotroph" OR "heterotroph" OR "primary producer" OR "photosynthesis" OR predat* OR herbivor* OR omnivor* OR mixotroph*) AND "Anadara"[All Fields]	40187200	10.1016/j.marpolbul.2025.117931	Microplastic contamination alters microbial community in commercially important bivalves, Geloina expansa, Anadara cornea, and Meretrix meretrix from tropical waters.	2025	Mar Pollut Bull	Animals; Water Pollutants, Chemical; Microplastics; Bivalvia; Microbiota; Gastrointestinal Microbiome; Environmental Monitoring; RNA, Ribosomal, 16S	https://pubmed.ncbi.nlm.nih.gov/40187200/	abarbatia; acar; anadara; anomalocardia; arca; argina; arginarca; asperarca; barbatia; barbatirus; bathyarca; bentharca; byssoarca; calloarca; caloosarca; cara; cibota; coraliarca; cucullaearca; cunearca; daphnoderma; deltaodon; destacar; diluvarca; epitrisis; esmerarca; fugleria; grandiarca; hawaiarca; imparilarca; indacar; kikaiarca; lamarcka; larkinia; litharca; lunarca; mabellarca; mesocibota…	genus	NA	feeding	NA	feeding
Arcidae	Arcidae	17	TRUE	208	Arcidae	Family	Abarbatia; Acar; Anadara; Anomalocardia; Arca; Argina; Arginarca; Asperarca; Barbatia; Barbatirus; Bathyarca; Bentharca; Byssoarca; Calloarca; Caloosarca; Cara; Cibota; Coraliarca; Cucullaearca; Cunearca; Daphnoderma; Deltaodon; Destacar; Diluvarca; Epitrisis; Esmerarca; Fugleria; Grandiarca; Hawaiarca; Imparilarca; Indacar; Kikaiarca; Lamarcka; Larkinia; Litharca; Lunarca; Mabellarca; Mesocibota…	("trophic level" OR "trophic position" OR diet* OR feed* OR feeding OR "feeding ecology" OR "food web*" OR "autotroph" OR "heterotroph" OR "primary producer" OR "photosynthesis" OR predat* OR herbivor* OR omnivor* OR mixotroph*) AND "Anomalocardia"[All Fields]	41187918	10.1098/rspb.2025.1836	Fishers' local ecological knowledge provides valuable insights into the impacts of environmental changes on coastal fishing resources.	2025	Proc Biol Sci	Fisheries; Brazil; Animals; Conservation of Natural Resources; Climate Change; Fishes; Humans; Female; Male	https://pubmed.ncbi.nlm.nih.gov/41187918/	abarbatia; acar; anadara; anomalocardia; arca; argina; arginarca; asperarca; barbatia; barbatirus; bathyarca; bentharca; byssoarca; calloarca; caloosarca; cara; cibota; coraliarca; cucullaearca; cunearca; daphnoderma; deltaodon; destacar; diluvarca; epitrisis; esmerarca; fugleria; grandiarca; hawaiarca; imparilarca; indacar; kikaiarca; lamarcka; larkinia; litharca; lunarca; mabellarca; mesocibota…	genus	NA	trophic level	NA	trophic level
Arcidae	Arcidae	17	TRUE	208	Arcidae	Family	Abarbatia; Acar; Anadara; Anomalocardia; Arca; Argina; Arginarca; Asperarca; Barbatia; Barbatirus; Bathyarca; Bentharca; Byssoarca; Calloarca; Caloosarca; Cara; Cibota; Coraliarca; Cucullaearca; Cunearca; Daphnoderma; Deltaodon; Destacar; Diluvarca; Epitrisis; Esmerarca; Fugleria; Grandiarca; Hawaiarca; Imparilarca; Indacar; Kikaiarca; Lamarcka; Larkinia; Litharca; Lunarca; Mabellarca; Mesocibota…	("trophic level" OR "trophic position" OR diet* OR feed* OR feeding OR "feeding ecology" OR "food web*" OR "autotroph" OR "heterotroph" OR "primary producer" OR "photosynthesis" OR predat* OR herbivor* OR omnivor* OR mixotroph*) AND "Anomalocardia"[All Fields]	33465619	10.1016/j.aquatox.2020.105738	Toxin accumulation, detoxification and oxidative stress in bivalve (Anomalocardia flexuosa) exposed to the dinoflagellate Prorocentrum lima.	2021	Aquat Toxicol	NA	https://pubmed.ncbi.nlm.nih.gov/33465619/	abarbatia; acar; anadara; anomalocardia; arca; argina; arginarca; asperarca; barbatia; barbatirus; bathyarca; bentharca; byssoarca; calloarca; caloosarca; cara; cibota; coraliarca; cucullaearca; cunearca; daphnoderma; deltaodon; destacar; diluvarca; epitrisis; esmerarca; fugleria; grandiarca; hawaiarca; imparilarca; indacar; kikaiarca; lamarcka; larkinia; litharca; lunarca; mabellarca; mesocibota…	genus	NA	diets	NA	diets
Arcidae	Arcidae	17	TRUE	208	Arcidae	Family	Abarbatia; Acar; Anadara; Anomalocardia; Arca; Argina; Arginarca; Asperarca; Barbatia; Barbatirus; Bathyarca; Bentharca; Byssoarca; Calloarca; Caloosarca; Cara; Cibota; Coraliarca; Cucullaearca; Cunearca; Daphnoderma; Deltaodon; Destacar; Diluvarca; Epitrisis; Esmerarca; Fugleria; Grandiarca; Hawaiarca; Imparilarca; Indacar; Kikaiarca; Lamarcka; Larkinia; Litharca; Lunarca; Mabellarca; Mesocibota…	("trophic level" OR "trophic position" OR diet* OR feed* OR feeding OR "feeding ecology" OR "food web*" OR "autotroph" OR "heterotroph" OR "primary producer" OR "photosynthesis" OR predat* OR herbivor* OR omnivor* OR mixotroph*) AND "Arca"[All Fields]	41726116	10.3390/jmahp14010006	Enhancing Patient-Centered Health Technology Assessment: A Modified Delphi Panel for PICOS Scoping in Spinal Muscular Atrophy.	2026	J Mark Access Health Policy	NA	https://pubmed.ncbi.nlm.nih.gov/41726116/	NA	none	NA	feedback	NA	feedback
Arcidae	Arcidae	17	TRUE	208	Arcidae	Family	Abarbatia; Acar; Anadara; Anomalocardia; Arca; Argina; Arginarca; Asperarca; Barbatia; Barbatirus; Bathyarca; Bentharca; Byssoarca; Calloarca; Caloosarca; Cara; Cibota; Coraliarca; Cucullaearca; Cunearca; Daphnoderma; Deltaodon; Destacar; Diluvarca; Epitrisis; Esmerarca; Fugleria; Grandiarca; Hawaiarca; Imparilarca; Indacar; Kikaiarca; Lamarcka; Larkinia; Litharca; Lunarca; Mabellarca; Mesocibota…	("trophic level" OR "trophic position" OR diet* OR feed* OR feeding OR "feeding ecology" OR "food web*" OR "autotroph" OR "heterotroph" OR "primary producer" OR "photosynthesis" OR predat* OR herbivor* OR omnivor* OR mixotroph*) AND "Arca"[All Fields]	41672910	10.1039/d5mh02330k	Cu2ZnSnS4-Sporomusa ovata photobiohybrids coupled with Clostridium kluyveri fermentation for CO2 conversion to C4-C6 fatty acids.	2026	Mater Horiz	NA	https://pubmed.ncbi.nlm.nih.gov/41672910/	NA	none	NA	photosynthesis	NA	photosynthesis
Arcidae	Arcidae	17	TRUE	208	Arcidae	Family	Abarbatia; Acar; Anadara; Anomalocardia; Arca; Argina; Arginarca; Asperarca; Barbatia; Barbatirus; Bathyarca; Bentharca; Byssoarca; Calloarca; Caloosarca; Cara; Cibota; Coraliarca; Cucullaearca; Cunearca; Daphnoderma; Deltaodon; Destacar; Diluvarca; Epitrisis; Esmerarca; Fugleria; Grandiarca; Hawaiarca; Imparilarca; Indacar; Kikaiarca; Lamarcka; Larkinia; Litharca; Lunarca; Mabellarca; Mesocibota…	("trophic level" OR "trophic position" OR diet* OR feed* OR feeding OR "feeding ecology" OR "food web*" OR "autotroph" OR "heterotroph" OR "primary producer" OR "photosynthesis" OR predat* OR herbivor* OR omnivor* OR mixotroph*) AND "Barbatia"[All Fields]	26031382	10.1016/j.marpolbul.2015.05.031	Molluscan subfossil assemblages reveal the long-term deterioration of coral reef environments in Caribbean Panama.	2015	Mar Pollut Bull	Animals; Anthozoa; Bivalvia; Caribbean Region; Coral Reefs; Ecosystem; Environmental Monitoring; Fossils; Panama; Water Pollution	https://pubmed.ncbi.nlm.nih.gov/26031382/	NA	none	NA	feeding; herbivorous; omnivorous	NA	feeding; herbivorous; omnivorous
Arcidae	Arcidae	17	TRUE	208	Arcidae	Family	Abarbatia; Acar; Anadara; Anomalocardia; Arca; Argina; Arginarca; Asperarca; Barbatia; Barbatirus; Bathyarca; Bentharca; Byssoarca; Calloarca; Caloosarca; Cara; Cibota; Coraliarca; Cucullaearca; Cunearca; Daphnoderma; Deltaodon; Destacar; Diluvarca; Epitrisis; Esmerarca; Fugleria; Grandiarca; Hawaiarca; Imparilarca; Indacar; Kikaiarca; Lamarcka; Larkinia; Litharca; Lunarca; Mabellarca; Mesocibota…	("trophic level" OR "trophic position" OR diet* OR feed* OR feeding OR "feeding ecology" OR "food web*" OR "autotroph" OR "heterotroph" OR "primary producer" OR "photosynthesis" OR predat* OR herbivor* OR omnivor* OR mixotroph*) AND "Bathyarca"[All Fields]	41763031	10.1016/j.marpolbul.2026.119419	Bivalves as indicators of interannual temperature variability in the Kola Transect (Barents Sea).	2026	Mar Pollut Bull	NA	https://pubmed.ncbi.nlm.nih.gov/41763031/	abarbatia; acar; anadara; anomalocardia; arca; argina; arginarca; asperarca; barbatia; barbatirus; bathyarca; bentharca; byssoarca; calloarca; caloosarca; cara; cibota; coraliarca; cucullaearca; cunearca; daphnoderma; deltaodon; destacar; diluvarca; epitrisis; esmerarca; fugleria; grandiarca; hawaiarca; imparilarca; indacar; kikaiarca; lamarcka; larkinia; litharca; lunarca; mabellarca; mesocibota…	genus	NA	feeders; feeder	NA	feeders; feeder
Arcidae	Arcidae	17	TRUE	208	Arcidae	Family	Abarbatia; Acar; Anadara; Anomalocardia; Arca; Argina; Arginarca; Asperarca; Barbatia; Barbatirus; Bathyarca; Bentharca; Byssoarca; Calloarca; Caloosarca; Cara; Cibota; Coraliarca; Cucullaearca; Cunearca; Daphnoderma; Deltaodon; Destacar; Diluvarca; Epitrisis; Esmerarca; Fugleria; Grandiarca; Hawaiarca; Imparilarca; Indacar; Kikaiarca; Lamarcka; Larkinia; Litharca; Lunarca; Mabellarca; Mesocibota…	("trophic level" OR "trophic position" OR diet* OR feed* OR feeding OR "feeding ecology" OR "food web*" OR "autotroph" OR "heterotroph" OR "primary producer" OR "photosynthesis" OR predat* OR herbivor* OR omnivor* OR mixotroph*) AND "Cara"[All Fields]	41858927	10.1016/j.jhlto.2026.100522	Co-designing emergency communication for patients with mechanical circulatory support devices.	2026	JHLT Open	NA	https://pubmed.ncbi.nlm.nih.gov/41858927/	NA	none	NA	feedback	NA	feedback
Arcidae	Arcidae	17	TRUE	208	Arcidae	Family	Abarbatia; Acar; Anadara; Anomalocardia; Arca; Argina; Arginarca; Asperarca; Barbatia; Barbatirus; Bathyarca; Bentharca; Byssoarca; Calloarca; Caloosarca; Cara; Cibota; Coraliarca; Cucullaearca; Cunearca; Daphnoderma; Deltaodon; Destacar; Diluvarca; Epitrisis; Esmerarca; Fugleria; Grandiarca; Hawaiarca; Imparilarca; Indacar; Kikaiarca; Lamarcka; Larkinia; Litharca; Lunarca; Mabellarca; Mesocibota…	("trophic level" OR "trophic position" OR diet* OR feed* OR feeding OR "feeding ecology" OR "food web*" OR "autotroph" OR "heterotroph" OR "primary producer" OR "photosynthesis" OR predat* OR herbivor* OR omnivor* OR mixotroph*) AND "Cara"[All Fields]	41744975	10.3390/gels12020103	Structural, Swelling, and In Vitro Digestion Behavior of DEGDA-Crosslinked Semi-IPN Dextran/Inulin Hydrogels.	2026	Gels	NA	https://pubmed.ncbi.nlm.nih.gov/41744975/	NA	none	NA	diethylene	NA	diethylene
Arcidae	Arcidae	17	TRUE	208	Arcidae	Family	Abarbatia; Acar; Anadara; Anomalocardia; Arca; Argina; Arginarca; Asperarca; Barbatia; Barbatirus; Bathyarca; Bentharca; Byssoarca; Calloarca; Caloosarca; Cara; Cibota; Coraliarca; Cucullaearca; Cunearca; Daphnoderma; Deltaodon; Destacar; Diluvarca; Epitrisis; Esmerarca; Fugleria; Grandiarca; Hawaiarca; Imparilarca; Indacar; Kikaiarca; Lamarcka; Larkinia; Litharca; Lunarca; Mabellarca; Mesocibota…	("trophic level" OR "trophic position" OR diet* OR feed* OR feeding OR "feeding ecology" OR "food web*" OR "autotroph" OR "heterotroph" OR "primary producer" OR "photosynthesis" OR predat* OR herbivor* OR omnivor* OR mixotroph*) AND "Destacar"[All Fields]	27513500	10.20960/nh.273	[Not Available].	2016	Nutr Hosp	Adult; Age Factors; Aged; Cardiovascular Diseases; Cross-Sectional Studies; Diet; Diet, Mediterranean; Female; Humans; Life Style; Male; Middle Aged; Obesity; Risk Factors; Socioeconomic Factors; Spain; Universities	https://pubmed.ncbi.nlm.nih.gov/27513500/	abarbatia; acar; anadara; anomalocardia; arca; argina; arginarca; asperarca; barbatia; barbatirus; bathyarca; bentharca; byssoarca; calloarca; caloosarca; cara; cibota; coraliarca; cucullaearca; cunearca; daphnoderma; deltaodon; destacar; diluvarca; epitrisis; esmerarca; fugleria; grandiarca; hawaiarca; imparilarca; indacar; kikaiarca; lamarcka; larkinia; litharca; lunarca; mabellarca; mesocibota…	genus	NA	dietéticos	Diet	dietéticos; Diet
Arcidae	Arcidae	17	TRUE	208	Arcidae	Family	Abarbatia; Acar; Anadara; Anomalocardia; Arca; Argina; Arginarca; Asperarca; Barbatia; Barbatirus; Bathyarca; Bentharca; Byssoarca; Calloarca; Caloosarca; Cara; Cibota; Coraliarca; Cucullaearca; Cunearca; Daphnoderma; Deltaodon; Destacar; Diluvarca; Epitrisis; Esmerarca; Fugleria; Grandiarca; Hawaiarca; Imparilarca; Indacar; Kikaiarca; Lamarcka; Larkinia; Litharca; Lunarca; Mabellarca; Mesocibota…	("trophic level" OR "trophic position" OR diet* OR feed* OR feeding OR "feeding ecology" OR "food web*" OR "autotroph" OR "heterotroph" OR "primary producer" OR "photosynthesis" OR predat* OR herbivor* OR omnivor* OR mixotroph*) AND "Navicula"[All Fields]	41512785	10.1016/j.marpolbul.2026.119219	Salinity and nutrient driven shifts in diatom dominance along the Tamil Nadu coast during the northeast monsoon.	2026	Mar Pollut Bull	Salinity; Diatoms; Phytoplankton; Nitrogen; India; Nutrients; Environmental Monitoring; Biodiversity; Seawater	https://pubmed.ncbi.nlm.nih.gov/41512785/	abarbatia; acar; anadara; anomalocardia; arca; argina; arginarca; asperarca; barbatia; barbatirus; bathyarca; bentharca; byssoarca; calloarca; caloosarca; cara; cibota; coraliarca; cucullaearca; cunearca; daphnoderma; deltaodon; destacar; diluvarca; epitrisis; esmerarca; fugleria; grandiarca; hawaiarca; imparilarca; indacar; kikaiarca; lamarcka; larkinia; litharca; lunarca; mabellarca; mesocibota…	genus	NA	NA	NA	NA
Arcidae	Arcidae	17	TRUE	208	Arcidae	Family	Abarbatia; Acar; Anadara; Anomalocardia; Arca; Argina; Arginarca; Asperarca; Barbatia; Barbatirus; Bathyarca; Bentharca; Byssoarca; Calloarca; Caloosarca; Cara; Cibota; Coraliarca; Cucullaearca; Cunearca; Daphnoderma; Deltaodon; Destacar; Diluvarca; Epitrisis; Esmerarca; Fugleria; Grandiarca; Hawaiarca; Imparilarca; Indacar; Kikaiarca; Lamarcka; Larkinia; Litharca; Lunarca; Mabellarca; Mesocibota…	("trophic level" OR "trophic position" OR diet* OR feed* OR feeding OR "feeding ecology" OR "food web*" OR "autotroph" OR "heterotroph" OR "primary producer" OR "photosynthesis" OR predat* OR herbivor* OR omnivor* OR mixotroph*) AND "Navicula"[All Fields]	40658934	10.1021/acs.est.5c04173	Sensitivity of Mayfly Neocloeon triangulifer to a Reference Toxicant Is Significantly Impacted by the Age of the Diatom Feed Species Navicula pelliculosa.	2025	Environ Sci Technol	Toxicity Tests; Reproducibility of Results; Ephemeroptera; Diatoms; Animals; Animal Feed; Water Pollution, Chemical; Environmental Monitoring; Fatty Acids	https://pubmed.ncbi.nlm.nih.gov/40658934/	abarbatia; acar; anadara; anomalocardia; arca; argina; arginarca; asperarca; barbatia; barbatirus; bathyarca; bentharca; byssoarca; calloarca; caloosarca; cara; cibota; coraliarca; cucullaearca; cunearca; daphnoderma; deltaodon; destacar; diluvarca; epitrisis; esmerarca; fugleria; grandiarca; hawaiarca; imparilarca; indacar; kikaiarca; lamarcka; larkinia; litharca; lunarca; mabellarca; mesocibota…	genus	Feed	feed	Feed	Feed; feed
Areschougiaceae	Areschougiaceae	0	TRUE	368766	Areschougiaceae	Family	Anatheca; Areschougia; Axosiphon; Erythroclonium; Meristiella; Neoareschougia; Notophycus; Reticulobotrys; Rhabdonia; Thysanocladia	("trophic level" OR "trophic position" OR diet* OR feed* OR feeding OR "feeding ecology" OR "food web*" OR "autotroph" OR "heterotroph" OR "primary producer" OR "photosynthesis" OR predat* OR herbivor* OR omnivor* OR mixotroph*) AND "Areschougiaceae"[MeSH Terms]	NA	NA	NA	NA	NA	NA	NA	NA	NA	NA	NA	NA	NA
Asteriidae	Asteriidae	13	TRUE	123121	Asteriidae	Family	Adelasterias; Allasterias; Anasterias; Aphanasterias; Aphelasterias; Asteracanthion; Asteracanthium; Asterias; Asteroderma; Astrometis; Astrostole; Australiaster; Autasterias; Bernasconiaster; Caimanaster; Calasterias; Calliasterias; Calvasterias; Coelasterias; Coronaster; Coscinasterias; Cryptasterias; Ctenasterias; Diplasterias; Distolasterias; Eoleptasterias; Eremasterias; Eustolasterias; Evas…	("trophic level" OR "trophic position" OR diet* OR feed* OR feeding OR "feeding ecology" OR "food web*" OR "autotroph" OR "heterotroph" OR "primary producer" OR "photosynthesis" OR predat* OR herbivor* OR omnivor* OR mixotroph*) AND "Asteriidae"[All Fields]	28130673	10.1007/s11230-016-9690-4	A new commensal ostracod Asterositus ohtsukai n. g., n. sp. (Paradoxostomatidae) on the sea star Sclerasterias euplecta (Fisher) (Asteriidae) and its feeding habits.	2017	Syst Parasitol	Animals; Crustacea; Feeding Behavior; Species Specificity; Starfish	https://pubmed.ncbi.nlm.nih.gov/28130673/	NA	family	feeding	feeding; feed	Feeding	feeding; feeding; feed; Feeding
Asteriidae	Asteriidae	13	TRUE	123121	Asteriidae	Family	Adelasterias; Allasterias; Anasterias; Aphanasterias; Aphelasterias; Asteracanthion; Asteracanthium; Asterias; Asteroderma; Astrometis; Astrostole; Australiaster; Autasterias; Bernasconiaster; Caimanaster; Calasterias; Calliasterias; Calvasterias; Coelasterias; Coronaster; Coscinasterias; Cryptasterias; Ctenasterias; Diplasterias; Distolasterias; Eoleptasterias; Eremasterias; Eustolasterias; Evas…	("trophic level" OR "trophic position" OR diet* OR feed* OR feeding OR "feeding ecology" OR "food web*" OR "autotroph" OR "heterotroph" OR "primary producer" OR "photosynthesis" OR predat* OR herbivor* OR omnivor* OR mixotroph*) AND "Asterias"[All Fields]	41528874	10.1073/pnas.2509681123	Tube feet dynamics drive adaptation in sea star locomotion.	2026	Proc Natl Acad Sci U S A	Animals; Locomotion; Biomechanical Phenomena; Adaptation, Physiological; Starfish; Asterias	https://pubmed.ncbi.nlm.nih.gov/41528874/	adelasterias; allasterias; anasterias; aphanasterias; aphelasterias; asteracanthion; asteracanthium; asterias; asteroderma; astrometis; astrostole; australiaster; autasterias; bernasconiaster; caimanaster; calasterias; calliasterias; calvasterias; coelasterias; coronaster; coscinasterias; cryptasterias; ctenasterias; diplasterias; distolasterias; eoleptasterias; eremasterias; eustolasterias; evas…	genus	NA	feedback	NA	feedback
Asteriidae	Asteriidae	13	TRUE	123121	Asteriidae	Family	Adelasterias; Allasterias; Anasterias; Aphanasterias; Aphelasterias; Asteracanthion; Asteracanthium; Asterias; Asteroderma; Astrometis; Astrostole; Australiaster; Autasterias; Bernasconiaster; Caimanaster; Calasterias; Calliasterias; Calvasterias; Coelasterias; Coronaster; Coscinasterias; Cryptasterias; Ctenasterias; Diplasterias; Distolasterias; Eoleptasterias; Eremasterias; Eustolasterias; Evas…	("trophic level" OR "trophic position" OR diet* OR feed* OR feeding OR "feeding ecology" OR "food web*" OR "autotroph" OR "heterotroph" OR "primary producer" OR "photosynthesis" OR predat* OR herbivor* OR omnivor* OR mixotroph*) AND "Asterias"[All Fields]	41494428	10.1016/j.watres.2025.125315	Legacy and emerging per- and polyfluoroalkyl substances (PFAS) in marine food webs from Liaodong Bay: Levels, bioaccumulation, biomagnification and source apportionment.	2026	Water Res	Fluorocarbons; Bays; Food Chain; Water Pollutants, Chemical; Animals; China; Environmental Monitoring; Bioaccumulation; Seawater; Geologic Sediments; Aquatic Organisms	https://pubmed.ncbi.nlm.nih.gov/41494428/	adelasterias; allasterias; anasterias; aphanasterias; aphelasterias; asteracanthion; asteracanthium; asterias; asteroderma; astrometis; astrostole; australiaster; autasterias; bernasconiaster; caimanaster; calasterias; calliasterias; calvasterias; coelasterias; coronaster; coscinasterias; cryptasterias; ctenasterias; diplasterias; distolasterias; eoleptasterias; eremasterias; eustolasterias; evas…	genus	food webs	food webs; predator; food web	NA	food webs; food webs; predator; food web
Asteriidae	Asteriidae	13	TRUE	123121	Asteriidae	Family	Adelasterias; Allasterias; Anasterias; Aphanasterias; Aphelasterias; Asteracanthion; Asteracanthium; Asterias; Asteroderma; Astrometis; Astrostole; Australiaster; Autasterias; Bernasconiaster; Caimanaster; Calasterias; Calliasterias; Calvasterias; Coelasterias; Coronaster; Coscinasterias; Cryptasterias; Ctenasterias; Diplasterias; Distolasterias; Eoleptasterias; Eremasterias; Eustolasterias; Evas…	("trophic level" OR "trophic position" OR diet* OR feed* OR feeding OR "feeding ecology" OR "food web*" OR "autotroph" OR "heterotroph" OR "primary producer" OR "photosynthesis" OR predat* OR herbivor* OR omnivor* OR mixotroph*) AND "Coscinasterias"[All Fields]	38909438	10.1016/j.marpolbul.2024.116619	Metal concentrations in echinoderms: Assessing bioindicator potential and ecological implications.	2024	Mar Pollut Bull	Animals; Environmental Monitoring; Echinodermata; Water Pollutants, Chemical; Metals, Heavy; Spain	https://pubmed.ncbi.nlm.nih.gov/38909438/	adelasterias; allasterias; anasterias; aphanasterias; aphelasterias; asteracanthion; asteracanthium; asterias; asteroderma; astrometis; astrostole; australiaster; autasterias; bernasconiaster; caimanaster; calasterias; calliasterias; calvasterias; coelasterias; coronaster; coscinasterias; cryptasterias; ctenasterias; diplasterias; distolasterias; eoleptasterias; eremasterias; eustolasterias; evas…	genus	NA	feeding	NA	feeding
Asteriidae	Asteriidae	13	TRUE	123121	Asteriidae	Family	Adelasterias; Allasterias; Anasterias; Aphanasterias; Aphelasterias; Asteracanthion; Asteracanthium; Asterias; Asteroderma; Astrometis; Astrostole; Australiaster; Autasterias; Bernasconiaster; Caimanaster; Calasterias; Calliasterias; Calvasterias; Coelasterias; Coronaster; Coscinasterias; Cryptasterias; Ctenasterias; Diplasterias; Distolasterias; Eoleptasterias; Eremasterias; Eustolasterias; Evas…	("trophic level" OR "trophic position" OR diet* OR feed* OR feeding OR "feeding ecology" OR "food web*" OR "autotroph" OR "heterotroph" OR "primary producer" OR "photosynthesis" OR predat* OR herbivor* OR omnivor* OR mixotroph*) AND "Coscinasterias"[All Fields]	32956970	10.1016/j.marenvres.2020.105152	Native predator limits the capacity of an invasive seastar to exploit a food-rich habitat.	2020	Mar Environ Res	Animals; Bivalvia; Ecosystem; Humans; Introduced Species; Predatory Behavior; Starfish	https://pubmed.ncbi.nlm.nih.gov/32956970/	adelasterias; allasterias; anasterias; aphanasterias; aphelasterias; asteracanthion; asteracanthium; asterias; asteroderma; astrometis; astrostole; australiaster; autasterias; bernasconiaster; caimanaster; calasterias; calliasterias; calvasterias; coelasterias; coronaster; coscinasterias; cryptasterias; ctenasterias; diplasterias; distolasterias; eoleptasterias; eremasterias; eustolasterias; evas…	genus	predator	predators; feeding; predation; predator	Predatory	predator; predators; feeding; predation; predator; Predatory
Asteriidae	Asteriidae	13	TRUE	123121	Asteriidae	Family	Adelasterias; Allasterias; Anasterias; Aphanasterias; Aphelasterias; Asteracanthion; Asteracanthium; Asterias; Asteroderma; Astrometis; Astrostole; Australiaster; Autasterias; Bernasconiaster; Caimanaster; Calasterias; Calliasterias; Calvasterias; Coelasterias; Coronaster; Coscinasterias; Cryptasterias; Ctenasterias; Diplasterias; Distolasterias; Eoleptasterias; Eremasterias; Eustolasterias; Evas…	("trophic level" OR "trophic position" OR diet* OR feed* OR feeding OR "feeding ecology" OR "food web*" OR "autotroph" OR "heterotroph" OR "primary producer" OR "photosynthesis" OR predat* OR herbivor* OR omnivor* OR mixotroph*) AND "Diplasterias"[All Fields]	34381092	10.1038/s41598-021-95681-5	Distribution of trace elements in benthic infralittoral organisms from the western Antarctic Peninsula reveals no latitudinal gradient of pollution.	2021	Sci Rep	NA	https://pubmed.ncbi.nlm.nih.gov/34381092/	adelasterias; allasterias; anasterias; aphanasterias; aphelasterias; asteracanthion; asteracanthium; asterias; asteroderma; astrometis; astrostole; australiaster; autasterias; bernasconiaster; caimanaster; calasterias; calliasterias; calvasterias; coelasterias; coronaster; coscinasterias; cryptasterias; ctenasterias; diplasterias; distolasterias; eoleptasterias; eremasterias; eustolasterias; evas…	genus	NA	food web; primary producers	NA	food web; primary producers
Asteriidae	Asteriidae	13	TRUE	123121	Asteriidae	Family	Adelasterias; Allasterias; Anasterias; Aphanasterias; Aphelasterias; Asteracanthion; Asteracanthium; Asterias; Asteroderma; Astrometis; Astrostole; Australiaster; Autasterias; Bernasconiaster; Caimanaster; Calasterias; Calliasterias; Calvasterias; Coelasterias; Coronaster; Coscinasterias; Cryptasterias; Ctenasterias; Diplasterias; Distolasterias; Eoleptasterias; Eremasterias; Eustolasterias; Evas…	("trophic level" OR "trophic position" OR diet* OR feed* OR feeding OR "feeding ecology" OR "food web*" OR "autotroph" OR "heterotroph" OR "primary producer" OR "photosynthesis" OR predat* OR herbivor* OR omnivor* OR mixotroph*) AND "Diplasterias"[All Fields]	33684658	10.1016/j.marenvres.2021.105290	Latitudinal changes in the trophic structure of benthic coastal food webs along the Antarctic Peninsula.	2021	Mar Environ Res	Antarctic Regions; Food Chain; Ice Cover; Phytoplankton; Seasons	https://pubmed.ncbi.nlm.nih.gov/33684658/	NA	none	food webs	food webs; omnivores; food web	NA	food webs; food webs; omnivores; food web
Asteriidae	Asteriidae	13	TRUE	123121	Asteriidae	Family	Adelasterias; Allasterias; Anasterias; Aphanasterias; Aphelasterias; Asteracanthion; Asteracanthium; Asterias; Asteroderma; Astrometis; Astrostole; Australiaster; Autasterias; Bernasconiaster; Caimanaster; Calasterias; Calliasterias; Calvasterias; Coelasterias; Coronaster; Coscinasterias; Cryptasterias; Ctenasterias; Diplasterias; Distolasterias; Eoleptasterias; Eremasterias; Eustolasterias; Evas…	("trophic level" OR "trophic position" OR diet* OR feed* OR feeding OR "feeding ecology" OR "food web*" OR "autotroph" OR "heterotroph" OR "primary producer" OR "photosynthesis" OR predat* OR herbivor* OR omnivor* OR mixotroph*) AND "Evasterias"[All Fields]	37244058	10.1016/j.jtherbio.2023.103549	Lethal and sublethal implications of low temperature exposure for three intertidal predators.	2023	J Therm Biol	Animals; Temperature; Ecosystem; Climate; Gastropoda; Hot Temperature; Predatory Behavior	https://pubmed.ncbi.nlm.nih.gov/37244058/	adelasterias; allasterias; anasterias; aphanasterias; aphelasterias; asteracanthion; asteracanthium; asterias; asteroderma; astrometis; astrostole; australiaster; autasterias; bernasconiaster; caimanaster; calasterias; calliasterias; calvasterias; coelasterias; coronaster; coscinasterias; cryptasterias; ctenasterias; diplasterias; distolasterias; eoleptasterias; eremasterias; eustolasterias; evas…	genus	predators	predators; predator; feeding; Predators	Predatory	predators; predators; predator; feeding; Predators; Predatory
Asteriidae	Asteriidae	13	TRUE	123121	Asteriidae	Family	Adelasterias; Allasterias; Anasterias; Aphanasterias; Aphelasterias; Asteracanthion; Asteracanthium; Asterias; Asteroderma; Astrometis; Astrostole; Australiaster; Autasterias; Bernasconiaster; Caimanaster; Calasterias; Calliasterias; Calvasterias; Coelasterias; Coronaster; Coscinasterias; Cryptasterias; Ctenasterias; Diplasterias; Distolasterias; Eoleptasterias; Eremasterias; Eustolasterias; Evas…	("trophic level" OR "trophic position" OR diet* OR feed* OR feeding OR "feeding ecology" OR "food web*" OR "autotroph" OR "heterotroph" OR "primary producer" OR "photosynthesis" OR predat* OR herbivor* OR omnivor* OR mixotroph*) AND "Evasterias"[All Fields]	31014216	10.1098/rspb.2018.2766	Reciprocal abundance shifts of the intertidal sea stars, Evasterias troschelii and Pisaster ochraceus, following sea star wasting disease.	2019	Proc Biol Sci	Animals; British Columbia; Densovirus; Microbiota; Population Dynamics; Species Specificity; Starfish	https://pubmed.ncbi.nlm.nih.gov/31014216/	adelasterias; allasterias; anasterias; aphanasterias; aphelasterias; asteracanthion; asteracanthium; asterias; asteroderma; astrometis; astrostole; australiaster; autasterias; bernasconiaster; caimanaster; calasterias; calliasterias; calvasterias; coelasterias; coronaster; coscinasterias; cryptasterias; ctenasterias; diplasterias; distolasterias; eoleptasterias; eremasterias; eustolasterias; evas…	genus	NA	diet	NA	diet
Asteriidae	Asteriidae	13	TRUE	123121	Asteriidae	Family	Adelasterias; Allasterias; Anasterias; Aphanasterias; Aphelasterias; Asteracanthion; Asteracanthium; Asterias; Asteroderma; Astrometis; Astrostole; Australiaster; Autasterias; Bernasconiaster; Caimanaster; Calasterias; Calliasterias; Calvasterias; Coelasterias; Coronaster; Coscinasterias; Cryptasterias; Ctenasterias; Diplasterias; Distolasterias; Eoleptasterias; Eremasterias; Eustolasterias; Evas…	("trophic level" OR "trophic position" OR diet* OR feed* OR feeding OR "feeding ecology" OR "food web*" OR "autotroph" OR "heterotroph" OR "primary producer" OR "photosynthesis" OR predat* OR herbivor* OR omnivor* OR mixotroph*) AND "Leptasterias"[All Fields]	31751376	10.1371/journal.pone.0225248	Sea star wasting disease demography and etiology in the brooding sea star Leptasterias spp.	2019	PLoS One	Animal Diseases; Animals; California; Ecosystem; Geography; Phenotype; Starfish	https://pubmed.ncbi.nlm.nih.gov/31751376/	adelasterias; allasterias; anasterias; aphanasterias; aphelasterias; asteracanthion; asteracanthium; asterias; asteroderma; astrometis; astrostole; australiaster; autasterias; bernasconiaster; caimanaster; calasterias; calliasterias; calvasterias; coelasterias; coronaster; coscinasterias; cryptasterias; ctenasterias; diplasterias; distolasterias; eoleptasterias; eremasterias; eustolasterias; evas…	genus	NA	feeding	NA	feeding
Asteriidae	Asteriidae	13	TRUE	123121	Asteriidae	Family	Adelasterias; Allasterias; Anasterias; Aphanasterias; Aphelasterias; Asteracanthion; Asteracanthium; Asterias; Asteroderma; Astrometis; Astrostole; Australiaster; Autasterias; Bernasconiaster; Caimanaster; Calasterias; Calliasterias; Calvasterias; Coelasterias; Coronaster; Coscinasterias; Cryptasterias; Ctenasterias; Diplasterias; Distolasterias; Eoleptasterias; Eremasterias; Eustolasterias; Evas…	("trophic level" OR "trophic position" OR diet* OR feed* OR feeding OR "feeding ecology" OR "food web*" OR "autotroph" OR "heterotroph" OR "primary producer" OR "photosynthesis" OR predat* OR herbivor* OR omnivor* OR mixotroph*) AND "Leptasterias"[All Fields]	31686229	10.1007/s00442-019-04548-0	Predator identity dominates non-consumptive effects in a disease-impacted rocky shore food web.	2019	Oecologia	Animals; California; Food Chain; Predatory Behavior; Snails; Starfish	https://pubmed.ncbi.nlm.nih.gov/31686229/	adelasterias; allasterias; anasterias; aphanasterias; aphelasterias; asteracanthion; asteracanthium; asterias; asteroderma; astrometis; astrostole; australiaster; autasterias; bernasconiaster; caimanaster; calasterias; calliasterias; calvasterias; coelasterias; coronaster; coscinasterias; cryptasterias; ctenasterias; diplasterias; distolasterias; eoleptasterias; eremasterias; eustolasterias; evas…	genus	Predator; food web	predator; food webs; predators; feeding; predatory	Predatory	Predator; food web; predator; food webs; predators; feeding; predatory; Predatory
Asteriidae	Asteriidae	13	TRUE	123121	Asteriidae	Family	Adelasterias; Allasterias; Anasterias; Aphanasterias; Aphelasterias; Asteracanthion; Asteracanthium; Asterias; Asteroderma; Astrometis; Astrostole; Australiaster; Autasterias; Bernasconiaster; Caimanaster; Calasterias; Calliasterias; Calvasterias; Coelasterias; Coronaster; Coscinasterias; Cryptasterias; Ctenasterias; Diplasterias; Distolasterias; Eoleptasterias; Eremasterias; Eustolasterias; Evas…	("trophic level" OR "trophic position" OR diet* OR feed* OR feeding OR "feeding ecology" OR "food web*" OR "autotroph" OR "heterotroph" OR "primary producer" OR "photosynthesis" OR predat* OR herbivor* OR omnivor* OR mixotroph*) AND "Marthasterias"[All Fields]	40332712	10.1007/s11356-025-36430-3	Determining toxins and harmful contaminants in starfish for future application as organic fertilizer and animal feed.	2025	Environ Sci Pollut Res Int	Animals; Fertilizers; Animal Feed; Starfish; Polycyclic Aromatic Hydrocarbons; Polychlorinated Biphenyls; Environmental Monitoring; Marine Toxins; Persistent Organic Pollutants	https://pubmed.ncbi.nlm.nih.gov/40332712/	adelasterias; allasterias; anasterias; aphanasterias; aphelasterias; asteracanthion; asteracanthium; asterias; asteroderma; astrometis; astrostole; australiaster; autasterias; bernasconiaster; caimanaster; calasterias; calliasterias; calvasterias; coelasterias; coronaster; coscinasterias; cryptasterias; ctenasterias; diplasterias; distolasterias; eoleptasterias; eremasterias; eustolasterias; evas…	genus	feed	predators; feed	Feed	feed; predators; feed; Feed
Asteriidae	Asteriidae	13	TRUE	123121	Asteriidae	Family	Adelasterias; Allasterias; Anasterias; Aphanasterias; Aphelasterias; Asteracanthion; Asteracanthium; Asterias; Asteroderma; Astrometis; Astrostole; Australiaster; Autasterias; Bernasconiaster; Caimanaster; Calasterias; Calliasterias; Calvasterias; Coelasterias; Coronaster; Coscinasterias; Cryptasterias; Ctenasterias; Diplasterias; Distolasterias; Eoleptasterias; Eremasterias; Eustolasterias; Evas…	("trophic level" OR "trophic position" OR diet* OR feed* OR feeding OR "feeding ecology" OR "food web*" OR "autotroph" OR "heterotroph" OR "primary producer" OR "photosynthesis" OR predat* OR herbivor* OR omnivor* OR mixotroph*) AND "Marthasterias"[All Fields]	40282295	10.3390/biology14040430	The Cœlomic Microbiota Among Three Echinoderms: The Black Sea Cucumber Holothuria forskali, the Sea Star Marthasterias glacialis, and the Sea Urchin Sphaerechinus granularis.	2025	Biology (Basel)	NA	https://pubmed.ncbi.nlm.nih.gov/40282295/	adelasterias; allasterias; anasterias; aphanasterias; aphelasterias; asteracanthion; asteracanthium; asterias; asteroderma; astrometis; astrostole; australiaster; autasterias; bernasconiaster; caimanaster; calasterias; calliasterias; calvasterias; coelasterias; coronaster; coscinasterias; cryptasterias; ctenasterias; diplasterias; distolasterias; eoleptasterias; eremasterias; eustolasterias; evas…	genus	NA	feeder; herbivorous	NA	feeder; herbivorous
Attheyaceae	Attheyaceae	3	TRUE	160518	Attheyaceae	Family	Attheya	("trophic level" OR "trophic position" OR diet* OR feed* OR feeding OR "feeding ecology" OR "food web*" OR "autotroph" OR "heterotroph" OR "primary producer" OR "photosynthesis" OR predat* OR herbivor* OR omnivor* OR mixotroph*) AND "Attheya"[All Fields]	26559615	10.1016/j.toxicon.2015.11.001	In vivo exposure to northern diatoms arrests sea urchin embryonic development.	2016	Toxicon	Animals; Diatoms; Embryonic Development; Sea Urchins	https://pubmed.ncbi.nlm.nih.gov/26559615/	attheya	genus	NA	feeding	NA	feeding
Attheyaceae	Attheyaceae	3	TRUE	160518	Attheyaceae	Family	Attheya	("trophic level" OR "trophic position" OR diet* OR feed* OR feeding OR "feeding ecology" OR "food web*" OR "autotroph" OR "heterotroph" OR "primary producer" OR "photosynthesis" OR predat* OR herbivor* OR omnivor* OR mixotroph*) AND "Attheya"[All Fields]	24177671	10.3390/md11114232	Chemical diversity as a function of temperature in six northern diatom species.	2013	Mar Drugs	Diatoms; Photosynthesis; Temperature	https://pubmed.ncbi.nlm.nih.gov/24177671/	attheya	genus	NA	photosynthesis	Photosynthesis	photosynthesis; Photosynthesis
Attheyaceae	Attheyaceae	3	TRUE	160518	Attheyaceae	Family	Attheya	("trophic level" OR "trophic position" OR diet* OR feed* OR feeding OR "feeding ecology" OR "food web*" OR "autotroph" OR "heterotroph" OR "primary producer" OR "photosynthesis" OR predat* OR herbivor* OR omnivor* OR mixotroph*) AND "Attheya"[All Fields]	21248860	10.1038/ismej.2010.211	CO2 and vitamin B12 interactions determine bioactive trace metal requirements of a subarctic Pacific diatom.	2011	ISME J	Carbon; Carbon Dioxide; Diatoms; Ecosystem; Metals; Pacific Ocean; Phytoplankton; Seawater; Vitamin B 12	https://pubmed.ncbi.nlm.nih.gov/21248860/	attheya	genus	NA	feedback	NA	feedback
Bacillariaceae	Bacillariaceae	20	TRUE	149002	Bacillariaceae	Family	Allonitzschia; Alveus; Bacillaria; Cylindrotheca; Cymatonitzschia; Cymbellonitzschia; Denticula; Denticulopsis; Fragilariopsis; Hantzschia; Nitschia; Nitzschia; Psammodictyon; Pseudoeunotia; Pseudonitzschia; Pseudo-nitzschia; Simonsenia; Tryblionella	("trophic level" OR "trophic position" OR diet* OR feed* OR feeding OR "feeding ecology" OR "food web*" OR "autotroph" OR "heterotroph" OR "primary producer" OR "photosynthesis" OR predat* OR herbivor* OR omnivor* OR mixotroph*) AND "Bacillariaceae"[All Fields]	41783562	10.1007/s42995-025-00343-4	Environmental drivers and key taxa shaping diatom-dinoflagellate ratios in eutrophic coastal waters.	2026	Mar Life Sci Technol	NA	https://pubmed.ncbi.nlm.nih.gov/41783562/	NA	family	NA	food webs	NA	food webs
Bacillariaceae	Bacillariaceae	20	TRUE	149002	Bacillariaceae	Family	Allonitzschia; Alveus; Bacillaria; Cylindrotheca; Cymatonitzschia; Cymbellonitzschia; Denticula; Denticulopsis; Fragilariopsis; Hantzschia; Nitschia; Nitzschia; Psammodictyon; Pseudoeunotia; Pseudonitzschia; Pseudo-nitzschia; Simonsenia; Tryblionella	("trophic level" OR "trophic position" OR diet* OR feed* OR feeding OR "feeding ecology" OR "food web*" OR "autotroph" OR "heterotroph" OR "primary producer" OR "photosynthesis" OR predat* OR herbivor* OR omnivor* OR mixotroph*) AND "Bacillariaceae"[All Fields]	38365253	10.1093/ismejo/wrad006	Plankton community changes during the last 124 000 years in the subarctic Bering Sea derived from sedimentary ancient DNA.	2024	ISME J	Plankton; DNA, Ancient; Oceans and Seas; Phytoplankton; Diatoms; Cyanobacteria; Carbon; Ecosystem	https://pubmed.ncbi.nlm.nih.gov/38365253/	NA	family	NA	primary producers; food web; feeding; heterotrophic	NA	primary producers; food web; feeding; heterotrophic
Bacillariaceae	Bacillariaceae	20	TRUE	149002	Bacillariaceae	Family	Allonitzschia; Alveus; Bacillaria; Cylindrotheca; Cymatonitzschia; Cymbellonitzschia; Denticula; Denticulopsis; Fragilariopsis; Hantzschia; Nitschia; Nitzschia; Psammodictyon; Pseudoeunotia; Pseudonitzschia; Pseudo-nitzschia; Simonsenia; Tryblionella	("trophic level" OR "trophic position" OR diet* OR feed* OR feeding OR "feeding ecology" OR "food web*" OR "autotroph" OR "heterotroph" OR "primary producer" OR "photosynthesis" OR predat* OR herbivor* OR omnivor* OR mixotroph*) AND "Bacillariaceae"[All Fields]	36040486	10.1007/s00253-022-12140-5	Influence of exogenous phytohormone supplementation on the pigment and fatty acid content of three marine diatoms.	2022	Appl Microbiol Biotechnol	Diatoms; Dietary Supplements; Eicosapentaenoic Acid; Fatty Acids; Humans; Microalgae; Plant Growth Regulators	https://pubmed.ncbi.nlm.nih.gov/36040486/	allonitzschia; alveus; bacillaria; cylindrotheca; cymatonitzschia; cymbellonitzschia; denticula; denticulopsis; fragilariopsis; hantzschia; nitschia; nitzschia; psammodictyon; pseudoeunotia; pseudonitzschia; pseudo-nitzschia; simonsenia; tryblionella	both	NA	NA	Dietary	Dietary
Bacillariaceae	Bacillariaceae	20	TRUE	149002	Bacillariaceae	Family	Allonitzschia; Alveus; Bacillaria; Cylindrotheca; Cymatonitzschia; Cymbellonitzschia; Denticula; Denticulopsis; Fragilariopsis; Hantzschia; Nitschia; Nitzschia; Psammodictyon; Pseudoeunotia; Pseudonitzschia; Pseudo-nitzschia; Simonsenia; Tryblionella	("trophic level" OR "trophic position" OR diet* OR feed* OR feeding OR "feeding ecology" OR "food web*" OR "autotroph" OR "heterotroph" OR "primary producer" OR "photosynthesis" OR predat* OR herbivor* OR omnivor* OR mixotroph*) AND "Alveus"[All Fields]	41811272	10.1016/j.jacc.2026.01.013	Designing Next-Generation Cardiometabolic Outcome Trials for Obesity Medicines.	2026	J Am Coll Cardiol	NA	https://pubmed.ncbi.nlm.nih.gov/41811272/	NA	none	NA	diet	NA	diet
Bacillariaceae	Bacillariaceae	20	TRUE	149002	Bacillariaceae	Family	Allonitzschia; Alveus; Bacillaria; Cylindrotheca; Cymatonitzschia; Cymbellonitzschia; Denticula; Denticulopsis; Fragilariopsis; Hantzschia; Nitschia; Nitzschia; Psammodictyon; Pseudoeunotia; Pseudonitzschia; Pseudo-nitzschia; Simonsenia; Tryblionella	("trophic level" OR "trophic position" OR diet* OR feed* OR feeding OR "feeding ecology" OR "food web*" OR "autotroph" OR "heterotroph" OR "primary producer" OR "photosynthesis" OR predat* OR herbivor* OR omnivor* OR mixotroph*) AND "Alveus"[All Fields]	40305970	10.1016/j.jdiacomp.2025.109045	Obesity and its management in primary care setting.	2025	J Diabetes Complications	Humans; Primary Health Care; Obesity; Child; Adult; Anti-Obesity Agents; Bariatric Surgery	https://pubmed.ncbi.nlm.nih.gov/40305970/	NA	none	NA	dietary	NA	dietary
Bacillariaceae	Bacillariaceae	20	TRUE	149002	Bacillariaceae	Family	Allonitzschia; Alveus; Bacillaria; Cylindrotheca; Cymatonitzschia; Cymbellonitzschia; Denticula; Denticulopsis; Fragilariopsis; Hantzschia; Nitschia; Nitzschia; Psammodictyon; Pseudoeunotia; Pseudonitzschia; Pseudo-nitzschia; Simonsenia; Tryblionella	("trophic level" OR "trophic position" OR diet* OR feed* OR feeding OR "feeding ecology" OR "food web*" OR "autotroph" OR "heterotroph" OR "primary producer" OR "photosynthesis" OR predat* OR herbivor* OR omnivor* OR mixotroph*) AND "Alveus"[All Fields]	39670347	10.1002/hipo.23660	Inhibitory Postsynaptic Potentials Participate in Intracellular and Extracellular Theta Rhythms in the Hippocampus: A Personal Narrative.	2025	Hippocampus	Theta Rhythm; Animals; Hippocampus; Inhibitory Postsynaptic Potentials; Humans; Pyramidal Cells	https://pubmed.ncbi.nlm.nih.gov/39670347/	allonitzschia; alveus; bacillaria; cylindrotheca; cymatonitzschia; cymbellonitzschia; denticula; denticulopsis; fragilariopsis; hantzschia; nitschia; nitzschia; psammodictyon; pseudoeunotia; pseudonitzschia; pseudo-nitzschia; simonsenia; tryblionella	genus	NA	feedback	NA	feedback
Bacillariaceae	Bacillariaceae	20	TRUE	149002	Bacillariaceae	Family	Allonitzschia; Alveus; Bacillaria; Cylindrotheca; Cymatonitzschia; Cymbellonitzschia; Denticula; Denticulopsis; Fragilariopsis; Hantzschia; Nitschia; Nitzschia; Psammodictyon; Pseudoeunotia; Pseudonitzschia; Pseudo-nitzschia; Simonsenia; Tryblionella	("trophic level" OR "trophic position" OR diet* OR feed* OR feeding OR "feeding ecology" OR "food web*" OR "autotroph" OR "heterotroph" OR "primary producer" OR "photosynthesis" OR predat* OR herbivor* OR omnivor* OR mixotroph*) AND "Bacillaria"[All Fields]	31817796	10.3390/toxins11120712	Physiological Effects on Coexisting Microalgae of the Allelochemicals Produced by the Bloom-Forming Cyanobacteria Synechococcus sp. and Nodularia Spumigena.	2019	Toxins (Basel)	Allelopathy; Chlorophyta; Diatoms; Eutrophication; Microalgae; Nodularia; Pheromones; Photosynthesis; Synechococcus	https://pubmed.ncbi.nlm.nih.gov/31817796/	allonitzschia; alveus; bacillaria; cylindrotheca; cymatonitzschia; cymbellonitzschia; denticula; denticulopsis; fragilariopsis; hantzschia; nitschia; nitzschia; psammodictyon; pseudoeunotia; pseudonitzschia; pseudo-nitzschia; simonsenia; tryblionella	genus	NA	photosynthesis	Photosynthesis	photosynthesis; Photosynthesis
Bacillariaceae	Bacillariaceae	20	TRUE	149002	Bacillariaceae	Family	Allonitzschia; Alveus; Bacillaria; Cylindrotheca; Cymatonitzschia; Cymbellonitzschia; Denticula; Denticulopsis; Fragilariopsis; Hantzschia; Nitschia; Nitzschia; Psammodictyon; Pseudoeunotia; Pseudonitzschia; Pseudo-nitzschia; Simonsenia; Tryblionella	("trophic level" OR "trophic position" OR diet* OR feed* OR feeding OR "feeding ecology" OR "food web*" OR "autotroph" OR "heterotroph" OR "primary producer" OR "photosynthesis" OR predat* OR herbivor* OR omnivor* OR mixotroph*) AND "Cylindrotheca"[All Fields]	40972460	10.1016/j.aquatox.2025.107562	Arctic and sub-Arctic marine diatom responses to PFAS exposure: Understanding physiological changes and resilience.	2025	Aquat Toxicol	Diatoms; Arctic Regions; Fluorocarbons; Water Pollutants, Chemical; Alkanesulfonic Acids; Photosynthesis; Caprylates	https://pubmed.ncbi.nlm.nih.gov/40972460/	allonitzschia; alveus; bacillaria; cylindrotheca; cymatonitzschia; cymbellonitzschia; denticula; denticulopsis; fragilariopsis; hantzschia; nitschia; nitzschia; psammodictyon; pseudoeunotia; pseudonitzschia; pseudo-nitzschia; simonsenia; tryblionella	genus	NA	primary producers	Photosynthesis	primary producers; Photosynthesis
Bacillariaceae	Bacillariaceae	20	TRUE	149002	Bacillariaceae	Family	Allonitzschia; Alveus; Bacillaria; Cylindrotheca; Cymatonitzschia; Cymbellonitzschia; Denticula; Denticulopsis; Fragilariopsis; Hantzschia; Nitschia; Nitzschia; Psammodictyon; Pseudoeunotia; Pseudonitzschia; Pseudo-nitzschia; Simonsenia; Tryblionella	("trophic level" OR "trophic position" OR diet* OR feed* OR feeding OR "feeding ecology" OR "food web*" OR "autotroph" OR "heterotroph" OR "primary producer" OR "photosynthesis" OR predat* OR herbivor* OR omnivor* OR mixotroph*) AND "Cylindrotheca"[All Fields]	39018398	10.1126/sciadv.ado2623	Mixotrophic growth of a ubiquitous marine diatom.	2024	Sci Adv	Diatoms; Carbon Cycle; Oceans and Seas; Seawater; Models, Biological; Transcriptome; Metabolic Networks and Pathways	https://pubmed.ncbi.nlm.nih.gov/39018398/	allonitzschia; alveus; bacillaria; cylindrotheca; cymatonitzschia; cymbellonitzschia; denticula; denticulopsis; fragilariopsis; hantzschia; nitschia; nitzschia; psammodictyon; pseudoeunotia; pseudonitzschia; pseudo-nitzschia; simonsenia; tryblionella	genus	Mixotrophic	mixotrophic; heterotrophic	NA	Mixotrophic; mixotrophic; heterotrophic
Bacillariaceae	Bacillariaceae	20	TRUE	149002	Bacillariaceae	Family	Allonitzschia; Alveus; Bacillaria; Cylindrotheca; Cymatonitzschia; Cymbellonitzschia; Denticula; Denticulopsis; Fragilariopsis; Hantzschia; Nitschia; Nitzschia; Psammodictyon; Pseudoeunotia; Pseudonitzschia; Pseudo-nitzschia; Simonsenia; Tryblionella	("trophic level" OR "trophic position" OR diet* OR feed* OR feeding OR "feeding ecology" OR "food web*" OR "autotroph" OR "heterotroph" OR "primary producer" OR "photosynthesis" OR predat* OR herbivor* OR omnivor* OR mixotroph*) AND "Cylindrotheca"[All Fields]	37513013	10.3390/microorganisms11071841	Revealing the Bacterial Quorum-Sensing Effect on the Biofilm Formation of Diatom Cylindrotheca sp. Using Multimodal Imaging.	2023	Microorganisms	NA	https://pubmed.ncbi.nlm.nih.gov/37513013/	allonitzschia; alveus; bacillaria; cylindrotheca; cymatonitzschia; cymbellonitzschia; denticula; denticulopsis; fragilariopsis; hantzschia; nitschia; nitzschia; psammodictyon; pseudoeunotia; pseudonitzschia; pseudo-nitzschia; simonsenia; tryblionella	genus	NA	photosynthesis	NA	photosynthesis
Bacillariaceae	Bacillariaceae	20	TRUE	149002	Bacillariaceae	Family	Allonitzschia; Alveus; Bacillaria; Cylindrotheca; Cymatonitzschia; Cymbellonitzschia; Denticula; Denticulopsis; Fragilariopsis; Hantzschia; Nitschia; Nitzschia; Psammodictyon; Pseudoeunotia; Pseudonitzschia; Pseudo-nitzschia; Simonsenia; Tryblionella	("trophic level" OR "trophic position" OR diet* OR feed* OR feeding OR "feeding ecology" OR "food web*" OR "autotroph" OR "heterotroph" OR "primary producer" OR "photosynthesis" OR predat* OR herbivor* OR omnivor* OR mixotroph*) AND "Fragilariopsis"[All Fields]	41749436	10.1111/nph.70996	Role of extracellular carbonic anhydrase in the polar diatom Fragilariopsis cylindrus.	2026	New Phytol	NA	https://pubmed.ncbi.nlm.nih.gov/41749436/	allonitzschia; alveus; bacillaria; cylindrotheca; cymatonitzschia; cymbellonitzschia; denticula; denticulopsis; fragilariopsis; hantzschia; nitschia; nitzschia; psammodictyon; pseudoeunotia; pseudonitzschia; pseudo-nitzschia; simonsenia; tryblionella	genus	NA	primary producers; photosynthesis	NA	primary producers; photosynthesis
Bacillariaceae	Bacillariaceae	20	TRUE	149002	Bacillariaceae	Family	Allonitzschia; Alveus; Bacillaria; Cylindrotheca; Cymatonitzschia; Cymbellonitzschia; Denticula; Denticulopsis; Fragilariopsis; Hantzschia; Nitschia; Nitzschia; Psammodictyon; Pseudoeunotia; Pseudonitzschia; Pseudo-nitzschia; Simonsenia; Tryblionella	("trophic level" OR "trophic position" OR diet* OR feed* OR feeding OR "feeding ecology" OR "food web*" OR "autotroph" OR "heterotroph" OR "primary producer" OR "photosynthesis" OR predat* OR herbivor* OR omnivor* OR mixotroph*) AND "Fragilariopsis"[All Fields]	41685395	10.1002/pmic.70109	Deep Proteomic Profiles of the Antarctic Diatom Fragilariopsis Cylindrus Under Varying Iron and Manganese Conditions.	2026	Proteomics	NA	https://pubmed.ncbi.nlm.nih.gov/41685395/	allonitzschia; alveus; bacillaria; cylindrotheca; cymatonitzschia; cymbellonitzschia; denticula; denticulopsis; fragilariopsis; hantzschia; nitschia; nitzschia; psammodictyon; pseudoeunotia; pseudonitzschia; pseudo-nitzschia; simonsenia; tryblionella	genus	NA	photosynthesis	NA	photosynthesis
Bacillariaceae	Bacillariaceae	20	TRUE	149002	Bacillariaceae	Family	Allonitzschia; Alveus; Bacillaria; Cylindrotheca; Cymatonitzschia; Cymbellonitzschia; Denticula; Denticulopsis; Fragilariopsis; Hantzschia; Nitschia; Nitzschia; Psammodictyon; Pseudoeunotia; Pseudonitzschia; Pseudo-nitzschia; Simonsenia; Tryblionella	("trophic level" OR "trophic position" OR diet* OR feed* OR feeding OR "feeding ecology" OR "food web*" OR "autotroph" OR "heterotroph" OR "primary producer" OR "photosynthesis" OR predat* OR herbivor* OR omnivor* OR mixotroph*) AND "Fragilariopsis"[All Fields]	38515865	10.1093/ismeco/ycae027	Sea-ice melt determines seasonal phytoplankton dynamics and delimits the habitat of temperate Atlantic taxa as the Arctic Ocean atlantifies.	2024	ISME Commun	NA	https://pubmed.ncbi.nlm.nih.gov/38515865/	allonitzschia; alveus; bacillaria; cylindrotheca; cymatonitzschia; cymbellonitzschia; denticula; denticulopsis; fragilariopsis; hantzschia; nitschia; nitzschia; psammodictyon; pseudoeunotia; pseudonitzschia; pseudo-nitzschia; simonsenia; tryblionella	genus	NA	food webs	NA	food webs
Bacillariaceae	Bacillariaceae	20	TRUE	149002	Bacillariaceae	Family	Allonitzschia; Alveus; Bacillaria; Cylindrotheca; Cymatonitzschia; Cymbellonitzschia; Denticula; Denticulopsis; Fragilariopsis; Hantzschia; Nitschia; Nitzschia; Psammodictyon; Pseudoeunotia; Pseudonitzschia; Pseudo-nitzschia; Simonsenia; Tryblionella	("trophic level" OR "trophic position" OR diet* OR feed* OR feeding OR "feeding ecology" OR "food web*" OR "autotroph" OR "heterotroph" OR "primary producer" OR "photosynthesis" OR predat* OR herbivor* OR omnivor* OR mixotroph*) AND "Hantzschia"[All Fields]	23894945	NA	[Trophic ecology in tadpoles of Rhinella arenarum (Anura: Bufonidae) in agroecosystems and their possible implications for conservation].	2012	Rev Biol Trop	Agriculture; Animals; Argentina; Bufo arenarum; Ecosystem; Environmental Monitoring; Feeding Behavior; Larva	https://pubmed.ncbi.nlm.nih.gov/23894945/	allonitzschia; alveus; bacillaria; cylindrotheca; cymatonitzschia; cymbellonitzschia; denticula; denticulopsis; fragilariopsis; hantzschia; nitschia; nitzschia; psammodictyon; pseudoeunotia; pseudonitzschia; pseudo-nitzschia; simonsenia; tryblionella	genus	NA	diet	Feeding	diet; Feeding
Bacillariaceae	Bacillariaceae	20	TRUE	149002	Bacillariaceae	Family	Allonitzschia; Alveus; Bacillaria; Cylindrotheca; Cymatonitzschia; Cymbellonitzschia; Denticula; Denticulopsis; Fragilariopsis; Hantzschia; Nitschia; Nitzschia; Psammodictyon; Pseudoeunotia; Pseudonitzschia; Pseudo-nitzschia; Simonsenia; Tryblionella	("trophic level" OR "trophic position" OR diet* OR feed* OR feeding OR "feeding ecology" OR "food web*" OR "autotroph" OR "heterotroph" OR "primary producer" OR "photosynthesis" OR predat* OR herbivor* OR omnivor* OR mixotroph*) AND "Hantzschia"[All Fields]	18306813	NA	[Analysis of eleven mineral elements for eight benthic marine diatoms using AAS].	2007	Guang Pu Xue Yu Guang Pu Fen Xi	Diatoms; Minerals; Spectrophotometry, Atomic	https://pubmed.ncbi.nlm.nih.gov/18306813/	allonitzschia; alveus; bacillaria; cylindrotheca; cymatonitzschia; cymbellonitzschia; denticula; denticulopsis; fragilariopsis; hantzschia; nitschia; nitzschia; psammodictyon; pseudoeunotia; pseudonitzschia; pseudo-nitzschia; simonsenia; tryblionella	genus	NA	feed	NA	feed
Bacillariaceae	Bacillariaceae	20	TRUE	149002	Bacillariaceae	Family	Allonitzschia; Alveus; Bacillaria; Cylindrotheca; Cymatonitzschia; Cymbellonitzschia; Denticula; Denticulopsis; Fragilariopsis; Hantzschia; Nitschia; Nitzschia; Psammodictyon; Pseudoeunotia; Pseudonitzschia; Pseudo-nitzschia; Simonsenia; Tryblionella	("trophic level" OR "trophic position" OR diet* OR feed* OR feeding OR "feeding ecology" OR "food web*" OR "autotroph" OR "heterotroph" OR "primary producer" OR "photosynthesis" OR predat* OR herbivor* OR omnivor* OR mixotroph*) AND "Nitschia"[All Fields]	8401596	10.1016/0165-0173(93)90014-q	Amino acids as dietary excitotoxins: a contribution to understanding neurodegenerative disorders.	1993	Brain Res Brain Res Rev	Amino Acids; Animals; Central Nervous System Diseases; Diet; Humans; Neurotoxins	https://pubmed.ncbi.nlm.nih.gov/8401596/	allonitzschia; alveus; bacillaria; cylindrotheca; cymatonitzschia; cymbellonitzschia; denticula; denticulopsis; fragilariopsis; hantzschia; nitschia; nitzschia; psammodictyon; pseudoeunotia; pseudonitzschia; pseudo-nitzschia; simonsenia; tryblionella	genus	dietary	diet	Diet	dietary; diet; Diet
Bacillariaceae	Bacillariaceae	20	TRUE	149002	Bacillariaceae	Family	Allonitzschia; Alveus; Bacillaria; Cylindrotheca; Cymatonitzschia; Cymbellonitzschia; Denticula; Denticulopsis; Fragilariopsis; Hantzschia; Nitschia; Nitzschia; Psammodictyon; Pseudoeunotia; Pseudonitzschia; Pseudo-nitzschia; Simonsenia; Tryblionella	("trophic level" OR "trophic position" OR diet* OR feed* OR feeding OR "feeding ecology" OR "food web*" OR "autotroph" OR "heterotroph" OR "primary producer" OR "photosynthesis" OR predat* OR herbivor* OR omnivor* OR mixotroph*) AND "Nitzschia"[All Fields]	41795641	10.1002/brv.70153	Fear of grazing rivals the toxin-inducing effects of nutrients in two marine harmful algae - a meta-analysis.	2026	Biol Rev Camb Philos Soc	NA	https://pubmed.ncbi.nlm.nih.gov/41795641/	allonitzschia; alveus; bacillaria; cylindrotheca; cymatonitzschia; cymbellonitzschia; denticula; denticulopsis; fragilariopsis; hantzschia; nitschia; nitzschia; psammodictyon; pseudoeunotia; pseudonitzschia; pseudo-nitzschia; simonsenia; tryblionella	genus	NA	food web	NA	food web
Bacillariaceae	Bacillariaceae	20	TRUE	149002	Bacillariaceae	Family	Allonitzschia; Alveus; Bacillaria; Cylindrotheca; Cymatonitzschia; Cymbellonitzschia; Denticula; Denticulopsis; Fragilariopsis; Hantzschia; Nitschia; Nitzschia; Psammodictyon; Pseudoeunotia; Pseudonitzschia; Pseudo-nitzschia; Simonsenia; Tryblionella	("trophic level" OR "trophic position" OR diet* OR feed* OR feeding OR "feeding ecology" OR "food web*" OR "autotroph" OR "heterotroph" OR "primary producer" OR "photosynthesis" OR predat* OR herbivor* OR omnivor* OR mixotroph*) AND "Nitzschia"[All Fields]	41740935	10.1016/j.biortech.2026.134266	Diatom microalgae-based living biophotovoltaics for high-performance photocurrent and hydrogen generation: indirect marine mucilage valorization approach.	2026	Bioresour Technol	Hydrogen; Microalgae; Bioelectric Energy Sources; Diatoms; Electrodes; Light; Cellulose; Solar Energy	https://pubmed.ncbi.nlm.nih.gov/41740935/	allonitzschia; alveus; bacillaria; cylindrotheca; cymatonitzschia; cymbellonitzschia; denticula; denticulopsis; fragilariopsis; hantzschia; nitschia; nitzschia; psammodictyon; pseudoeunotia; pseudonitzschia; pseudo-nitzschia; simonsenia; tryblionella	genus	NA	feedstock	NA	feedstock
Bacillariaceae	Bacillariaceae	20	TRUE	149002	Bacillariaceae	Family	Allonitzschia; Alveus; Bacillaria; Cylindrotheca; Cymatonitzschia; Cymbellonitzschia; Denticula; Denticulopsis; Fragilariopsis; Hantzschia; Nitschia; Nitzschia; Psammodictyon; Pseudoeunotia; Pseudonitzschia; Pseudo-nitzschia; Simonsenia; Tryblionella	("trophic level" OR "trophic position" OR diet* OR feed* OR feeding OR "feeding ecology" OR "food web*" OR "autotroph" OR "heterotroph" OR "primary producer" OR "photosynthesis" OR predat* OR herbivor* OR omnivor* OR mixotroph*) AND "Nitzschia"[All Fields]	41519539	10.1016/j.hal.2025.103039	Characterizing seasonal persistence of low levels of Pseudo-nitzschia australis in the Gulf of Maine with environmental DNA.	2026	Harmful Algae	Diatoms; Maine; DNA, Environmental; Seasons; Kainic Acid; Seawater; Real-Time Polymerase Chain Reaction; Environmental Monitoring; Harmful Algal Bloom	https://pubmed.ncbi.nlm.nih.gov/41519539/	allonitzschia; alveus; bacillaria; cylindrotheca; cymatonitzschia; cymbellonitzschia; denticula; denticulopsis; fragilariopsis; hantzschia; nitschia; nitzschia; psammodictyon; pseudoeunotia; pseudonitzschia; pseudo-nitzschia; simonsenia; tryblionella	genus	NA	food webs	NA	food webs
Bacillariaceae	Bacillariaceae	20	TRUE	149002	Bacillariaceae	Family	Allonitzschia; Alveus; Bacillaria; Cylindrotheca; Cymatonitzschia; Cymbellonitzschia; Denticula; Denticulopsis; Fragilariopsis; Hantzschia; Nitschia; Nitzschia; Psammodictyon; Pseudoeunotia; Pseudonitzschia; Pseudo-nitzschia; Simonsenia; Tryblionella	("trophic level" OR "trophic position" OR diet* OR feed* OR feeding OR "feeding ecology" OR "food web*" OR "autotroph" OR "heterotroph" OR "primary producer" OR "photosynthesis" OR predat* OR herbivor* OR omnivor* OR mixotroph*) AND "Pseudonitzschia"[All Fields]	41512785	10.1016/j.marpolbul.2026.119219	Salinity and nutrient driven shifts in diatom dominance along the Tamil Nadu coast during the northeast monsoon.	2026	Mar Pollut Bull	Salinity; Diatoms; Phytoplankton; Nitrogen; India; Nutrients; Environmental Monitoring; Biodiversity; Seawater	https://pubmed.ncbi.nlm.nih.gov/41512785/	allonitzschia; alveus; bacillaria; cylindrotheca; cymatonitzschia; cymbellonitzschia; denticula; denticulopsis; fragilariopsis; hantzschia; nitschia; nitzschia; psammodictyon; pseudoeunotia; pseudonitzschia; pseudo-nitzschia; simonsenia; tryblionella	genus	NA	NA	NA	NA
Balaenopteridae	Balaenopteridae	18	TRUE	136979	Balaenopteridae	Family	Agaphelus; Balaenoptera; Balaenopteris; Balenoptera; Balenopterus; Baloenoptera; Belaenoptera; Benedenia; Boops; Catoptera; Cetoptera; Cuvierus; Cyphobalaena; Dactylaena; Dubertus; Eubalaenoptera; Fabricia; Flowerius; Kyphobalaena; Megaptera; Mysticetus; Ogmobalaena; Perqualus; Phylasus; Physalis; Physalus; Poescopia; Pterobalaena; Ptychocetus; Rorqualus; Rudolphius; Sibbaldius; Sibbaldus; Stenob…	("trophic level" OR "trophic position" OR diet* OR feed* OR feeding OR "feeding ecology" OR "food web*" OR "autotroph" OR "heterotroph" OR "primary producer" OR "photosynthesis" OR predat* OR herbivor* OR omnivor* OR mixotroph*) AND "Balaenopteridae"[All Fields]	40349439	10.1016/j.jtemb.2025.127669	First record of trace elements in cetaceans stranded along the Asturias Coastline, Northwest Spain: One great diversity area of marine mammals.	2025	J Trace Elem Med Biol	Animals; Trace Elements; Cetacea; Spain; Kidney; Mercury; Arsenic; Selenium; Liver	https://pubmed.ncbi.nlm.nih.gov/40349439/	agaphelus; balaenoptera; balaenopteris; balenoptera; balenopterus; baloenoptera; belaenoptera; benedenia; boops; catoptera; cetoptera; cuvierus; cyphobalaena; dactylaena; dubertus; eubalaenoptera; fabricia; flowerius; kyphobalaena; megaptera; mysticetus; ogmobalaena; perqualus; phylasus; physalis; physalus; poescopia; pterobalaena; ptychocetus; rorqualus; rudolphius; sibbaldius; sibbaldus; stenob…	both	NA	feeding	NA	feeding
Balaenopteridae	Balaenopteridae	18	TRUE	136979	Balaenopteridae	Family	Agaphelus; Balaenoptera; Balaenopteris; Balenoptera; Balenopterus; Baloenoptera; Belaenoptera; Benedenia; Boops; Catoptera; Cetoptera; Cuvierus; Cyphobalaena; Dactylaena; Dubertus; Eubalaenoptera; Fabricia; Flowerius; Kyphobalaena; Megaptera; Mysticetus; Ogmobalaena; Perqualus; Phylasus; Physalis; Physalus; Poescopia; Pterobalaena; Ptychocetus; Rorqualus; Rudolphius; Sibbaldius; Sibbaldus; Stenob…	("trophic level" OR "trophic position" OR diet* OR feed* OR feeding OR "feeding ecology" OR "food web*" OR "autotroph" OR "heterotroph" OR "primary producer" OR "photosynthesis" OR predat* OR herbivor* OR omnivor* OR mixotroph*) AND "Balaenopteridae"[All Fields]	39103058	10.1016/j.gene.2024.148822	Into the Blue: Exploring genetic mechanisms behind the evolution of baleen whales.	2024	Gene	Animals; Phylogeny; Evolution, Molecular; Genome; Selection, Genetic; Whales; Balaenoptera; Biological Evolution	https://pubmed.ncbi.nlm.nih.gov/39103058/	agaphelus; balaenoptera; balaenopteris; balenoptera; balenopterus; baloenoptera; belaenoptera; benedenia; boops; catoptera; cetoptera; cuvierus; cyphobalaena; dactylaena; dubertus; eubalaenoptera; fabricia; flowerius; kyphobalaena; megaptera; mysticetus; ogmobalaena; perqualus; phylasus; physalis; physalus; poescopia; pterobalaena; ptychocetus; rorqualus; rudolphius; sibbaldius; sibbaldus; stenob…	both	NA	diets	NA	diets
Balaenopteridae	Balaenopteridae	18	TRUE	136979	Balaenopteridae	Family	Agaphelus; Balaenoptera; Balaenopteris; Balenoptera; Balenopterus; Baloenoptera; Belaenoptera; Benedenia; Boops; Catoptera; Cetoptera; Cuvierus; Cyphobalaena; Dactylaena; Dubertus; Eubalaenoptera; Fabricia; Flowerius; Kyphobalaena; Megaptera; Mysticetus; Ogmobalaena; Perqualus; Phylasus; Physalis; Physalus; Poescopia; Pterobalaena; Ptychocetus; Rorqualus; Rudolphius; Sibbaldius; Sibbaldus; Stenob…	("trophic level" OR "trophic position" OR diet* OR feed* OR feeding OR "feeding ecology" OR "food web*" OR "autotroph" OR "heterotroph" OR "primary producer" OR "photosynthesis" OR predat* OR herbivor* OR omnivor* OR mixotroph*) AND "Balaenoptera"[All Fields]	41821139	10.1186/s42523-026-00538-9	Characterising the gut microbiomes of two baleen whales with different feeding and migratory strategies.	2026	Anim Microbiome	NA	https://pubmed.ncbi.nlm.nih.gov/41821139/	agaphelus; balaenoptera; balaenopteris; balenoptera; balenopterus; baloenoptera; belaenoptera; benedenia; boops; catoptera; cetoptera; cuvierus; cyphobalaena; dactylaena; dubertus; eubalaenoptera; fabricia; flowerius; kyphobalaena; megaptera; mysticetus; ogmobalaena; perqualus; phylasus; physalis; physalus; poescopia; pterobalaena; ptychocetus; rorqualus; rudolphius; sibbaldius; sibbaldus; stenob…	genus	feeding	diet; feeding	NA	feeding; diet; feeding
Balaenopteridae	Balaenopteridae	18	TRUE	136979	Balaenopteridae	Family	Agaphelus; Balaenoptera; Balaenopteris; Balenoptera; Balenopterus; Baloenoptera; Belaenoptera; Benedenia; Boops; Catoptera; Cetoptera; Cuvierus; Cyphobalaena; Dactylaena; Dubertus; Eubalaenoptera; Fabricia; Flowerius; Kyphobalaena; Megaptera; Mysticetus; Ogmobalaena; Perqualus; Phylasus; Physalis; Physalus; Poescopia; Pterobalaena; Ptychocetus; Rorqualus; Rudolphius; Sibbaldius; Sibbaldus; Stenob…	("trophic level" OR "trophic position" OR diet* OR feed* OR feeding OR "feeding ecology" OR "food web*" OR "autotroph" OR "heterotroph" OR "primary producer" OR "photosynthesis" OR predat* OR herbivor* OR omnivor* OR mixotroph*) AND "Balaenoptera"[All Fields]	41812750	10.1016/j.envres.2026.124237	Systemic distribution and transplacental transfer of micro- and nanoplastics in a filter-feeding marine predator.	2026	Environ Res	NA	https://pubmed.ncbi.nlm.nih.gov/41812750/	agaphelus; balaenoptera; balaenopteris; balenoptera; balenopterus; baloenoptera; belaenoptera; benedenia; boops; catoptera; cetoptera; cuvierus; cyphobalaena; dactylaena; dubertus; eubalaenoptera; fabricia; flowerius; kyphobalaena; megaptera; mysticetus; ogmobalaena; perqualus; phylasus; physalis; physalus; poescopia; pterobalaena; ptychocetus; rorqualus; rudolphius; sibbaldius; sibbaldus; stenob…	genus	feeding; predator	feeding; predator	NA	feeding; predator
Balaenopteridae	Balaenopteridae	18	TRUE	136979	Balaenopteridae	Family	Agaphelus; Balaenoptera; Balaenopteris; Balenoptera; Balenopterus; Baloenoptera; Belaenoptera; Benedenia; Boops; Catoptera; Cetoptera; Cuvierus; Cyphobalaena; Dactylaena; Dubertus; Eubalaenoptera; Fabricia; Flowerius; Kyphobalaena; Megaptera; Mysticetus; Ogmobalaena; Perqualus; Phylasus; Physalis; Physalus; Poescopia; Pterobalaena; Ptychocetus; Rorqualus; Rudolphius; Sibbaldius; Sibbaldus; Stenob…	("trophic level" OR "trophic position" OR diet* OR feed* OR feeding OR "feeding ecology" OR "food web*" OR "autotroph" OR "heterotroph" OR "primary producer" OR "photosynthesis" OR predat* OR herbivor* OR omnivor* OR mixotroph*) AND "Balenoptera"[All Fields]	38769407	10.1038/s41598-024-62173-1	Migratory movements of fin whales from the Gulf of St. Lawrence challenge our understanding of the Northwest Atlantic stock structure.	2024	Sci Rep	Animals; Animal Migration; Fin Whale; Atlantic Ocean; Seasons; Canada	https://pubmed.ncbi.nlm.nih.gov/38769407/	agaphelus; balaenoptera; balaenopteris; balenoptera; balenopterus; baloenoptera; belaenoptera; benedenia; boops; catoptera; cetoptera; cuvierus; cyphobalaena; dactylaena; dubertus; eubalaenoptera; fabricia; flowerius; kyphobalaena; megaptera; mysticetus; ogmobalaena; perqualus; phylasus; physalis; physalus; poescopia; pterobalaena; ptychocetus; rorqualus; rudolphius; sibbaldius; sibbaldus; stenob…	genus	NA	feeding	NA	feeding
Balaenopteridae	Balaenopteridae	18	TRUE	136979	Balaenopteridae	Family	Agaphelus; Balaenoptera; Balaenopteris; Balenoptera; Balenopterus; Baloenoptera; Belaenoptera; Benedenia; Boops; Catoptera; Cetoptera; Cuvierus; Cyphobalaena; Dactylaena; Dubertus; Eubalaenoptera; Fabricia; Flowerius; Kyphobalaena; Megaptera; Mysticetus; Ogmobalaena; Perqualus; Phylasus; Physalis; Physalus; Poescopia; Pterobalaena; Ptychocetus; Rorqualus; Rudolphius; Sibbaldius; Sibbaldus; Stenob…	("trophic level" OR "trophic position" OR diet* OR feed* OR feeding OR "feeding ecology" OR "food web*" OR "autotroph" OR "heterotroph" OR "primary producer" OR "photosynthesis" OR predat* OR herbivor* OR omnivor* OR mixotroph*) AND "Benedenia"[All Fields]	27786158	10.3354/dao03054	Praziquantel delivery via moist pellets to treat monogenean parasites of yellowtail kingfish Seriola lalandi: efficacy and feed acceptance.	2016	Dis Aquat Organ	Administration, Oral; Animal Feed; Animals; Anthelmintics; Fish Diseases; Fishes; Praziquantel; Trematoda; Trematode Infections	https://pubmed.ncbi.nlm.nih.gov/27786158/	agaphelus; balaenoptera; balaenopteris; balenoptera; balenopterus; baloenoptera; belaenoptera; benedenia; boops; catoptera; cetoptera; cuvierus; cyphobalaena; dactylaena; dubertus; eubalaenoptera; fabricia; flowerius; kyphobalaena; megaptera; mysticetus; ogmobalaena; perqualus; phylasus; physalis; physalus; poescopia; pterobalaena; ptychocetus; rorqualus; rudolphius; sibbaldius; sibbaldus; stenob…	genus	feed	feed	Feed	feed; Feed
Balaenopteridae	Balaenopteridae	18	TRUE	136979	Balaenopteridae	Family	Agaphelus; Balaenoptera; Balaenopteris; Balenoptera; Balenopterus; Baloenoptera; Belaenoptera; Benedenia; Boops; Catoptera; Cetoptera; Cuvierus; Cyphobalaena; Dactylaena; Dubertus; Eubalaenoptera; Fabricia; Flowerius; Kyphobalaena; Megaptera; Mysticetus; Ogmobalaena; Perqualus; Phylasus; Physalis; Physalus; Poescopia; Pterobalaena; Ptychocetus; Rorqualus; Rudolphius; Sibbaldius; Sibbaldus; Stenob…	("trophic level" OR "trophic position" OR diet* OR feed* OR feeding OR "feeding ecology" OR "food web*" OR "autotroph" OR "heterotroph" OR "primary producer" OR "photosynthesis" OR predat* OR herbivor* OR omnivor* OR mixotroph*) AND "Benedenia"[All Fields]	22141891	10.1111/j.1095-8649.2011.03126.x	Metazoan parasite communities of rock cod Eleginops maclovinus along southern Chilean coast and their use as biological tags at a local spatial scale.	2011	J Fish Biol	Animals; Biodiversity; Chile; Cluster Analysis; Fish Diseases; Host-Parasite Interactions; Parasites; Parasitic Diseases, Animal; Perciformes	https://pubmed.ncbi.nlm.nih.gov/22141891/	agaphelus; balaenoptera; balaenopteris; balenoptera; balenopterus; baloenoptera; belaenoptera; benedenia; boops; catoptera; cetoptera; cuvierus; cyphobalaena; dactylaena; dubertus; eubalaenoptera; fabricia; flowerius; kyphobalaena; megaptera; mysticetus; ogmobalaena; perqualus; phylasus; physalis; physalus; poescopia; pterobalaena; ptychocetus; rorqualus; rudolphius; sibbaldius; sibbaldus; stenob…	genus	NA	diet	NA	diet
Balaenopteridae	Balaenopteridae	18	TRUE	136979	Balaenopteridae	Family	Agaphelus; Balaenoptera; Balaenopteris; Balenoptera; Balenopterus; Baloenoptera; Belaenoptera; Benedenia; Boops; Catoptera; Cetoptera; Cuvierus; Cyphobalaena; Dactylaena; Dubertus; Eubalaenoptera; Fabricia; Flowerius; Kyphobalaena; Megaptera; Mysticetus; Ogmobalaena; Perqualus; Phylasus; Physalis; Physalus; Poescopia; Pterobalaena; Ptychocetus; Rorqualus; Rudolphius; Sibbaldius; Sibbaldus; Stenob…	("trophic level" OR "trophic position" OR diet* OR feed* OR feeding OR "feeding ecology" OR "food web*" OR "autotroph" OR "heterotroph" OR "primary producer" OR "photosynthesis" OR predat* OR herbivor* OR omnivor* OR mixotroph*) AND "Boops"[All Fields]	41240482	10.1016/j.zool.2025.126306	Comparative functional tongue morphology in male omnivorous bogue (Boops boops) and carnivorous red porgy (Pagrus pagrus) in relation to feeding habits: A study using light microscopy, scanning electron microscopy, and morphometric analysis.	2025	Zoology (Jena)	Animals; Tongue; Feeding Behavior; Male; Perciformes; Microscopy, Electron, Scanning	https://pubmed.ncbi.nlm.nih.gov/41240482/	agaphelus; balaenoptera; balaenopteris; balenoptera; balenopterus; baloenoptera; belaenoptera; benedenia; boops; catoptera; cetoptera; cuvierus; cyphobalaena; dactylaena; dubertus; eubalaenoptera; fabricia; flowerius; kyphobalaena; megaptera; mysticetus; ogmobalaena; perqualus; phylasus; physalis; physalus; poescopia; pterobalaena; ptychocetus; rorqualus; rudolphius; sibbaldius; sibbaldus; stenob…	genus	omnivorous; feeding	feeding; dietary; omnivorous; feeder	Feeding	omnivorous; feeding; feeding; dietary; omnivorous; feeder; Feeding
Balaenopteridae	Balaenopteridae	18	TRUE	136979	Balaenopteridae	Family	Agaphelus; Balaenoptera; Balaenopteris; Balenoptera; Balenopterus; Baloenoptera; Belaenoptera; Benedenia; Boops; Catoptera; Cetoptera; Cuvierus; Cyphobalaena; Dactylaena; Dubertus; Eubalaenoptera; Fabricia; Flowerius; Kyphobalaena; Megaptera; Mysticetus; Ogmobalaena; Perqualus; Phylasus; Physalis; Physalus; Poescopia; Pterobalaena; Ptychocetus; Rorqualus; Rudolphius; Sibbaldius; Sibbaldus; Stenob…	("trophic level" OR "trophic position" OR diet* OR feed* OR feeding OR "feeding ecology" OR "food web*" OR "autotroph" OR "heterotroph" OR "primary producer" OR "photosynthesis" OR predat* OR herbivor* OR omnivor* OR mixotroph*) AND "Boops"[All Fields]	39915879	10.1186/s40850-025-00223-5	Anatomy, histology, and morphology of fish gills in relation to feeding habits: a comparative review of marine and freshwater species.	2025	BMC Zool	NA	https://pubmed.ncbi.nlm.nih.gov/39915879/	agaphelus; balaenoptera; balaenopteris; balenoptera; balenopterus; baloenoptera; belaenoptera; benedenia; boops; catoptera; cetoptera; cuvierus; cyphobalaena; dactylaena; dubertus; eubalaenoptera; fabricia; flowerius; kyphobalaena; megaptera; mysticetus; ogmobalaena; perqualus; phylasus; physalis; physalus; poescopia; pterobalaena; ptychocetus; rorqualus; rudolphius; sibbaldius; sibbaldus; stenob…	genus	feeding	feeding	NA	feeding
Balaenopteridae	Balaenopteridae	18	TRUE	136979	Balaenopteridae	Family	Agaphelus; Balaenoptera; Balaenopteris; Balenoptera; Balenopterus; Baloenoptera; Belaenoptera; Benedenia; Boops; Catoptera; Cetoptera; Cuvierus; Cyphobalaena; Dactylaena; Dubertus; Eubalaenoptera; Fabricia; Flowerius; Kyphobalaena; Megaptera; Mysticetus; Ogmobalaena; Perqualus; Phylasus; Physalis; Physalus; Poescopia; Pterobalaena; Ptychocetus; Rorqualus; Rudolphius; Sibbaldius; Sibbaldus; Stenob…	("trophic level" OR "trophic position" OR diet* OR feed* OR feeding OR "feeding ecology" OR "food web*" OR "autotroph" OR "heterotroph" OR "primary producer" OR "photosynthesis" OR predat* OR herbivor* OR omnivor* OR mixotroph*) AND "Fabricia"[All Fields]	40048013	10.1007/s11250-025-04347-1	Oregano essential oil and monensin in supplementing cattle on deferred pasture.	2025	Trop Anim Health Prod	Animals; Monensin; Cattle; Oils, Volatile; Origanum; Dietary Supplements; Animal Feed; Diet; Male; Animal Nutritional Physiological Phenomena; Weight Gain; Random Allocation	https://pubmed.ncbi.nlm.nih.gov/40048013/	NA	none	NA	NA	Dietary; Feed; Diet	Dietary; Feed; Diet
Balaenopteridae	Balaenopteridae	18	TRUE	136979	Balaenopteridae	Family	Agaphelus; Balaenoptera; Balaenopteris; Balenoptera; Balenopterus; Baloenoptera; Belaenoptera; Benedenia; Boops; Catoptera; Cetoptera; Cuvierus; Cyphobalaena; Dactylaena; Dubertus; Eubalaenoptera; Fabricia; Flowerius; Kyphobalaena; Megaptera; Mysticetus; Ogmobalaena; Perqualus; Phylasus; Physalis; Physalus; Poescopia; Pterobalaena; Ptychocetus; Rorqualus; Rudolphius; Sibbaldius; Sibbaldus; Stenob…	("trophic level" OR "trophic position" OR diet* OR feed* OR feeding OR "feeding ecology" OR "food web*" OR "autotroph" OR "heterotroph" OR "primary producer" OR "photosynthesis" OR predat* OR herbivor* OR omnivor* OR mixotroph*) AND "Fabricia"[All Fields]	38990398	10.1007/s11250-024-04058-z	Impact of replacing protein pellets with soybean grain on nutrient utilization and the rumen and blood parameters of feedlot cattle under tropical conditions.	2024	Trop Anim Health Prod	Animals; Cattle; Rumen; Male; Glycine max; Animal Feed; Digestion; Diet; Animal Nutritional Physiological Phenomena; Tropical Climate; Silage; Dietary Proteins; Nutrients	https://pubmed.ncbi.nlm.nih.gov/38990398/	NA	none	feedlot	diets; feedlot; dietary; diet	Feed; Diet; Dietary	feedlot; diets; feedlot; dietary; diet; Feed; Diet; Dietary
Balaenopteridae	Balaenopteridae	18	TRUE	136979	Balaenopteridae	Family	Agaphelus; Balaenoptera; Balaenopteris; Balenoptera; Balenopterus; Baloenoptera; Belaenoptera; Benedenia; Boops; Catoptera; Cetoptera; Cuvierus; Cyphobalaena; Dactylaena; Dubertus; Eubalaenoptera; Fabricia; Flowerius; Kyphobalaena; Megaptera; Mysticetus; Ogmobalaena; Perqualus; Phylasus; Physalis; Physalus; Poescopia; Pterobalaena; Ptychocetus; Rorqualus; Rudolphius; Sibbaldius; Sibbaldus; Stenob…	("trophic level" OR "trophic position" OR diet* OR feed* OR feeding OR "feeding ecology" OR "food web*" OR "autotroph" OR "heterotroph" OR "primary producer" OR "photosynthesis" OR predat* OR herbivor* OR omnivor* OR mixotroph*) AND "Megaptera"[All Fields]	41562294	10.1098/rspb.2025.2409	The diffusion of cooperative and solo bubble net feeding in Canadian Pacific humpback whales.	2026	Proc Biol Sci	Animals; Humpback Whale; Feeding Behavior; Canada; Cooperative Behavior; Female; Male; Social Learning; Social Behavior	https://pubmed.ncbi.nlm.nih.gov/41562294/	agaphelus; balaenoptera; balaenopteris; balenoptera; balenopterus; baloenoptera; belaenoptera; benedenia; boops; catoptera; cetoptera; cuvierus; cyphobalaena; dactylaena; dubertus; eubalaenoptera; fabricia; flowerius; kyphobalaena; megaptera; mysticetus; ogmobalaena; perqualus; phylasus; physalis; physalus; poescopia; pterobalaena; ptychocetus; rorqualus; rudolphius; sibbaldius; sibbaldus; stenob…	genus	feeding	feeding	Feeding	feeding; Feeding
Balaenopteridae	Balaenopteridae	18	TRUE	136979	Balaenopteridae	Family	Agaphelus; Balaenoptera; Balaenopteris; Balenoptera; Balenopterus; Baloenoptera; Belaenoptera; Benedenia; Boops; Catoptera; Cetoptera; Cuvierus; Cyphobalaena; Dactylaena; Dubertus; Eubalaenoptera; Fabricia; Flowerius; Kyphobalaena; Megaptera; Mysticetus; Ogmobalaena; Perqualus; Phylasus; Physalis; Physalus; Poescopia; Pterobalaena; Ptychocetus; Rorqualus; Rudolphius; Sibbaldius; Sibbaldus; Stenob…	("trophic level" OR "trophic position" OR diet* OR feed* OR feeding OR "feeding ecology" OR "food web*" OR "autotroph" OR "heterotroph" OR "primary producer" OR "photosynthesis" OR predat* OR herbivor* OR omnivor* OR mixotroph*) AND "Megaptera"[All Fields]	41463895	10.3390/ani15243610	The Hug of a Humpback Whale Mother: Protective Behaviors of a Calf Toward Escorts in a Competitive Group at Abrolhos Bank, Brazil.	2025	Animals (Basel)	NA	https://pubmed.ncbi.nlm.nih.gov/41463895/	agaphelus; balaenoptera; balaenopteris; balenoptera; balenopterus; baloenoptera; belaenoptera; benedenia; boops; catoptera; cetoptera; cuvierus; cyphobalaena; dactylaena; dubertus; eubalaenoptera; fabricia; flowerius; kyphobalaena; megaptera; mysticetus; ogmobalaena; perqualus; phylasus; physalis; physalus; poescopia; pterobalaena; ptychocetus; rorqualus; rudolphius; sibbaldius; sibbaldus; stenob…	genus	NA	predator	NA	predator
Balaenopteridae	Balaenopteridae	18	TRUE	136979	Balaenopteridae	Family	Agaphelus; Balaenoptera; Balaenopteris; Balenoptera; Balenopterus; Baloenoptera; Belaenoptera; Benedenia; Boops; Catoptera; Cetoptera; Cuvierus; Cyphobalaena; Dactylaena; Dubertus; Eubalaenoptera; Fabricia; Flowerius; Kyphobalaena; Megaptera; Mysticetus; Ogmobalaena; Perqualus; Phylasus; Physalis; Physalus; Poescopia; Pterobalaena; Ptychocetus; Rorqualus; Rudolphius; Sibbaldius; Sibbaldus; Stenob…	("trophic level" OR "trophic position" OR diet* OR feed* OR feeding OR "feeding ecology" OR "food web*" OR "autotroph" OR "heterotroph" OR "primary producer" OR "photosynthesis" OR predat* OR herbivor* OR omnivor* OR mixotroph*) AND "Mysticetus"[All Fields]	41730227	10.1086/738889	Identifying Areas of Potential Risk Based on Future Genetic Adaptability in Three Arctic Whale Species.	2026	Am Nat	Animals; Arctic Regions; Climate Change; Canada; Genetic Variation; Beluga Whale; Ice Cover; Adaptation, Physiological; Bowhead Whale; Whales; Genotype	https://pubmed.ncbi.nlm.nih.gov/41730227/	agaphelus; balaenoptera; balaenopteris; balenoptera; balenopterus; baloenoptera; belaenoptera; benedenia; boops; catoptera; cetoptera; cuvierus; cyphobalaena; dactylaena; dubertus; eubalaenoptera; fabricia; flowerius; kyphobalaena; megaptera; mysticetus; ogmobalaena; perqualus; phylasus; physalis; physalus; poescopia; pterobalaena; ptychocetus; rorqualus; rudolphius; sibbaldius; sibbaldus; stenob…	genus	NA	predators	NA	predators
Balaenopteridae	Balaenopteridae	18	TRUE	136979	Balaenopteridae	Family	Agaphelus; Balaenoptera; Balaenopteris; Balenoptera; Balenopterus; Baloenoptera; Belaenoptera; Benedenia; Boops; Catoptera; Cetoptera; Cuvierus; Cyphobalaena; Dactylaena; Dubertus; Eubalaenoptera; Fabricia; Flowerius; Kyphobalaena; Megaptera; Mysticetus; Ogmobalaena; Perqualus; Phylasus; Physalis; Physalus; Poescopia; Pterobalaena; Ptychocetus; Rorqualus; Rudolphius; Sibbaldius; Sibbaldus; Stenob…	("trophic level" OR "trophic position" OR diet* OR feed* OR feeding OR "feeding ecology" OR "food web*" OR "autotroph" OR "heterotroph" OR "primary producer" OR "photosynthesis" OR predat* OR herbivor* OR omnivor* OR mixotroph*) AND "Mysticetus"[All Fields]	40401179	10.1002/ece3.71377	21st Century Sea Ice Loss Will Upend 11,700 Years of Stable Habitat for Bowhead Whales.	2025	Ecol Evol	NA	https://pubmed.ncbi.nlm.nih.gov/40401179/	agaphelus; balaenoptera; balaenopteris; balenoptera; balenopterus; baloenoptera; belaenoptera; benedenia; boops; catoptera; cetoptera; cuvierus; cyphobalaena; dactylaena; dubertus; eubalaenoptera; fabricia; flowerius; kyphobalaena; megaptera; mysticetus; ogmobalaena; perqualus; phylasus; physalis; physalus; poescopia; pterobalaena; ptychocetus; rorqualus; rudolphius; sibbaldius; sibbaldus; stenob…	genus	NA	feeding	NA	feeding
Balaenopteridae	Balaenopteridae	18	TRUE	136979	Balaenopteridae	Family	Agaphelus; Balaenoptera; Balaenopteris; Balenoptera; Balenopterus; Baloenoptera; Belaenoptera; Benedenia; Boops; Catoptera; Cetoptera; Cuvierus; Cyphobalaena; Dactylaena; Dubertus; Eubalaenoptera; Fabricia; Flowerius; Kyphobalaena; Megaptera; Mysticetus; Ogmobalaena; Perqualus; Phylasus; Physalis; Physalus; Poescopia; Pterobalaena; Ptychocetus; Rorqualus; Rudolphius; Sibbaldius; Sibbaldus; Stenob…	("trophic level" OR "trophic position" OR diet* OR feed* OR feeding OR "feeding ecology" OR "food web*" OR "autotroph" OR "heterotroph" OR "primary producer" OR "photosynthesis" OR predat* OR herbivor* OR omnivor* OR mixotroph*) AND "Physalis"[All Fields]	41787824	10.1111/tpj.70772	Evolution of calyx diversity in angiosperms: a focus on transcriptomic repatterning mechanisms underlying inflated fruiting calyx within Solanaceae.	2026	Plant J	Transcriptome; Biological Evolution; Fruit; Solanaceae; Physalis; Gene Expression Regulation, Plant; Magnoliopsida; Solanum; Capsicum; Flowers; Phylogeny; Plant Proteins; Evolution, Molecular	https://pubmed.ncbi.nlm.nih.gov/41787824/	agaphelus; balaenoptera; balaenopteris; balenoptera; balenopterus; baloenoptera; belaenoptera; benedenia; boops; catoptera; cetoptera; cuvierus; cyphobalaena; dactylaena; dubertus; eubalaenoptera; fabricia; flowerius; kyphobalaena; megaptera; mysticetus; ogmobalaena; perqualus; phylasus; physalis; physalus; poescopia; pterobalaena; ptychocetus; rorqualus; rudolphius; sibbaldius; sibbaldus; stenob…	genus	NA	photosynthesis	NA	photosynthesis
Balaenopteridae	Balaenopteridae	18	TRUE	136979	Balaenopteridae	Family	Agaphelus; Balaenoptera; Balaenopteris; Balenoptera; Balenopterus; Baloenoptera; Belaenoptera; Benedenia; Boops; Catoptera; Cetoptera; Cuvierus; Cyphobalaena; Dactylaena; Dubertus; Eubalaenoptera; Fabricia; Flowerius; Kyphobalaena; Megaptera; Mysticetus; Ogmobalaena; Perqualus; Phylasus; Physalis; Physalus; Poescopia; Pterobalaena; Ptychocetus; Rorqualus; Rudolphius; Sibbaldius; Sibbaldus; Stenob…	("trophic level" OR "trophic position" OR diet* OR feed* OR feeding OR "feeding ecology" OR "food web*" OR "autotroph" OR "heterotroph" OR "primary producer" OR "photosynthesis" OR predat* OR herbivor* OR omnivor* OR mixotroph*) AND "Physalis"[All Fields]	41304900	10.3390/ph18111655	Evaluation of Aqueous Maceration and Ultrasound-Assisted Extracts of Physalis philadelphica Lam. Solanaceae Husk on Hyperglycemia, Insulin Resistance, Hepatic Steatosis, and Oxidative Stress Markers in Obese Rats.	2025	Pharmaceuticals (Basel)	NA	https://pubmed.ncbi.nlm.nih.gov/41304900/	agaphelus; balaenoptera; balaenopteris; balenoptera; balenopterus; baloenoptera; belaenoptera; benedenia; boops; catoptera; cetoptera; cuvierus; cyphobalaena; dactylaena; dubertus; eubalaenoptera; fabricia; flowerius; kyphobalaena; megaptera; mysticetus; ogmobalaena; perqualus; phylasus; physalis; physalus; poescopia; pterobalaena; ptychocetus; rorqualus; rudolphius; sibbaldius; sibbaldus; stenob…	genus	NA	diet	NA	diet
Balaenopteridae	Balaenopteridae	18	TRUE	136979	Balaenopteridae	Family	Agaphelus; Balaenoptera; Balaenopteris; Balenoptera; Balenopterus; Baloenoptera; Belaenoptera; Benedenia; Boops; Catoptera; Cetoptera; Cuvierus; Cyphobalaena; Dactylaena; Dubertus; Eubalaenoptera; Fabricia; Flowerius; Kyphobalaena; Megaptera; Mysticetus; Ogmobalaena; Perqualus; Phylasus; Physalis; Physalus; Poescopia; Pterobalaena; Ptychocetus; Rorqualus; Rudolphius; Sibbaldius; Sibbaldus; Stenob…	("trophic level" OR "trophic position" OR diet* OR feed* OR feeding OR "feeding ecology" OR "food web*" OR "autotroph" OR "heterotroph" OR "primary producer" OR "photosynthesis" OR predat* OR herbivor* OR omnivor* OR mixotroph*) AND "Physalus"[All Fields]	40635427	10.1098/rstb.2024.0227	Stable isotopic composition of Antarctic and Patagonian marine mammals collected before and during industrial-scale whaling: assessing the baseline for long-term changes in the marine ecosystem.	2025	Philos Trans R Soc Lond B Biol Sci	Animals; Antarctic Regions; Carbon Isotopes; Ecosystem; Nitrogen Isotopes; Seals, Earless; Argentina; Balaenoptera; Bone and Bones	https://pubmed.ncbi.nlm.nih.gov/40635427/	agaphelus; balaenoptera; balaenopteris; balenoptera; balenopterus; baloenoptera; belaenoptera; benedenia; boops; catoptera; cetoptera; cuvierus; cyphobalaena; dactylaena; dubertus; eubalaenoptera; fabricia; flowerius; kyphobalaena; megaptera; mysticetus; ogmobalaena; perqualus; phylasus; physalis; physalus; poescopia; pterobalaena; ptychocetus; rorqualus; rudolphius; sibbaldius; sibbaldus; stenob…	genus	NA	trophic position	NA	trophic position
Bangiaceae	Bangiaceae	19	TRUE	143664	Bangiaceae	Family	Aspalatia; Bangia; Bangiella; Bangiomorpha; Boreophyllum; Calidia; Clymene; Diadenus; Dione; Diploderma; Fuscifolium; Kuwaitiella; Lysithea; Minerva; Miuraea; Neomiuraea; Neoporphyra; Neopyropia; Neothemis; Phycocalidia; Phyllona; Porphyra; Porphyrella; Pseudobangia; Pyropia; Themis; Uedaea; Wildemania	("trophic level" OR "trophic position" OR diet* OR feed* OR feeding OR "feeding ecology" OR "food web*" OR "autotroph" OR "heterotroph" OR "primary producer" OR "photosynthesis" OR predat* OR herbivor* OR omnivor* OR mixotroph*) AND "Bangia"[All Fields]	40728953	10.3390/cimb47070484	Physiological and Biochemical Responses and Transcriptome Analysis of Bangia fuscopurpurea (Rhodophyta) Under High-Temperature Stress.	2025	Curr Issues Mol Biol	NA	https://pubmed.ncbi.nlm.nih.gov/40728953/	aspalatia; bangia; bangiella; bangiomorpha; boreophyllum; calidia; clymene; diadenus; dione; diploderma; fuscifolium; kuwaitiella; lysithea; minerva; miuraea; neomiuraea; neoporphyra; neopyropia; neothemis; phycocalidia; phyllona; porphyra; porphyrella; pseudobangia; pyropia; themis; uedaea; wildemania	genus	NA	photosynthesis	NA	photosynthesis
Bangiaceae	Bangiaceae	19	TRUE	143664	Bangiaceae	Family	Aspalatia; Bangia; Bangiella; Bangiomorpha; Boreophyllum; Calidia; Clymene; Diadenus; Dione; Diploderma; Fuscifolium; Kuwaitiella; Lysithea; Minerva; Miuraea; Neomiuraea; Neoporphyra; Neopyropia; Neothemis; Phycocalidia; Phyllona; Porphyra; Porphyrella; Pseudobangia; Pyropia; Themis; Uedaea; Wildemania	("trophic level" OR "trophic position" OR diet* OR feed* OR feeding OR "feeding ecology" OR "food web*" OR "autotroph" OR "heterotroph" OR "primary producer" OR "photosynthesis" OR predat* OR herbivor* OR omnivor* OR mixotroph*) AND "Bangia"[All Fields]	39706399	10.1016/j.ijbiomac.2024.138933	Bangia fusco-purpurea polysaccharide with ultra-high pressure assisted extraction alleviates dyslipidemia in high-fat diet induced mice.	2025	Int J Biol Macromol	Animals; Diet, High-Fat; Polysaccharides; Dyslipidemias; Mice; Male; Gastrointestinal Microbiome; Lipid Metabolism; Pressure; Mice, Inbred C57BL; Hypolipidemic Agents; Liver	https://pubmed.ncbi.nlm.nih.gov/39706399/	aspalatia; bangia; bangiella; bangiomorpha; boreophyllum; calidia; clymene; diadenus; dione; diploderma; fuscifolium; kuwaitiella; lysithea; minerva; miuraea; neomiuraea; neoporphyra; neopyropia; neothemis; phycocalidia; phyllona; porphyra; porphyrella; pseudobangia; pyropia; themis; uedaea; wildemania	genus	diet	diet	Diet	diet; Diet
Bangiaceae	Bangiaceae	19	TRUE	143664	Bangiaceae	Family	Aspalatia; Bangia; Bangiella; Bangiomorpha; Boreophyllum; Calidia; Clymene; Diadenus; Dione; Diploderma; Fuscifolium; Kuwaitiella; Lysithea; Minerva; Miuraea; Neomiuraea; Neoporphyra; Neopyropia; Neothemis; Phycocalidia; Phyllona; Porphyra; Porphyrella; Pseudobangia; Pyropia; Themis; Uedaea; Wildemania	("trophic level" OR "trophic position" OR diet* OR feed* OR feeding OR "feeding ecology" OR "food web*" OR "autotroph" OR "heterotroph" OR "primary producer" OR "photosynthesis" OR predat* OR herbivor* OR omnivor* OR mixotroph*) AND "Bangiomorpha"[All Fields]	37046079	10.1038/s42003-023-04740-2	Tonian carbonaceous compressions indicate that Horodyskia is one of the oldest multicellular and coenocytic macro-organisms.	2023	Commun Biol	Eukaryota; Fossils; China	https://pubmed.ncbi.nlm.nih.gov/37046079/	aspalatia; bangia; bangiella; bangiomorpha; boreophyllum; calidia; clymene; diadenus; dione; diploderma; fuscifolium; kuwaitiella; lysithea; minerva; miuraea; neomiuraea; neoporphyra; neopyropia; neothemis; phycocalidia; phyllona; porphyra; porphyrella; pseudobangia; pyropia; themis; uedaea; wildemania	genus	NA	predating	NA	predating
Bangiaceae	Bangiaceae	19	TRUE	143664	Bangiaceae	Family	Aspalatia; Bangia; Bangiella; Bangiomorpha; Boreophyllum; Calidia; Clymene; Diadenus; Dione; Diploderma; Fuscifolium; Kuwaitiella; Lysithea; Minerva; Miuraea; Neomiuraea; Neoporphyra; Neopyropia; Neothemis; Phycocalidia; Phyllona; Porphyra; Porphyrella; Pseudobangia; Pyropia; Themis; Uedaea; Wildemania	("trophic level" OR "trophic position" OR diet* OR feed* OR feeding OR "feeding ecology" OR "food web*" OR "autotroph" OR "heterotroph" OR "primary producer" OR "photosynthesis" OR predat* OR herbivor* OR omnivor* OR mixotroph*) AND "Clymene"[All Fields]	41338077	10.1016/j.scitotenv.2025.180994	Trophic redundancy within a diverse community of sympatric delphinids in the oligotrophic Caribbean Sea.	2025	Sci Total Environ	Animals; Food Chain; Caribbean Region; Carbon Isotopes; Nitrogen Isotopes; Dolphins; Female; Male; Sympatry; Ecosystem	https://pubmed.ncbi.nlm.nih.gov/41338077/	aspalatia; bangia; bangiella; bangiomorpha; boreophyllum; calidia; clymene; diadenus; dione; diploderma; fuscifolium; kuwaitiella; lysithea; minerva; miuraea; neomiuraea; neoporphyra; neopyropia; neothemis; phycocalidia; phyllona; porphyra; porphyrella; pseudobangia; pyropia; themis; uedaea; wildemania	genus	NA	predators; predator; dietary	NA	predators; predator; dietary
Bangiaceae	Bangiaceae	19	TRUE	143664	Bangiaceae	Family	Aspalatia; Bangia; Bangiella; Bangiomorpha; Boreophyllum; Calidia; Clymene; Diadenus; Dione; Diploderma; Fuscifolium; Kuwaitiella; Lysithea; Minerva; Miuraea; Neomiuraea; Neoporphyra; Neopyropia; Neothemis; Phycocalidia; Phyllona; Porphyra; Porphyrella; Pseudobangia; Pyropia; Themis; Uedaea; Wildemania	("trophic level" OR "trophic position" OR diet* OR feed* OR feeding OR "feeding ecology" OR "food web*" OR "autotroph" OR "heterotroph" OR "primary producer" OR "photosynthesis" OR predat* OR herbivor* OR omnivor* OR mixotroph*) AND "Clymene"[All Fields]	40518553	10.1111/jfb.70113	Do shortfin mako Isurus oxyrinchus hunt dolphins actively?	2025	J Fish Biol	Animals; Predatory Behavior; Sharks; Stenella; Dolphins; Gastrointestinal Contents; Diet	https://pubmed.ncbi.nlm.nih.gov/40518553/	aspalatia; bangia; bangiella; bangiomorpha; boreophyllum; calidia; clymene; diadenus; dione; diploderma; fuscifolium; kuwaitiella; lysithea; minerva; miuraea; neomiuraea; neoporphyra; neopyropia; neothemis; phycocalidia; phyllona; porphyra; porphyrella; pseudobangia; pyropia; themis; uedaea; wildemania	genus	NA	predation; diet; feeding	Predatory; Diet	predation; diet; feeding; Predatory; Diet
Bangiaceae	Bangiaceae	19	TRUE	143664	Bangiaceae	Family	Aspalatia; Bangia; Bangiella; Bangiomorpha; Boreophyllum; Calidia; Clymene; Diadenus; Dione; Diploderma; Fuscifolium; Kuwaitiella; Lysithea; Minerva; Miuraea; Neomiuraea; Neoporphyra; Neopyropia; Neothemis; Phycocalidia; Phyllona; Porphyra; Porphyrella; Pseudobangia; Pyropia; Themis; Uedaea; Wildemania	("trophic level" OR "trophic position" OR diet* OR feed* OR feeding OR "feeding ecology" OR "food web*" OR "autotroph" OR "heterotroph" OR "primary producer" OR "photosynthesis" OR predat* OR herbivor* OR omnivor* OR mixotroph*) AND "Dione"[All Fields]	41862975	10.1002/ps.70714	Identification and field evaluation of sex pheromone components in the pine tip moth, Dioryctria sylvestrella (Lepidoptera: Pyralidae).	2026	Pest Manag Sci	NA	https://pubmed.ncbi.nlm.nih.gov/41862975/	aspalatia; bangia; bangiella; bangiomorpha; boreophyllum; calidia; clymene; diadenus; dione; diploderma; fuscifolium; kuwaitiella; lysithea; minerva; miuraea; neomiuraea; neoporphyra; neopyropia; neothemis; phycocalidia; phyllona; porphyra; porphyrella; pseudobangia; pyropia; themis; uedaea; wildemania	genus	NA	feed	NA	feed
Bangiaceae	Bangiaceae	19	TRUE	143664	Bangiaceae	Family	Aspalatia; Bangia; Bangiella; Bangiomorpha; Boreophyllum; Calidia; Clymene; Diadenus; Dione; Diploderma; Fuscifolium; Kuwaitiella; Lysithea; Minerva; Miuraea; Neomiuraea; Neoporphyra; Neopyropia; Neothemis; Phycocalidia; Phyllona; Porphyra; Porphyrella; Pseudobangia; Pyropia; Themis; Uedaea; Wildemania	("trophic level" OR "trophic position" OR diet* OR feed* OR feeding OR "feeding ecology" OR "food web*" OR "autotroph" OR "heterotroph" OR "primary producer" OR "photosynthesis" OR predat* OR herbivor* OR omnivor* OR mixotroph*) AND "Dione"[All Fields]	41613241	10.1039/d5ra08362a	A regioselective sustainable neat approach to naphtho[2,3-b]thiophene-4,9-dione: detailed mechanistic study and DFT analysis.	2026	RSC Adv	NA	https://pubmed.ncbi.nlm.nih.gov/41613241/	aspalatia; bangia; bangiella; bangiomorpha; boreophyllum; calidia; clymene; diadenus; dione; diploderma; fuscifolium; kuwaitiella; lysithea; minerva; miuraea; neomiuraea; neoporphyra; neopyropia; neothemis; phycocalidia; phyllona; porphyra; porphyrella; pseudobangia; pyropia; themis; uedaea; wildemania	genus	NA	NA	NA	NA
Bangiaceae	Bangiaceae	19	TRUE	143664	Bangiaceae	Family	Aspalatia; Bangia; Bangiella; Bangiomorpha; Boreophyllum; Calidia; Clymene; Diadenus; Dione; Diploderma; Fuscifolium; Kuwaitiella; Lysithea; Minerva; Miuraea; Neomiuraea; Neoporphyra; Neopyropia; Neothemis; Phycocalidia; Phyllona; Porphyra; Porphyrella; Pseudobangia; Pyropia; Themis; Uedaea; Wildemania	("trophic level" OR "trophic position" OR diet* OR feed* OR feeding OR "feeding ecology" OR "food web*" OR "autotroph" OR "heterotroph" OR "primary producer" OR "photosynthesis" OR predat* OR herbivor* OR omnivor* OR mixotroph*) AND "Diploderma"[All Fields]	36310044	10.1292/jvms.22-0153	Feeding ecology of Swinhoe's tree lizard (Diploderma swinhonis (Günther, 1864)) in Hyuga City, Miyazaki Prefecture, Japan.	2022	J Vet Med Sci	Female; Male; Animals; Lizards; Trees; Ecosystem; Japan; Diet; Introduced Species; Feeding Behavior; Salmonella	https://pubmed.ncbi.nlm.nih.gov/36310044/	aspalatia; bangia; bangiella; bangiomorpha; boreophyllum; calidia; clymene; diadenus; dione; diploderma; fuscifolium; kuwaitiella; lysithea; minerva; miuraea; neomiuraea; neoporphyra; neopyropia; neothemis; phycocalidia; phyllona; porphyra; porphyrella; pseudobangia; pyropia; themis; uedaea; wildemania	genus	Feeding	feeds; diet; feeding	Diet; Feeding	Feeding; feeds; diet; feeding; Diet; Feeding
Bangiaceae	Bangiaceae	19	TRUE	143664	Bangiaceae	Family	Aspalatia; Bangia; Bangiella; Bangiomorpha; Boreophyllum; Calidia; Clymene; Diadenus; Dione; Diploderma; Fuscifolium; Kuwaitiella; Lysithea; Minerva; Miuraea; Neomiuraea; Neoporphyra; Neopyropia; Neothemis; Phycocalidia; Phyllona; Porphyra; Porphyrella; Pseudobangia; Pyropia; Themis; Uedaea; Wildemania	("trophic level" OR "trophic position" OR diet* OR feed* OR feeding OR "feeding ecology" OR "food web*" OR "autotroph" OR "heterotroph" OR "primary producer" OR "photosynthesis" OR predat* OR herbivor* OR omnivor* OR mixotroph*) AND "Minerva"[All Fields]	41800904	10.23736/S0026-4806.25.09735-6	Sarcopenia: effects of Robuvit® supplementation on loss of muscular mass and strength.	2026	Minerva Med	Humans; Male; Sarcopenia; Aged; Pilot Projects; Aged, 80 and over; Dietary Supplements; Hand Strength; Plant Extracts; Muscle Strength; Muscle, Skeletal; Oxidative Stress; Hydrolyzable Tannins	https://pubmed.ncbi.nlm.nih.gov/41800904/	NA	none	NA	NA	Dietary	Dietary
Bangiaceae	Bangiaceae	19	TRUE	143664	Bangiaceae	Family	Aspalatia; Bangia; Bangiella; Bangiomorpha; Boreophyllum; Calidia; Clymene; Diadenus; Dione; Diploderma; Fuscifolium; Kuwaitiella; Lysithea; Minerva; Miuraea; Neomiuraea; Neoporphyra; Neopyropia; Neothemis; Phycocalidia; Phyllona; Porphyra; Porphyrella; Pseudobangia; Pyropia; Themis; Uedaea; Wildemania	("trophic level" OR "trophic position" OR diet* OR feed* OR feeding OR "feeding ecology" OR "food web*" OR "autotroph" OR "heterotroph" OR "primary producer" OR "photosynthesis" OR predat* OR herbivor* OR omnivor* OR mixotroph*) AND "Minerva"[All Fields]	41737235	10.3389/fped.2026.1734323	Epilepsy and coeliac disease in children: a narrative review.	2026	Front Pediatr	NA	https://pubmed.ncbi.nlm.nih.gov/41737235/	NA	none	NA	diet	NA	diet
Bangiaceae	Bangiaceae	19	TRUE	143664	Bangiaceae	Family	Aspalatia; Bangia; Bangiella; Bangiomorpha; Boreophyllum; Calidia; Clymene; Diadenus; Dione; Diploderma; Fuscifolium; Kuwaitiella; Lysithea; Minerva; Miuraea; Neomiuraea; Neoporphyra; Neopyropia; Neothemis; Phycocalidia; Phyllona; Porphyra; Porphyrella; Pseudobangia; Pyropia; Themis; Uedaea; Wildemania	("trophic level" OR "trophic position" OR diet* OR feed* OR feeding OR "feeding ecology" OR "food web*" OR "autotroph" OR "heterotroph" OR "primary producer" OR "photosynthesis" OR predat* OR herbivor* OR omnivor* OR mixotroph*) AND "Neoporphyra"[All Fields]	41368624	10.1155/ijog/9130170	Genome-Guided and De Novo Transcriptome Analysis of a Newly Isolated Neopyropia yezoensis Strain With Heat Tolerance.	2025	Int J Genomics	NA	https://pubmed.ncbi.nlm.nih.gov/41368624/	aspalatia; bangia; bangiella; bangiomorpha; boreophyllum; calidia; clymene; diadenus; dione; diploderma; fuscifolium; kuwaitiella; lysithea; minerva; miuraea; neomiuraea; neoporphyra; neopyropia; neothemis; phycocalidia; phyllona; porphyra; porphyrella; pseudobangia; pyropia; themis; uedaea; wildemania	genus	NA	photosynthesis	NA	photosynthesis
Bangiaceae	Bangiaceae	19	TRUE	143664	Bangiaceae	Family	Aspalatia; Bangia; Bangiella; Bangiomorpha; Boreophyllum; Calidia; Clymene; Diadenus; Dione; Diploderma; Fuscifolium; Kuwaitiella; Lysithea; Minerva; Miuraea; Neomiuraea; Neoporphyra; Neopyropia; Neothemis; Phycocalidia; Phyllona; Porphyra; Porphyrella; Pseudobangia; Pyropia; Themis; Uedaea; Wildemania	("trophic level" OR "trophic position" OR diet* OR feed* OR feeding OR "feeding ecology" OR "food web*" OR "autotroph" OR "heterotroph" OR "primary producer" OR "photosynthesis" OR predat* OR herbivor* OR omnivor* OR mixotroph*) AND "Neoporphyra"[All Fields]	41016147	10.1016/j.ecoenv.2025.119117	Sex-related differences in photosynthesis, energy metabolism, and antioxidant regulation of Neoporphyra haitanensis to ultraviolet-B stress.	2025	Ecotoxicol Environ Saf	Photosynthesis; Ultraviolet Rays; Antioxidants; Energy Metabolism; Oxidative Stress; Sex Factors; Transcriptome; Reactive Oxygen Species; Seaweed; Rhodophyta	https://pubmed.ncbi.nlm.nih.gov/41016147/	aspalatia; bangia; bangiella; bangiomorpha; boreophyllum; calidia; clymene; diadenus; dione; diploderma; fuscifolium; kuwaitiella; lysithea; minerva; miuraea; neomiuraea; neoporphyra; neopyropia; neothemis; phycocalidia; phyllona; porphyra; porphyrella; pseudobangia; pyropia; themis; uedaea; wildemania	genus	photosynthesis	photosynthesis	Photosynthesis	photosynthesis; Photosynthesis
Bangiaceae	Bangiaceae	19	TRUE	143664	Bangiaceae	Family	Aspalatia; Bangia; Bangiella; Bangiomorpha; Boreophyllum; Calidia; Clymene; Diadenus; Dione; Diploderma; Fuscifolium; Kuwaitiella; Lysithea; Minerva; Miuraea; Neomiuraea; Neoporphyra; Neopyropia; Neothemis; Phycocalidia; Phyllona; Porphyra; Porphyrella; Pseudobangia; Pyropia; Themis; Uedaea; Wildemania	("trophic level" OR "trophic position" OR diet* OR feed* OR feeding OR "feeding ecology" OR "food web*" OR "autotroph" OR "heterotroph" OR "primary producer" OR "photosynthesis" OR predat* OR herbivor* OR omnivor* OR mixotroph*) AND "Neopyropia"[All Fields]	41146010	10.1186/s12870-025-07432-7	The negative responses and acclimation mechanisms of Neopyropia yezoensis conchocelis filaments to short- and long-term ocean acidification.	2025	BMC Plant Biol	Seawater; Acclimatization; Hydrogen-Ion Concentration; Photosynthesis; Rhodophyta; Oceans and Seas; Carbon Dioxide; Seaweed; Transcriptome; Ocean Acidification; Edible Seaweeds; Porphyra	https://pubmed.ncbi.nlm.nih.gov/41146010/	aspalatia; bangia; bangiella; bangiomorpha; boreophyllum; calidia; clymene; diadenus; dione; diploderma; fuscifolium; kuwaitiella; lysithea; minerva; miuraea; neomiuraea; neoporphyra; neopyropia; neothemis; phycocalidia; phyllona; porphyra; porphyrella; pseudobangia; pyropia; themis; uedaea; wildemania	genus	NA	photosynthesis	Photosynthesis	photosynthesis; Photosynthesis
Bangiaceae	Bangiaceae	19	TRUE	143664	Bangiaceae	Family	Aspalatia; Bangia; Bangiella; Bangiomorpha; Boreophyllum; Calidia; Clymene; Diadenus; Dione; Diploderma; Fuscifolium; Kuwaitiella; Lysithea; Minerva; Miuraea; Neomiuraea; Neoporphyra; Neopyropia; Neothemis; Phycocalidia; Phyllona; Porphyra; Porphyrella; Pseudobangia; Pyropia; Themis; Uedaea; Wildemania	("trophic level" OR "trophic position" OR diet* OR feed* OR feeding OR "feeding ecology" OR "food web*" OR "autotroph" OR "heterotroph" OR "primary producer" OR "photosynthesis" OR predat* OR herbivor* OR omnivor* OR mixotroph*) AND "Porphyra"[All Fields]	41401481	10.1016/j.foodchem.2025.147398	Temperature-controlled steam explosion modulates structural and functional characteristics of Porphyra haitanensis dietary fiber.	2026	Food Chem	Porphyra; Steam; Dietary Fiber; alpha-Amylases; Temperature; Seaweed	https://pubmed.ncbi.nlm.nih.gov/41401481/	aspalatia; bangia; bangiella; bangiomorpha; boreophyllum; calidia; clymene; diadenus; dione; diploderma; fuscifolium; kuwaitiella; lysithea; minerva; miuraea; neomiuraea; neoporphyra; neopyropia; neothemis; phycocalidia; phyllona; porphyra; porphyrella; pseudobangia; pyropia; themis; uedaea; wildemania	genus	dietary	dietary	Dietary	dietary; Dietary
Bangiaceae	Bangiaceae	19	TRUE	143664	Bangiaceae	Family	Aspalatia; Bangia; Bangiella; Bangiomorpha; Boreophyllum; Calidia; Clymene; Diadenus; Dione; Diploderma; Fuscifolium; Kuwaitiella; Lysithea; Minerva; Miuraea; Neomiuraea; Neoporphyra; Neopyropia; Neothemis; Phycocalidia; Phyllona; Porphyra; Porphyrella; Pseudobangia; Pyropia; Themis; Uedaea; Wildemania	("trophic level" OR "trophic position" OR diet* OR feed* OR feeding OR "feeding ecology" OR "food web*" OR "autotroph" OR "heterotroph" OR "primary producer" OR "photosynthesis" OR predat* OR herbivor* OR omnivor* OR mixotroph*) AND "Porphyra"[All Fields]	41353893	10.1016/j.plaphy.2025.110839	Physiological, biochemical, and transcriptomic analyses revealed enhanced salt tolerance in rice via heterologous expression of Pyropia yezoensis APX gene.	2026	Plant Physiol Biochem	Oryza; Salt Tolerance; Ascorbate Peroxidases; Gene Expression Profiling; Gene Expression Regulation, Plant; Plant Proteins; Transcriptome; Plants, Genetically Modified; Rhodophyta; Superoxide Dismutase; Reactive Oxygen Species; Genes, Plant; Edible Seaweeds; Porphyra	https://pubmed.ncbi.nlm.nih.gov/41353893/	aspalatia; bangia; bangiella; bangiomorpha; boreophyllum; calidia; clymene; diadenus; dione; diploderma; fuscifolium; kuwaitiella; lysithea; minerva; miuraea; neomiuraea; neoporphyra; neopyropia; neothemis; phycocalidia; phyllona; porphyra; porphyrella; pseudobangia; pyropia; themis; uedaea; wildemania	genus	NA	photosynthesis	NA	photosynthesis
Bangiaceae	Bangiaceae	19	TRUE	143664	Bangiaceae	Family	Aspalatia; Bangia; Bangiella; Bangiomorpha; Boreophyllum; Calidia; Clymene; Diadenus; Dione; Diploderma; Fuscifolium; Kuwaitiella; Lysithea; Minerva; Miuraea; Neomiuraea; Neoporphyra; Neopyropia; Neothemis; Phycocalidia; Phyllona; Porphyra; Porphyrella; Pseudobangia; Pyropia; Themis; Uedaea; Wildemania	("trophic level" OR "trophic position" OR diet* OR feed* OR feeding OR "feeding ecology" OR "food web*" OR "autotroph" OR "heterotroph" OR "primary producer" OR "photosynthesis" OR predat* OR herbivor* OR omnivor* OR mixotroph*) AND "Porphyrella"[All Fields]	15406376	10.1085/jgp.33.4.389	Photosynthetic action spectra of marine algae.	1950	J Gen Physiol	Chlorophyll; Eukaryota; Light; Oxygen; Photosynthesis; Xanthophylls	https://pubmed.ncbi.nlm.nih.gov/15406376/	aspalatia; bangia; bangiella; bangiomorpha; boreophyllum; calidia; clymene; diadenus; dione; diploderma; fuscifolium; kuwaitiella; lysithea; minerva; miuraea; neomiuraea; neoporphyra; neopyropia; neothemis; phycocalidia; phyllona; porphyra; porphyrella; pseudobangia; pyropia; themis; uedaea; wildemania	genus	NA	photosynthesis	Photosynthesis	photosynthesis; Photosynthesis
Bangiaceae	Bangiaceae	19	TRUE	143664	Bangiaceae	Family	Aspalatia; Bangia; Bangiella; Bangiomorpha; Boreophyllum; Calidia; Clymene; Diadenus; Dione; Diploderma; Fuscifolium; Kuwaitiella; Lysithea; Minerva; Miuraea; Neomiuraea; Neoporphyra; Neopyropia; Neothemis; Phycocalidia; Phyllona; Porphyra; Porphyrella; Pseudobangia; Pyropia; Themis; Uedaea; Wildemania	("trophic level" OR "trophic position" OR diet* OR feed* OR feeding OR "feeding ecology" OR "food web*" OR "autotroph" OR "heterotroph" OR "primary producer" OR "photosynthesis" OR predat* OR herbivor* OR omnivor* OR mixotroph*) AND "Pyropia"[All Fields]	41777638	10.1016/j.fochx.2026.103544	Mineral content and potentially toxic elements in Pyropia spp. cultivated in Korea: Influence of harvest region, season, and drying process.	2026	Food Chem X	NA	https://pubmed.ncbi.nlm.nih.gov/41777638/	aspalatia; bangia; bangiella; bangiomorpha; boreophyllum; calidia; clymene; diadenus; dione; diploderma; fuscifolium; kuwaitiella; lysithea; minerva; miuraea; neomiuraea; neoporphyra; neopyropia; neothemis; phycocalidia; phyllona; porphyra; porphyrella; pseudobangia; pyropia; themis; uedaea; wildemania	genus	NA	Dietary	NA	Dietary
Bangiaceae	Bangiaceae	19	TRUE	143664	Bangiaceae	Family	Aspalatia; Bangia; Bangiella; Bangiomorpha; Boreophyllum; Calidia; Clymene; Diadenus; Dione; Diploderma; Fuscifolium; Kuwaitiella; Lysithea; Minerva; Miuraea; Neomiuraea; Neoporphyra; Neopyropia; Neothemis; Phycocalidia; Phyllona; Porphyra; Porphyrella; Pseudobangia; Pyropia; Themis; Uedaea; Wildemania	("trophic level" OR "trophic position" OR diet* OR feed* OR feeding OR "feeding ecology" OR "food web*" OR "autotroph" OR "heterotroph" OR "primary producer" OR "photosynthesis" OR predat* OR herbivor* OR omnivor* OR mixotroph*) AND "Themis"[All Fields]	41282140	10.21203/rs.3.rs-7943370/v1	The role of Themis in development of type 2 diabetes.	2025	Res Sq	NA	https://pubmed.ncbi.nlm.nih.gov/41282140/	aspalatia; bangia; bangiella; bangiomorpha; boreophyllum; calidia; clymene; diadenus; dione; diploderma; fuscifolium; kuwaitiella; lysithea; minerva; miuraea; neomiuraea; neoporphyra; neopyropia; neothemis; phycocalidia; phyllona; porphyra; porphyrella; pseudobangia; pyropia; themis; uedaea; wildemania	genus	NA	diet	NA	diet
Bangiaceae	Bangiaceae	19	TRUE	143664	Bangiaceae	Family	Aspalatia; Bangia; Bangiella; Bangiomorpha; Boreophyllum; Calidia; Clymene; Diadenus; Dione; Diploderma; Fuscifolium; Kuwaitiella; Lysithea; Minerva; Miuraea; Neomiuraea; Neoporphyra; Neopyropia; Neothemis; Phycocalidia; Phyllona; Porphyra; Porphyrella; Pseudobangia; Pyropia; Themis; Uedaea; Wildemania	("trophic level" OR "trophic position" OR diet* OR feed* OR feeding OR "feeding ecology" OR "food web*" OR "autotroph" OR "heterotroph" OR "primary producer" OR "photosynthesis" OR predat* OR herbivor* OR omnivor* OR mixotroph*) AND "Themis"[All Fields]	40669561	10.1016/j.appet.2025.108232	Is the hand scale an appropriate tool for guiding and estimating food portions? An evaluation among free-living adults.	2025	Appetite	Humans; Adult; Middle Aged; Male; Female; Cross-Sectional Studies; Aged; Portion Size; Young Adult; Japan; Meals; Self Report; Diet Records; Fruit; Diet; Hand	https://pubmed.ncbi.nlm.nih.gov/40669561/	NA	none	NA	dietary	Diet	dietary; Diet
Bathycoccaceae	Bathycoccaceae	24	TRUE	493889	Bathycoccaceae	Family	Bathycoccus; Ostreococcus	("trophic level" OR "trophic position" OR diet* OR feed* OR feeding OR "feeding ecology" OR "food web*" OR "autotroph" OR "heterotroph" OR "primary producer" OR "photosynthesis" OR predat* OR herbivor* OR omnivor* OR mixotroph*) AND "Bathycoccus"[All Fields]	41752075	10.3390/ijms27041939	Micromonas commoda N-Acetyl-L-Glutamate Kinase Reflects Specificity in the Control of Arginine Synthesis at the Base of the Green Line.	2026	Int J Mol Sci	Phosphotransferases (Carboxyl Group Acceptor); Arginine; Chlorophyta; Chlamydomonas reinhardtii; PII Nitrogen Regulatory Proteins	https://pubmed.ncbi.nlm.nih.gov/41752075/	bathycoccus; ostreococcus	genus	NA	feedback	NA	feedback
Bathycoccaceae	Bathycoccaceae	24	TRUE	493889	Bathycoccaceae	Family	Bathycoccus; Ostreococcus	("trophic level" OR "trophic position" OR diet* OR feed* OR feeding OR "feeding ecology" OR "food web*" OR "autotroph" OR "heterotroph" OR "primary producer" OR "photosynthesis" OR predat* OR herbivor* OR omnivor* OR mixotroph*) AND "Bathycoccus"[All Fields]	41330336	10.1016/j.marpolbul.2025.119056	Vertical zonation and interaction patterns of heterotrophic protists in the Bay of Bengal and Eastern Indian Ocean.	2026	Mar Pollut Bull	Indian Ocean; Bays; Heterotrophic Processes; Biodiversity; Eukaryota; Seawater; Food Chain	https://pubmed.ncbi.nlm.nih.gov/41330336/	bathycoccus; ostreococcus	genus	heterotrophic	heterotrophic; food webs; autotrophic; mixotrophic	Heterotrophic	heterotrophic; heterotrophic; food webs; autotrophic; mixotrophic; Heterotrophic
Bathycoccaceae	Bathycoccaceae	24	TRUE	493889	Bathycoccaceae	Family	Bathycoccus; Ostreococcus	("trophic level" OR "trophic position" OR diet* OR feed* OR feeding OR "feeding ecology" OR "food web*" OR "autotroph" OR "heterotroph" OR "primary producer" OR "photosynthesis" OR predat* OR herbivor* OR omnivor* OR mixotroph*) AND "Bathycoccus"[All Fields]	39141834	10.1093/ismejo/wrae163	Hidden genomic diversity drives niche partitioning in a cosmopolitan eukaryotic picophytoplankton.	2024	ISME J	Phytoplankton; Phylogeny; Genetic Variation; Metagenomics; Genomics; Temperature; Ecosystem	https://pubmed.ncbi.nlm.nih.gov/39141834/	bathycoccus; ostreococcus	genus	NA	food web	NA	food web
Bathycoccaceae	Bathycoccaceae	24	TRUE	493889	Bathycoccaceae	Family	Bathycoccus; Ostreococcus	("trophic level" OR "trophic position" OR diet* OR feed* OR feeding OR "feeding ecology" OR "food web*" OR "autotroph" OR "heterotroph" OR "primary producer" OR "photosynthesis" OR predat* OR herbivor* OR omnivor* OR mixotroph*) AND "Bathycoccus"[All Fields]	37938285	10.1038/s43705-022-00192-7	Contrasting sea ice conditions shape microbial food webs in Hudson Bay (Canadian Arctic).	2022	ISME Commun	NA	https://pubmed.ncbi.nlm.nih.gov/37938285/	bathycoccus; ostreococcus	genus	food webs	food webs; food web; Heterotrophic	NA	food webs; food webs; food web; Heterotrophic
Bathycoccaceae	Bathycoccaceae	24	TRUE	493889	Bathycoccaceae	Family	Bathycoccus; Ostreococcus	("trophic level" OR "trophic position" OR diet* OR feed* OR feeding OR "feeding ecology" OR "food web*" OR "autotroph" OR "heterotroph" OR "primary producer" OR "photosynthesis" OR predat* OR herbivor* OR omnivor* OR mixotroph*) AND "Bathycoccus"[All Fields]	31849850	10.3389/fmicb.2019.02628	Strong Seasonality in Arctic Estuarine Microbial Food Webs.	2019	Front Microbiol	NA	https://pubmed.ncbi.nlm.nih.gov/31849850/	bathycoccus; ostreococcus	genus	Food Webs	food webs; heterotrophic; heterotroph; mixotrophic; food web	NA	Food Webs; food webs; heterotrophic; heterotroph; mixotrophic; food web
Bathycoccaceae	Bathycoccaceae	24	TRUE	493889	Bathycoccaceae	Family	Bathycoccus; Ostreococcus	("trophic level" OR "trophic position" OR diet* OR feed* OR feeding OR "feeding ecology" OR "food web*" OR "autotroph" OR "heterotroph" OR "primary producer" OR "photosynthesis" OR predat* OR herbivor* OR omnivor* OR mixotroph*) AND "Bathycoccus"[All Fields]	29709637	10.1016/j.gene.2018.04.071	Seasonal changes in the communities of photosynthetic picoeukaryotes in Ofunato Bay as revealed by shotgun metagenomic sequencing.	2018	Gene	Bays; Chlorophyta; DNA, Plant; High-Throughput Nucleotide Sequencing; Metagenome; Seasons	https://pubmed.ncbi.nlm.nih.gov/29709637/	bathycoccus; ostreococcus	genus	NA	food webs	NA	food webs
Bathycoccaceae	Bathycoccaceae	24	TRUE	493889	Bathycoccaceae	Family	Bathycoccus; Ostreococcus	("trophic level" OR "trophic position" OR diet* OR feed* OR feeding OR "feeding ecology" OR "food web*" OR "autotroph" OR "heterotroph" OR "primary producer" OR "photosynthesis" OR predat* OR herbivor* OR omnivor* OR mixotroph*) AND "Bathycoccus"[All Fields]	28379581	10.1093/molbev/msx119	Spontaneous Mutation Rate in the Smallest Photosynthetic Eukaryotes.	2017	Mol Biol Evol	Base Composition; Chlorophyta; DNA, Intergenic; Eukaryota; Evolution, Molecular; Genetic Variation; Genome; Mutation; Mutation Rate; Photosynthesis	https://pubmed.ncbi.nlm.nih.gov/28379581/	bathycoccus; ostreococcus	genus	NA	NA	Photosynthesis	Photosynthesis
Bathycoccaceae	Bathycoccaceae	24	TRUE	493889	Bathycoccaceae	Family	Bathycoccus; Ostreococcus	("trophic level" OR "trophic position" OR diet* OR feed* OR feeding OR "feeding ecology" OR "food web*" OR "autotroph" OR "heterotroph" OR "primary producer" OR "photosynthesis" OR predat* OR herbivor* OR omnivor* OR mixotroph*) AND "Bathycoccus"[All Fields]	28267153	10.1038/ismej.2017.7	Seasonal patterns in Arctic prasinophytes and inferred ecology of Bathycoccus unveiled in an Arctic winter metagenome.	2017	ISME J	Arctic Regions; Chlorophyta; Genome, Plant; Metagenome; Metagenomics; Oceans and Seas; Photosynthesis; Phylogeny; Phytoplankton; Seasons	https://pubmed.ncbi.nlm.nih.gov/28267153/	bathycoccus; ostreococcus	genus	NA	NA	Photosynthesis	Photosynthesis
Bathycoccaceae	Bathycoccaceae	24	TRUE	493889	Bathycoccaceae	Family	Bathycoccus; Ostreococcus	("trophic level" OR "trophic position" OR diet* OR feed* OR feeding OR "feeding ecology" OR "food web*" OR "autotroph" OR "heterotroph" OR "primary producer" OR "photosynthesis" OR predat* OR herbivor* OR omnivor* OR mixotroph*) AND "Bathycoccus"[All Fields]	26987097	10.1111/jpy.12376	Photosynthetic pigments of oceanic Chlorophyta belonging to prasinophytes clade VII.	2016	J Phycol	Carotenoids; Chlorophyll; Chlorophyll A; Chlorophyta; Light; Lutein; Oceans and Seas; Photosynthesis; Pigments, Biological; Xanthophylls; Zeaxanthins	https://pubmed.ncbi.nlm.nih.gov/26987097/	bathycoccus; ostreococcus	genus	NA	NA	Photosynthesis	Photosynthesis
Bathycoccaceae	Bathycoccaceae	24	TRUE	493889	Bathycoccaceae	Family	Bathycoccus; Ostreococcus	("trophic level" OR "trophic position" OR diet* OR feed* OR feeding OR "feeding ecology" OR "food web*" OR "autotroph" OR "heterotroph" OR "primary producer" OR "photosynthesis" OR predat* OR herbivor* OR omnivor* OR mixotroph*) AND "Bathycoccus"[All Fields]	26712350	10.1093/femsec/fiv170	Dynamic changes in the composition of photosynthetic picoeukaryotes in the northwestern Pacific Ocean revealed by high-throughput tag sequencing of plastid 16S rRNA genes.	2016	FEMS Microbiol Ecol	Aquatic Organisms; Base Sequence; China; Chlorophyll; Chlorophyll A; Chlorophyta; Genetic Variation; Haptophyta; Pacific Ocean; Photosynthesis; Phylogeny; Plastids; RNA, Ribosomal, 16S; Seawater; Sequence Analysis, DNA; Stramenopiles	https://pubmed.ncbi.nlm.nih.gov/26712350/	bathycoccus; ostreococcus	genus	NA	primary producers	Photosynthesis	primary producers; Photosynthesis
Bathycoccaceae	Bathycoccaceae	24	TRUE	493889	Bathycoccaceae	Family	Bathycoccus; Ostreococcus	("trophic level" OR "trophic position" OR diet* OR feed* OR feeding OR "feeding ecology" OR "food web*" OR "autotroph" OR "heterotroph" OR "primary producer" OR "photosynthesis" OR predat* OR herbivor* OR omnivor* OR mixotroph*) AND "Bathycoccus"[All Fields]	26472079	10.1111/1758-2229.12345	Deep sequencing of amplified Prasinovirus and host green algal genes from an Indian Ocean transect reveals interacting trophic dependencies and new genotypes.	2015	Environ Microbiol Rep	Biodiversity; Chlorophyta; DNA, Viral; Environment; Genotype; High-Throughput Nucleotide Sequencing; Indian Ocean; Phycodnaviridae	https://pubmed.ncbi.nlm.nih.gov/26472079/	bathycoccus; ostreococcus	genus	NA	predator	NA	predator
Bathycoccaceae	Bathycoccaceae	24	TRUE	493889	Bathycoccaceae	Family	Bathycoccus; Ostreococcus	("trophic level" OR "trophic position" OR diet* OR feed* OR feeding OR "feeding ecology" OR "food web*" OR "autotroph" OR "heterotroph" OR "primary producer" OR "photosynthesis" OR predat* OR herbivor* OR omnivor* OR mixotroph*) AND "Bathycoccus"[All Fields]	23635865	10.1038/ismej.2013.70	Gene invasion in distant eukaryotic lineages: discovery of mutually exclusive genetic elements reveals marine biodiversity.	2013	ISME J	Aquatic Organisms; Biodiversity; Chlorophyta; DNA Transposable Elements; Environment; Eukaryota; Inteins; Introns; Phylogeny; RNA-Binding Proteins; Species Specificity	https://pubmed.ncbi.nlm.nih.gov/23635865/	bathycoccus; ostreococcus	genus	NA	predatory	NA	predatory
Bathycoccaceae	Bathycoccaceae	24	TRUE	493889	Bathycoccaceae	Family	Bathycoccus; Ostreococcus	("trophic level" OR "trophic position" OR diet* OR feed* OR feeding OR "feeding ecology" OR "food web*" OR "autotroph" OR "heterotroph" OR "primary producer" OR "photosynthesis" OR predat* OR herbivor* OR omnivor* OR mixotroph*) AND "Bathycoccus"[All Fields]	22745802	10.1371/journal.pone.0039648	Metagenomes of the picoalga Bathycoccus from the Chile coastal upwelling.	2012	PLoS One	Chile; Chlorophyta; Metagenomics; Molecular Sequence Data; Oceans and Seas; Sequence Analysis, DNA	https://pubmed.ncbi.nlm.nih.gov/22745802/	bathycoccus; ostreococcus	genus	NA	food webs	NA	food webs
Bathycoccaceae	Bathycoccaceae	24	TRUE	493889	Bathycoccaceae	Family	Bathycoccus; Ostreococcus	("trophic level" OR "trophic position" OR diet* OR feed* OR feeding OR "feeding ecology" OR "food web*" OR "autotroph" OR "heterotroph" OR "primary producer" OR "photosynthesis" OR predat* OR herbivor* OR omnivor* OR mixotroph*) AND "Ostreococcus"[All Fields]	41397328	10.1016/j.marenvres.2025.107747	Dynamics of coastal picoeukaryote communities in response to oil spill disturbances.	2026	Mar Environ Res	Petroleum Pollution; Water Pollutants, Chemical; Biodiversity; Environmental Monitoring; Ecosystem; RNA, Ribosomal, 18S; Eukaryota; Aquatic Organisms	https://pubmed.ncbi.nlm.nih.gov/41397328/	bathycoccus; ostreococcus	genus	NA	primary producers; food webs	NA	primary producers; food webs
Bathycoccaceae	Bathycoccaceae	24	TRUE	493889	Bathycoccaceae	Family	Bathycoccus; Ostreococcus	("trophic level" OR "trophic position" OR diet* OR feed* OR feeding OR "feeding ecology" OR "food web*" OR "autotroph" OR "heterotroph" OR "primary producer" OR "photosynthesis" OR predat* OR herbivor* OR omnivor* OR mixotroph*) AND "Ostreococcus"[All Fields]	41249568	10.1038/s42003-025-08977-x	Distinctive and functional pigment arrangements in Lhcp, a prasinophyte-specific photosynthetic light-harvesting complex.	2025	Commun Biol	Light-Harvesting Protein Complexes; Photosynthesis; Cryoelectron Microscopy; Chlorophyta; Pigments, Biological; Models, Molecular	https://pubmed.ncbi.nlm.nih.gov/41249568/	bathycoccus; ostreococcus	genus	NA	photosynthesis	Photosynthesis	photosynthesis; Photosynthesis
Bathycoccaceae	Bathycoccaceae	24	TRUE	493889	Bathycoccaceae	Family	Bathycoccus; Ostreococcus	("trophic level" OR "trophic position" OR diet* OR feed* OR feeding OR "feeding ecology" OR "food web*" OR "autotroph" OR "heterotroph" OR "primary producer" OR "photosynthesis" OR predat* OR herbivor* OR omnivor* OR mixotroph*) AND "Ostreococcus"[All Fields]	41031733	10.1093/pcp/pcaf114	Molecular architecture for state transition: insights from structural biology and evolutionary trajectories.	2025	Plant Cell Physiol	Photosystem II Protein Complex; Photosystem I Protein Complex; Photosynthesis; Phosphorylation; Light-Harvesting Protein Complexes; Plant Proteins; Evolution, Molecular; Thylakoids; Biological Evolution; Plants	https://pubmed.ncbi.nlm.nih.gov/41031733/	bathycoccus; ostreococcus	genus	NA	NA	Photosynthesis	Photosynthesis
Bathycoccaceae	Bathycoccaceae	24	TRUE	493889	Bathycoccaceae	Family	Bathycoccus; Ostreococcus	("trophic level" OR "trophic position" OR diet* OR feed* OR feeding OR "feeding ecology" OR "food web*" OR "autotroph" OR "heterotroph" OR "primary producer" OR "photosynthesis" OR predat* OR herbivor* OR omnivor* OR mixotroph*) AND "Ostreococcus"[All Fields]	40907691	10.1016/j.biochi.2025.08.019	Functional characterization of a plastidial cytochrome b5-fused Δ4-desaturase from Ostreococcus tauri in higher plants.	2025	Biochimie	Fatty Acid Desaturases; Plastids; Chlorophyta; Nicotiana; Cytochromes b5; Arabidopsis	https://pubmed.ncbi.nlm.nih.gov/40907691/	bathycoccus; ostreococcus	genus	NA	primary producers; food web	NA	primary producers; food web
Bathycoccaceae	Bathycoccaceae	24	TRUE	493889	Bathycoccaceae	Family	Bathycoccus; Ostreococcus	("trophic level" OR "trophic position" OR diet* OR feed* OR feeding OR "feeding ecology" OR "food web*" OR "autotroph" OR "heterotroph" OR "primary producer" OR "photosynthesis" OR predat* OR herbivor* OR omnivor* OR mixotroph*) AND "Ostreococcus"[All Fields]	40418499	10.1007/s11120-025-01152-7	Biochemical and phylogenetic analyses of light-harvesting complexes from Tetraselmis striata.	2025	Photosynth Res	Light-Harvesting Protein Complexes; Phylogeny; Chlorophyta; Photosystem II Protein Complex; Chlorophyll; Photosystem I Protein Complex; Photosynthesis; Carotenoids	https://pubmed.ncbi.nlm.nih.gov/40418499/	bathycoccus; ostreococcus	genus	NA	NA	Photosynthesis	Photosynthesis
Bathycoccaceae	Bathycoccaceae	24	TRUE	493889	Bathycoccaceae	Family	Bathycoccus; Ostreococcus	("trophic level" OR "trophic position" OR diet* OR feed* OR feeding OR "feeding ecology" OR "food web*" OR "autotroph" OR "heterotroph" OR "primary producer" OR "photosynthesis" OR predat* OR herbivor* OR omnivor* OR mixotroph*) AND "Ostreococcus"[All Fields]	39932939	10.1093/plcell/koaf033	Multiomics integration unveils photoperiodic plasticity in the molecular rhythms of marine phytoplankton.	2025	Plant Cell	Photoperiod; Phytoplankton; Transcriptome; Proteome; Proteomics; Photosynthesis; Circadian Rhythm; Chlorophyta; Multiomics	https://pubmed.ncbi.nlm.nih.gov/39932939/	bathycoccus; ostreococcus	genus	NA	photosynthesis	Photosynthesis	photosynthesis; Photosynthesis
Bathycoccaceae	Bathycoccaceae	24	TRUE	493889	Bathycoccaceae	Family	Bathycoccus; Ostreococcus	("trophic level" OR "trophic position" OR diet* OR feed* OR feeding OR "feeding ecology" OR "food web*" OR "autotroph" OR "heterotroph" OR "primary producer" OR "photosynthesis" OR predat* OR herbivor* OR omnivor* OR mixotroph*) AND "Ostreococcus"[All Fields]	39332317	10.1016/j.marenvres.2024.106764	Molecular diversity and seasonal dynamics of Ostreococcus (Mamiellophyceae, Chlorophyta) in typical mariculture bays based on metabarcoding analysis.	2024	Mar Environ Res	Chlorophyta; Aquaculture; Bays; Seasons; Genetic Variation; China; Genetic Markers; Photosynthesis; Phylogeny	https://pubmed.ncbi.nlm.nih.gov/39332317/	bathycoccus; ostreococcus	genus	NA	NA	Photosynthesis	Photosynthesis
Bathycoccaceae	Bathycoccaceae	24	TRUE	493889	Bathycoccaceae	Family	Bathycoccus; Ostreococcus	("trophic level" OR "trophic position" OR diet* OR feed* OR feeding OR "feeding ecology" OR "food web*" OR "autotroph" OR "heterotroph" OR "primary producer" OR "photosynthesis" OR predat* OR herbivor* OR omnivor* OR mixotroph*) AND "Ostreococcus"[All Fields]	39323781	10.1016/j.heliyon.2024.e37788	Marine plankton community and net primary production responding to island-trapped waves in a stratified oligotrophic ecosystem.	2024	Heliyon	NA	https://pubmed.ncbi.nlm.nih.gov/39323781/	bathycoccus; ostreococcus	genus	NA	primary producers; mixotrophic	NA	primary producers; mixotrophic
Bathycoccaceae	Bathycoccaceae	24	TRUE	493889	Bathycoccaceae	Family	Bathycoccus; Ostreococcus	("trophic level" OR "trophic position" OR diet* OR feed* OR feeding OR "feeding ecology" OR "food web*" OR "autotroph" OR "heterotroph" OR "primary producer" OR "photosynthesis" OR predat* OR herbivor* OR omnivor* OR mixotroph*) AND "Ostreococcus"[All Fields]	39312406	10.1111/nph.20137	The blue-green light-dependent state transition in the marine phytoplankton Ostreococcus tauri.	2024	New Phytol	Light; Phytoplankton; Photosystem I Protein Complex; Light-Harvesting Protein Complexes; Phosphorylation; Photosynthesis; Chlorophyta; Color; Acclimatization; Photosystem II Protein Complex; Aquatic Organisms; Green Light	https://pubmed.ncbi.nlm.nih.gov/39312406/	bathycoccus; ostreococcus	genus	NA	NA	Photosynthesis	Photosynthesis
Bathycoccaceae	Bathycoccaceae	24	TRUE	493889	Bathycoccaceae	Family	Bathycoccus; Ostreococcus	("trophic level" OR "trophic position" OR diet* OR feed* OR feeding OR "feeding ecology" OR "food web*" OR "autotroph" OR "heterotroph" OR "primary producer" OR "photosynthesis" OR predat* OR herbivor* OR omnivor* OR mixotroph*) AND "Ostreococcus"[All Fields]	38916036	10.3389/fpls.2024.1409116	Characterization of the far-red light absorbing light-harvesting chlorophyll a/b binding complex, a derivative of the distinctive Lhca gene family in green algae.	2024	Front Plant Sci	NA	https://pubmed.ncbi.nlm.nih.gov/38916036/	bathycoccus; ostreococcus	genus	NA	photosynthesis	NA	photosynthesis
Bathycoccaceae	Bathycoccaceae	24	TRUE	493889	Bathycoccaceae	Family	Bathycoccus; Ostreococcus	("trophic level" OR "trophic position" OR diet* OR feed* OR feeding OR "feeding ecology" OR "food web*" OR "autotroph" OR "heterotroph" OR "primary producer" OR "photosynthesis" OR predat* OR herbivor* OR omnivor* OR mixotroph*) AND "Ostreococcus"[All Fields]	38617352	10.1101/2024.04.02.587153	Potassium rhythms couple the circadian clock to the cell cycle.	2024	bioRxiv	NA	https://pubmed.ncbi.nlm.nih.gov/38617352/	bathycoccus; ostreococcus	genus	NA	feedback	NA	feedback
Bathylagidae	Bathylagidae	2	TRUE	125509	Bathylagidae	Family	Bathylagichthys; Bathylagoides; Bathylagus; Dolicholagus; Leuroglossus; Lipolagus; Melanolagus; Pseudobathylagus; Therobromus	("trophic level" OR "trophic position" OR diet* OR feed* OR feeding OR "feeding ecology" OR "food web*" OR "autotroph" OR "heterotroph" OR "primary producer" OR "photosynthesis" OR predat* OR herbivor* OR omnivor* OR mixotroph*) AND "Bathylagidae"[All Fields]	38433967	10.1007/s42995-023-00188-9	Incorporating mesopelagic fish into the evaluation of conservation areas for marine living resources under climate change scenarios.	2024	Mar Life Sci Technol	NA	https://pubmed.ncbi.nlm.nih.gov/38433967/	NA	family	NA	predators; food webs	NA	predators; food webs
Bathylagidae	Bathylagidae	2	TRUE	125509	Bathylagidae	Family	Bathylagichthys; Bathylagoides; Bathylagus; Dolicholagus; Leuroglossus; Lipolagus; Melanolagus; Pseudobathylagus; Therobromus	("trophic level" OR "trophic position" OR diet* OR feed* OR feeding OR "feeding ecology" OR "food web*" OR "autotroph" OR "heterotroph" OR "primary producer" OR "photosynthesis" OR predat* OR herbivor* OR omnivor* OR mixotroph*) AND "Bathylagus"[All Fields]	40353970	10.1134/S1607672925600307	Comparative Analysis of Nutritional and Biotechnological Value of Muscle Tissue of Mesopelagic Fishes of the North-East Atlantic Region.	2025	Dokl Biochem Biophys	Animals; Fishes; Nutritive Value; Muscles; Atlantic Ocean; Muscle, Skeletal; Biotechnology	https://pubmed.ncbi.nlm.nih.gov/40353970/	bathylagichthys; bathylagoides; bathylagus; dolicholagus; leuroglossus; lipolagus; melanolagus; pseudobathylagus; therobromus	genus	NA	feed	NA	feed
Batrachoididae	Batrachoididae	3	TRUE	125450	Batrachoididae	Family	NA	("trophic level" OR "trophic position" OR diet* OR feed* OR feeding OR "feeding ecology" OR "food web*" OR "autotroph" OR "heterotroph" OR "primary producer" OR "photosynthesis" OR predat* OR herbivor* OR omnivor* OR mixotroph*) AND "Batrachoididae"[All Fields]	40915593	10.1016/j.actatropica.2025.107822	Morphology and phylogeny of a novel Ortholinea (Cnidaria: Myxozoa) species in the neotropical fish Batrachoides surinamensis, Bloch and Schneider, 1801 (Batrachoidiformes: Batrachoididae).	2025	Acta Trop	Animals; Phylogeny; Brazil; Myxozoa; DNA, Ribosomal; Sequence Analysis, DNA; Fishes; Urinary Bladder; Molecular Sequence Data; Parasitic Diseases, Animal; Fish Diseases; Cluster Analysis; RNA, Ribosomal, 18S; Microscopy	https://pubmed.ncbi.nlm.nih.gov/40915593/	NA	family	NA	feeding; feeds	NA	feeding; feeds
Batrachoididae	Batrachoididae	3	TRUE	125450	Batrachoididae	Family	NA	("trophic level" OR "trophic position" OR diet* OR feed* OR feeding OR "feeding ecology" OR "food web*" OR "autotroph" OR "heterotroph" OR "primary producer" OR "photosynthesis" OR predat* OR herbivor* OR omnivor* OR mixotroph*) AND "Batrachoididae"[All Fields]	19086400	NA	[Distribution, abundance and alimentary preferences of the fish Opsanus phobetron (Batrachoididae) at the Chelem coastal lagoon, Yucatan, Mexico].	2007	Rev Biol Trop	Animals; Batrachoidiformes; Biomass; Food Preferences; Gastrointestinal Contents; Mexico; Population Density; Population Dynamics	https://pubmed.ncbi.nlm.nih.gov/19086400/	NA	family	NA	feeding; feed	NA	feeding; feed
Batrachoididae	Batrachoididae	3	TRUE	125450	Batrachoididae	Family	NA	("trophic level" OR "trophic position" OR diet* OR feed* OR feeding OR "feeding ecology" OR "food web*" OR "autotroph" OR "heterotroph" OR "primary producer" OR "photosynthesis" OR predat* OR herbivor* OR omnivor* OR mixotroph*) AND "Batrachoididae"[All Fields]	632379	10.1002/cne.901780409	Comparison of Mauthner cell size in teleosts.	1978	J Comp Neurol	Animals; Biological Evolution; Cell Nucleus; Cyprinidae; Ecology; Fishes; Medulla Oblongata; Neurons; Reflex, Startle; Salmon; Salmonidae; Species Specificity; Trout	https://pubmed.ncbi.nlm.nih.gov/632379/	NA	family	NA	predation	NA	predation
Batrachospermaceae	Batrachospermaceae	5	TRUE	493875	Batrachospermaceae	Family	Batrachospermum; Sheathia	("trophic level" OR "trophic position" OR diet* OR feed* OR feeding OR "feeding ecology" OR "food web*" OR "autotroph" OR "heterotroph" OR "primary producer" OR "photosynthesis" OR predat* OR herbivor* OR omnivor* OR mixotroph*) AND "Batrachospermaceae"[All Fields]	40016669	10.1186/s12864-025-11396-1	Transcriptomic analysis of Virescentia guangxiensis (Rhodophyta: Batrachospermales) revealed differential expression of genes in gametophyte and chantransia life phases.	2025	BMC Genomics	Phylogeny; Gene Expression Profiling; Rhodophyta; Germ Cells, Plant; Transcriptome; Genome, Mitochondrial	https://pubmed.ncbi.nlm.nih.gov/40016669/	NA	family	NA	photosynthesis	NA	photosynthesis
Batrachospermaceae	Batrachospermaceae	5	TRUE	493875	Batrachospermaceae	Family	Batrachospermum; Sheathia	("trophic level" OR "trophic position" OR diet* OR feed* OR feeding OR "feeding ecology" OR "food web*" OR "autotroph" OR "heterotroph" OR "primary producer" OR "photosynthesis" OR predat* OR herbivor* OR omnivor* OR mixotroph*) AND "Batrachospermum"[All Fields]	38665313	10.17912/micropub.biology.001180	Fine-tuning RNA extraction protocols for polysaccharide-rich freshwater red algae (Rhodophyta).	2024	MicroPubl Biol	NA	https://pubmed.ncbi.nlm.nih.gov/38665313/	batrachospermum; sheathia	genus	NA	primary producers; photosynthesis	NA	primary producers; photosynthesis
Batrachospermaceae	Batrachospermaceae	5	TRUE	493875	Batrachospermaceae	Family	Batrachospermum; Sheathia	("trophic level" OR "trophic position" OR diet* OR feed* OR feeding OR "feeding ecology" OR "food web*" OR "autotroph" OR "heterotroph" OR "primary producer" OR "photosynthesis" OR predat* OR herbivor* OR omnivor* OR mixotroph*) AND "Batrachospermum"[All Fields]	28413232	10.1080/09670262.2016.1274430	The freshwater red alga Batrachospermum turfosum (Florideophyceae) can acclimate to a wide range of light and temperature conditions.	2017	Phycologia	NA	https://pubmed.ncbi.nlm.nih.gov/28413232/	batrachospermum; sheathia	genus	NA	Photosynthesis; photosynthesis	NA	Photosynthesis; photosynthesis
Batrachospermaceae	Batrachospermaceae	5	TRUE	493875	Batrachospermaceae	Family	Batrachospermum; Sheathia	("trophic level" OR "trophic position" OR diet* OR feed* OR feeding OR "feeding ecology" OR "food web*" OR "autotroph" OR "heterotroph" OR "primary producer" OR "photosynthesis" OR predat* OR herbivor* OR omnivor* OR mixotroph*) AND "Batrachospermum"[All Fields]	23011851	10.1007/s00442-012-2455-0	Activated chemical defenses suppress herbivory on freshwater red algae.	2013	Oecologia	Alabama; Analysis of Variance; Animals; Astacoidea; Chlorophyta; Feeding Behavior; Georgia; Herbivory; Nutritive Value; Plant Extracts; Rhodophyta; Species Specificity	https://pubmed.ncbi.nlm.nih.gov/23011851/	batrachospermum; sheathia	genus	herbivory	herbivores; feeding; herbivory; herbivore	Feeding; Herbivory	herbivory; herbivores; feeding; herbivory; herbivore; Feeding; Herbivory
Batrachospermaceae	Batrachospermaceae	5	TRUE	493875	Batrachospermaceae	Family	Batrachospermum; Sheathia	("trophic level" OR "trophic position" OR diet* OR feed* OR feeding OR "feeding ecology" OR "food web*" OR "autotroph" OR "heterotroph" OR "primary producer" OR "photosynthesis" OR predat* OR herbivor* OR omnivor* OR mixotroph*) AND "Sheathia"[All Fields]	29813098	10.1371/journal.pone.0197729	Transcriptome analysis of the typical freshwater rhodophytes Sheathia arcuata grown under different light intensities.	2018	PLoS One	Algal Proteins; Gene Expression Profiling; Gene Expression Regulation, Developmental; Gene Expression Regulation, Plant; Light; Molecular Sequence Annotation; Photosynthesis; Rhodophyta; Sequence Analysis, RNA	https://pubmed.ncbi.nlm.nih.gov/29813098/	batrachospermum; sheathia	genus	NA	photosynthesis	Photosynthesis	photosynthesis; Photosynthesis
Berkeleyaceae	Berkeleyaceae	0	TRUE	177859	Berkeleyaceae	Family	Berkeleya; Climaconeis; Parlibellus; Stenoneis	("trophic level" OR "trophic position" OR diet* OR feed* OR feeding OR "feeding ecology" OR "food web*" OR "autotroph" OR "heterotroph" OR "primary producer" OR "photosynthesis" OR predat* OR herbivor* OR omnivor* OR mixotroph*) AND "Berkeleyaceae"[MeSH Terms]	NA	NA	NA	NA	NA	NA	NA	NA	NA	NA	NA	NA	NA
Biddulphiaceae	Biddulphiaceae	5	TRUE	148966	Biddulphiaceae	Family	Arcusidiscus; Biddulphia; Biddulphiopsis; Hydrosera; Isthmia; Neobrightwellia; Pseudotriceratium; Terpsinoë; Trigonium	("trophic level" OR "trophic position" OR diet* OR feed* OR feeding OR "feeding ecology" OR "food web*" OR "autotroph" OR "heterotroph" OR "primary producer" OR "photosynthesis" OR predat* OR herbivor* OR omnivor* OR mixotroph*) AND "Biddulphia"[All Fields]	32326237	10.3390/ijerph17082856	First Gut Content Analysis of 4th Instar Midge Larvae (Diptera: Chronomidae) In Large-Scale Weirs Using a DNA Meta-Barcoding Approach.	2020	Int J Environ Res Public Health	Animals; Chironomidae; DNA Barcoding, Taxonomic; Ecosystem; Gastrointestinal Microbiome; Larva; Republic of Korea	https://pubmed.ncbi.nlm.nih.gov/32326237/	arcusidiscus; biddulphia; biddulphiopsis; hydrosera; isthmia; neobrightwellia; pseudotriceratium; terpsinoë; trigonium	genus	NA	diet; feeding	NA	diet; feeding
Biddulphiaceae	Biddulphiaceae	5	TRUE	148966	Biddulphiaceae	Family	Arcusidiscus; Biddulphia; Biddulphiopsis; Hydrosera; Isthmia; Neobrightwellia; Pseudotriceratium; Terpsinoë; Trigonium	("trophic level" OR "trophic position" OR diet* OR feed* OR feeding OR "feeding ecology" OR "food web*" OR "autotroph" OR "heterotroph" OR "primary producer" OR "photosynthesis" OR predat* OR herbivor* OR omnivor* OR mixotroph*) AND "Isthmia"[All Fields]	25923213	10.1371/journal.pone.0123909	Evolutionary Patterns among Living and Fossil Kogiid Sperm Whales: Evidence from the Neogene of Central America.	2015	PLoS One	Animals; Biological Evolution; Central America; Fossils; Life; Panama; Peru; Phylogeny; Skull; Species Specificity; Whales	https://pubmed.ncbi.nlm.nih.gov/25923213/	arcusidiscus; biddulphia; biddulphiopsis; hydrosera; isthmia; neobrightwellia; pseudotriceratium; terpsinoë; trigonium	genus	NA	feeding	NA	feeding
Biddulphiaceae	Biddulphiaceae	5	TRUE	148966	Biddulphiaceae	Family	Arcusidiscus; Biddulphia; Biddulphiopsis; Hydrosera; Isthmia; Neobrightwellia; Pseudotriceratium; Terpsinoë; Trigonium	("trophic level" OR "trophic position" OR diet* OR feed* OR feeding OR "feeding ecology" OR "food web*" OR "autotroph" OR "heterotroph" OR "primary producer" OR "photosynthesis" OR predat* OR herbivor* OR omnivor* OR mixotroph*) AND "Isthmia"[All Fields]	10771300	10.1016/s0022-0981(00)00170-2	Intertidal mesograzers in field microcosms: linking laboratory feeding rates to community dynamics.	2000	J Exp Mar Biol Ecol	NA	https://pubmed.ncbi.nlm.nih.gov/10771300/	arcusidiscus; biddulphia; biddulphiopsis; hydrosera; isthmia; neobrightwellia; pseudotriceratium; terpsinoë; trigonium	genus	feeding	herbivores; Feeding; feeding	NA	feeding; herbivores; Feeding; feeding
Biddulphiaceae	Biddulphiaceae	5	TRUE	148966	Biddulphiaceae	Family	Arcusidiscus; Biddulphia; Biddulphiopsis; Hydrosera; Isthmia; Neobrightwellia; Pseudotriceratium; Terpsinoë; Trigonium	("trophic level" OR "trophic position" OR diet* OR feed* OR feeding OR "feeding ecology" OR "food web*" OR "autotroph" OR "heterotroph" OR "primary producer" OR "photosynthesis" OR predat* OR herbivor* OR omnivor* OR mixotroph*) AND "Isthmia"[All Fields]	9618500	10.1073/pnas.95.12.6843	Variation in per capita interaction strength: thresholds due to nonlinear dynamics and nonequilibrium conditions.	1998	Proc Natl Acad Sci U S A	NA	https://pubmed.ncbi.nlm.nih.gov/9618500/	arcusidiscus; biddulphia; biddulphiopsis; hydrosera; isthmia; neobrightwellia; pseudotriceratium; terpsinoë; trigonium	genus	NA	herbivore; herbivores	NA	herbivore; herbivores
Biddulphiaceae	Biddulphiaceae	5	TRUE	148966	Biddulphiaceae	Family	Arcusidiscus; Biddulphia; Biddulphiopsis; Hydrosera; Isthmia; Neobrightwellia; Pseudotriceratium; Terpsinoë; Trigonium	("trophic level" OR "trophic position" OR diet* OR feed* OR feeding OR "feeding ecology" OR "food web*" OR "autotroph" OR "heterotroph" OR "primary producer" OR "photosynthesis" OR predat* OR herbivor* OR omnivor* OR mixotroph*) AND "Isthmia"[All Fields]	17736541	10.1126/science.187.4172.175	Coevolutionary race continues: butterfly larval adaptation to plant trichomes.	1975	Science	NA	https://pubmed.ncbi.nlm.nih.gov/17736541/	arcusidiscus; biddulphia; biddulphiopsis; hydrosera; isthmia; neobrightwellia; pseudotriceratium; terpsinoë; trigonium	genus	NA	herbivores; feed	NA	herbivores; feed
Blenniidae	Blenniidae	9	TRUE	125519	Blenniidae	Family	Belenniella; Halmabblennius; Salarichthys; Salariichthys	("trophic level" OR "trophic position" OR diet* OR feed* OR feeding OR "feeding ecology" OR "food web*" OR "autotroph" OR "heterotroph" OR "primary producer" OR "photosynthesis" OR predat* OR herbivor* OR omnivor* OR mixotroph*) AND "Blenniidae"[All Fields]	35301363	10.1038/s41598-022-08511-7	Gut microbiota analysis of Blenniidae fishes including an algae-eating fish and clear boundary formation among isolated Vibrio strains.	2022	Sci Rep	Animals; Bacteria; Fishes; Gastrointestinal Microbiome; Perciformes; Vibrio; Vibrio alginolyticus	https://pubmed.ncbi.nlm.nih.gov/35301363/	NA	family	NA	feeding; feeds	NA	feeding; feeds
Blenniidae	Blenniidae	9	TRUE	125519	Blenniidae	Family	Belenniella; Halmabblennius; Salarichthys; Salariichthys	("trophic level" OR "trophic position" OR diet* OR feed* OR feeding OR "feeding ecology" OR "food web*" OR "autotroph" OR "heterotroph" OR "primary producer" OR "photosynthesis" OR predat* OR herbivor* OR omnivor* OR mixotroph*) AND "Blenniidae"[All Fields]	34708582	10.1002/ar.24819	Tooth replacement and attachment morphology in the Pacific Leaping Blenny, Alticus arnoldorum (Blenniiformes: Blenniidae: Salariini) with a discussion on tooth function.	2022	Anat Rec (Hoboken)	Animals; Dentition; Ecosystem; Fishes; Odontogenesis; Perciformes; Tooth	https://pubmed.ncbi.nlm.nih.gov/34708582/	NA	family	NA	feeding; Feeding	NA	feeding; Feeding
Blenniidae	Blenniidae	9	TRUE	125519	Blenniidae	Family	Belenniella; Halmabblennius; Salarichthys; Salariichthys	("trophic level" OR "trophic position" OR diet* OR feed* OR feeding OR "feeding ecology" OR "food web*" OR "autotroph" OR "heterotroph" OR "primary producer" OR "photosynthesis" OR predat* OR herbivor* OR omnivor* OR mixotroph*) AND "Blenniidae"[All Fields]	32457505	10.1038/s41598-020-65304-6	The false cleanerfish relies on aggressive mimicry to bite fish fins when benthic foods are scarce in their local habitat.	2020	Sci Rep	Aggression; Animal Fins; Animals; Biological Mimicry; Body Size; Ecosystem; Feeding Behavior; Fishes; Geography; Japan; Predatory Behavior	https://pubmed.ncbi.nlm.nih.gov/32457505/	NA	family	NA	feeding	Feeding; Predatory	feeding; Feeding; Predatory
Blenniidae	Blenniidae	9	TRUE	125519	Blenniidae	Family	Belenniella; Halmabblennius; Salarichthys; Salariichthys	("trophic level" OR "trophic position" OR diet* OR feed* OR feeding OR "feeding ecology" OR "food web*" OR "autotroph" OR "heterotroph" OR "primary producer" OR "photosynthesis" OR predat* OR herbivor* OR omnivor* OR mixotroph*) AND "Blenniidae"[All Fields]	29597008	10.1016/j.ympev.2018.03.027	Buccal venom gland associates with increased of diversification rate in the fang blenny fish Meiacanthus (Blenniidae; Teleostei).	2018	Mol Phylogenet Evol	Animals; Bayes Theorem; Biodiversity; Organ Size; Perciformes; Phenotype; Phylogeny; Stochastic Processes; Time Factors; Venoms	https://pubmed.ncbi.nlm.nih.gov/29597008/	NA	family	NA	predation	NA	predation
Blenniidae	Blenniidae	9	TRUE	125519	Blenniidae	Family	Belenniella; Halmabblennius; Salarichthys; Salariichthys	("trophic level" OR "trophic position" OR diet* OR feed* OR feeding OR "feeding ecology" OR "food web*" OR "autotroph" OR "heterotroph" OR "primary producer" OR "photosynthesis" OR predat* OR herbivor* OR omnivor* OR mixotroph*) AND "Blenniidae"[All Fields]	29457222	10.1111/evo.13453	Extreme dentition does not prevent diet and tooth diversification within combtooth blennies (Ovalentaria: Blenniidae).	2018	Evolution	Animals; Biological Evolution; Dentition; Diet; Fishes; Phylogeny; Tooth	https://pubmed.ncbi.nlm.nih.gov/29457222/	NA	family	diet	diet; diets	Diet	diet; diet; diets; Diet
Blenniidae	Blenniidae	9	TRUE	125519	Blenniidae	Family	Belenniella; Halmabblennius; Salarichthys; Salariichthys	("trophic level" OR "trophic position" OR diet* OR feed* OR feeding OR "feeding ecology" OR "food web*" OR "autotroph" OR "heterotroph" OR "primary producer" OR "photosynthesis" OR predat* OR herbivor* OR omnivor* OR mixotroph*) AND "Blenniidae"[All Fields]	28779733	NA	Food and feeding habits of Omobranchus sp. (Blenniidae: Omobranchini) larvae in the Seagrass-Mangrove ecosystem of Johor Strait, Malaysia.	2016	J Environ Biol	Animals; Ecosystem; Estuaries; Feeding Behavior; Fishes; Larva; Malaysia; Seawater	https://pubmed.ncbi.nlm.nih.gov/28779733/	NA	family	feeding	herbivorous	Feeding	feeding; herbivorous; Feeding
Blenniidae	Blenniidae	9	TRUE	125519	Blenniidae	Family	Belenniella; Halmabblennius; Salarichthys; Salariichthys	("trophic level" OR "trophic position" OR diet* OR feed* OR feeding OR "feeding ecology" OR "food web*" OR "autotroph" OR "heterotroph" OR "primary producer" OR "photosynthesis" OR predat* OR herbivor* OR omnivor* OR mixotroph*) AND "Blenniidae"[All Fields]	28410030	10.1086/691155	Ecological Release from Aquatic Predation Is Associated with the Emergence of Marine Blenny Fishes onto Land.	2017	Am Nat	Animal Distribution; Animals; Ecosystem; Food Chain; Perciformes; Polynesia; Predatory Behavior	https://pubmed.ncbi.nlm.nih.gov/28410030/	NA	none	Predation	predation; predatory	Predatory	Predation; predation; predatory; Predatory
Blenniidae	Blenniidae	9	TRUE	125519	Blenniidae	Family	Belenniella; Halmabblennius; Salarichthys; Salariichthys	("trophic level" OR "trophic position" OR diet* OR feed* OR feeding OR "feeding ecology" OR "food web*" OR "autotroph" OR "heterotroph" OR "primary producer" OR "photosynthesis" OR predat* OR herbivor* OR omnivor* OR mixotroph*) AND "Blenniidae"[All Fields]	24117929	10.1111/jfb.12220	Can upwelling signals be detected in intertidal fishes of different trophic levels?	2013	J Fish Biol	Analysis of Variance; Animals; Body Size; DNA; Ecosystem; Fishes; Food Chain; Linear Models; Nutritional Status; RNA; Water Movements	https://pubmed.ncbi.nlm.nih.gov/24117929/	NA	family	NA	herbivore; omnivore; herbivores; omnivores	NA	herbivore; omnivore; herbivores; omnivores
Blenniidae	Blenniidae	9	TRUE	125519	Blenniidae	Family	Belenniella; Halmabblennius; Salarichthys; Salariichthys	("trophic level" OR "trophic position" OR diet* OR feed* OR feeding OR "feeding ecology" OR "food web*" OR "autotroph" OR "heterotroph" OR "primary producer" OR "photosynthesis" OR predat* OR herbivor* OR omnivor* OR mixotroph*) AND "Blenniidae"[All Fields]	17436023	10.1007/s00442-007-0714-2	Life history patterns shape energy allocation among fishes on coral reefs.	2007	Oecologia	Animals; Anthozoa; Ecosystem; Energy Metabolism; Fishes; Life Cycle Stages; Oceans and Seas; Population Dynamics	https://pubmed.ncbi.nlm.nih.gov/17436023/	NA	family	NA	predation; food webs; predatory	NA	predation; food webs; predatory
Bolbocoleonaceae	Bolbocoleonaceae	0	TRUE	493901	Bolbocoleonaceae	Family	Bolbocoleon	("trophic level" OR "trophic position" OR diet* OR feed* OR feeding OR "feeding ecology" OR "food web*" OR "autotroph" OR "heterotroph" OR "primary producer" OR "photosynthesis" OR predat* OR herbivor* OR omnivor* OR mixotroph*) AND "Bolbocoleonaceae"[MeSH Terms]	NA	NA	NA	NA	NA	NA	NA	NA	NA	NA	NA	NA	NA
Bonnemaisoniaceae	Bonnemaisoniaceae	12	TRUE	143665	Bonnemaisoniaceae	Family	Asparagopsis; Bonnemaisonia; Bowiesia; Calocladia; Chondrodon; Delisea; Falkenbergia; Leptophyllis; Lictoria; Pleuroblepharidella; Pleuroblepharis; Ptilonia	("trophic level" OR "trophic position" OR diet* OR feed* OR feeding OR "feeding ecology" OR "food web*" OR "autotroph" OR "heterotroph" OR "primary producer" OR "photosynthesis" OR predat* OR herbivor* OR omnivor* OR mixotroph*) AND "Bonnemaisoniaceae"[All Fields]	40431088	10.3390/plants14101523	Insights into the Red Seaweed Asparagopsis taxiformis Using an Integrative Multi-Omics Analysis.	2025	Plants (Basel)	NA	https://pubmed.ncbi.nlm.nih.gov/40431088/	asparagopsis; bonnemaisonia; bowiesia; calocladia; chondrodon; delisea; falkenbergia; leptophyllis; lictoria; pleuroblepharidella; pleuroblepharis; ptilonia	both	NA	photosynthesis	NA	photosynthesis
Bonnemaisoniaceae	Bonnemaisoniaceae	12	TRUE	143665	Bonnemaisoniaceae	Family	Asparagopsis; Bonnemaisonia; Bowiesia; Calocladia; Chondrodon; Delisea; Falkenbergia; Leptophyllis; Lictoria; Pleuroblepharidella; Pleuroblepharis; Ptilonia	("trophic level" OR "trophic position" OR diet* OR feed* OR feeding OR "feeding ecology" OR "food web*" OR "autotroph" OR "heterotroph" OR "primary producer" OR "photosynthesis" OR predat* OR herbivor* OR omnivor* OR mixotroph*) AND "Asparagopsis"[All Fields]	41679636	10.3168/jds.2025-27429	Dose-dependent effects of the Asparagopsis taxiformis variety Brominata on enteric methane emissions of dairy cows.	2026	J Dairy Sci	NA	https://pubmed.ncbi.nlm.nih.gov/41679636/	asparagopsis; bonnemaisonia; bowiesia; calocladia; chondrodon; delisea; falkenbergia; leptophyllis; lictoria; pleuroblepharidella; pleuroblepharis; ptilonia	genus	NA	dietary	NA	dietary
Bonnemaisoniaceae	Bonnemaisoniaceae	12	TRUE	143665	Bonnemaisoniaceae	Family	Asparagopsis; Bonnemaisonia; Bowiesia; Calocladia; Chondrodon; Delisea; Falkenbergia; Leptophyllis; Lictoria; Pleuroblepharidella; Pleuroblepharis; Ptilonia	("trophic level" OR "trophic position" OR diet* OR feed* OR feeding OR "feeding ecology" OR "food web*" OR "autotroph" OR "heterotroph" OR "primary producer" OR "photosynthesis" OR predat* OR herbivor* OR omnivor* OR mixotroph*) AND "Asparagopsis"[All Fields]	41391055	10.1007/s44307-025-00090-8	Dietary macroalgae enhances amino acid metabolism via intestinal Shewanella in grass carp (Ctenopharyngodon idella).	2025	Adv Biotechnol (Singap)	NA	https://pubmed.ncbi.nlm.nih.gov/41391055/	asparagopsis; bonnemaisonia; bowiesia; calocladia; chondrodon; delisea; falkenbergia; leptophyllis; lictoria; pleuroblepharidella; pleuroblepharis; ptilonia	genus	Dietary	dietary; Dietary; feed	NA	Dietary; dietary; Dietary; feed
Bonnemaisoniaceae	Bonnemaisoniaceae	12	TRUE	143665	Bonnemaisoniaceae	Family	Asparagopsis; Bonnemaisonia; Bowiesia; Calocladia; Chondrodon; Delisea; Falkenbergia; Leptophyllis; Lictoria; Pleuroblepharidella; Pleuroblepharis; Ptilonia	("trophic level" OR "trophic position" OR diet* OR feed* OR feeding OR "feeding ecology" OR "food web*" OR "autotroph" OR "heterotroph" OR "primary producer" OR "photosynthesis" OR predat* OR herbivor* OR omnivor* OR mixotroph*) AND "Asparagopsis"[All Fields]	41373517	10.3390/ijms262311358	On the Antimicrobial Potential of Asparagopsis armata's Ethanol Extract: A New Multiple-Industry Bio-Product?	2025	Int J Mol Sci	Animals; Mice; Anti-Infective Agents; Plant Extracts; Ethanol; Microbial Sensitivity Tests; Antioxidants; Humans	https://pubmed.ncbi.nlm.nih.gov/41373517/	asparagopsis; bonnemaisonia; bowiesia; calocladia; chondrodon; delisea; falkenbergia; leptophyllis; lictoria; pleuroblepharidella; pleuroblepharis; ptilonia	genus	NA	feed	NA	feed
Bonnemaisoniaceae	Bonnemaisoniaceae	12	TRUE	143665	Bonnemaisoniaceae	Family	Asparagopsis; Bonnemaisonia; Bowiesia; Calocladia; Chondrodon; Delisea; Falkenbergia; Leptophyllis; Lictoria; Pleuroblepharidella; Pleuroblepharis; Ptilonia	("trophic level" OR "trophic position" OR diet* OR feed* OR feeding OR "feeding ecology" OR "food web*" OR "autotroph" OR "heterotroph" OR "primary producer" OR "photosynthesis" OR predat* OR herbivor* OR omnivor* OR mixotroph*) AND "Asparagopsis"[All Fields]	41345768	10.1038/s41598-025-31263-z	Validation and comparison of GC-MS, FT-MIR, and FT-NIR techniques for rapid bromoform quantification in Asparagopsis taxiformis extracts.	2025	Sci Rep	Gas Chromatography-Mass Spectrometry; Spectroscopy, Fourier Transform Infrared; Spectroscopy, Near-Infrared; Seaweed; Least-Squares Analysis; Plant Extracts; Animals; Rhodophyta	https://pubmed.ncbi.nlm.nih.gov/41345768/	asparagopsis; bonnemaisonia; bowiesia; calocladia; chondrodon; delisea; falkenbergia; leptophyllis; lictoria; pleuroblepharidella; pleuroblepharis; ptilonia	genus	NA	feed	NA	feed
Bonnemaisoniaceae	Bonnemaisoniaceae	12	TRUE	143665	Bonnemaisoniaceae	Family	Asparagopsis; Bonnemaisonia; Bowiesia; Calocladia; Chondrodon; Delisea; Falkenbergia; Leptophyllis; Lictoria; Pleuroblepharidella; Pleuroblepharis; Ptilonia	("trophic level" OR "trophic position" OR diet* OR feed* OR feeding OR "feeding ecology" OR "food web*" OR "autotroph" OR "heterotroph" OR "primary producer" OR "photosynthesis" OR predat* OR herbivor* OR omnivor* OR mixotroph*) AND "Bonnemaisonia"[All Fields]	40405999	10.3168/jdsc.2024-0670	A preliminary study on the effects of red Bonnemaisonia hamifera seaweed on methane emissions from dairy cows.	2025	JDS Commun	NA	https://pubmed.ncbi.nlm.nih.gov/40405999/	asparagopsis; bonnemaisonia; bowiesia; calocladia; chondrodon; delisea; falkenbergia; leptophyllis; lictoria; pleuroblepharidella; pleuroblepharis; ptilonia	genus	NA	feed; diet	NA	feed; diet
Bonnemaisoniaceae	Bonnemaisoniaceae	12	TRUE	143665	Bonnemaisoniaceae	Family	Asparagopsis; Bonnemaisonia; Bowiesia; Calocladia; Chondrodon; Delisea; Falkenbergia; Leptophyllis; Lictoria; Pleuroblepharidella; Pleuroblepharis; Ptilonia	("trophic level" OR "trophic position" OR diet* OR feed* OR feeding OR "feeding ecology" OR "food web*" OR "autotroph" OR "heterotroph" OR "primary producer" OR "photosynthesis" OR predat* OR herbivor* OR omnivor* OR mixotroph*) AND "Bonnemaisonia"[All Fields]	24728943	10.1007/s00442-014-2938-2	Divergent ecological strategies determine different impacts on community production by two successful non-native seaweeds.	2014	Oecologia	Animals; Biomass; Herbivory; Introduced Species; Rhodophyta; Seaweed; Species Specificity	https://pubmed.ncbi.nlm.nih.gov/24728943/	asparagopsis; bonnemaisonia; bowiesia; calocladia; chondrodon; delisea; falkenbergia; leptophyllis; lictoria; pleuroblepharidella; pleuroblepharis; ptilonia	genus	NA	primary producers; herbivores; herbivore; diet; diets	Herbivory	primary producers; herbivores; herbivore; diet; diets; Herbivory
Bonnemaisoniaceae	Bonnemaisoniaceae	12	TRUE	143665	Bonnemaisoniaceae	Family	Asparagopsis; Bonnemaisonia; Bowiesia; Calocladia; Chondrodon; Delisea; Falkenbergia; Leptophyllis; Lictoria; Pleuroblepharidella; Pleuroblepharis; Ptilonia	("trophic level" OR "trophic position" OR diet* OR feed* OR feeding OR "feeding ecology" OR "food web*" OR "autotroph" OR "heterotroph" OR "primary producer" OR "photosynthesis" OR predat* OR herbivor* OR omnivor* OR mixotroph*) AND "Bonnemaisonia"[All Fields]	23431603	10.1890/12-0143.1	An exotic chemical weapon explains low herbivore damage in an invasive alga.	2012	Ecology	Animals; Biological Assay; Biological Evolution; Herbivory; Introduced Species; Invertebrates; Ketones; Molecular Structure; Rhodophyta	https://pubmed.ncbi.nlm.nih.gov/23431603/	asparagopsis; bonnemaisonia; bowiesia; calocladia; chondrodon; delisea; falkenbergia; leptophyllis; lictoria; pleuroblepharidella; pleuroblepharis; ptilonia	genus	herbivore	herbivore; herbivores; feeding	Herbivory	herbivore; herbivore; herbivores; feeding; Herbivory
Bonnemaisoniaceae	Bonnemaisoniaceae	12	TRUE	143665	Bonnemaisoniaceae	Family	Asparagopsis; Bonnemaisonia; Bowiesia; Calocladia; Chondrodon; Delisea; Falkenbergia; Leptophyllis; Lictoria; Pleuroblepharidella; Pleuroblepharis; Ptilonia	("trophic level" OR "trophic position" OR diet* OR feed* OR feeding OR "feeding ecology" OR "food web*" OR "autotroph" OR "heterotroph" OR "primary producer" OR "photosynthesis" OR predat* OR herbivor* OR omnivor* OR mixotroph*) AND "Delisea"[All Fields]	35445473	10.1111/mec.16476	Pathogen exposure leads to a transcriptional downregulation of core cellular functions that may dampen the immune response in a macroalga.	2022	Mol Ecol	Down-Regulation; Ecosystem; Immunity; Rhodophyta; Seaweed	https://pubmed.ncbi.nlm.nih.gov/35445473/	asparagopsis; bonnemaisonia; bowiesia; calocladia; chondrodon; delisea; falkenbergia; leptophyllis; lictoria; pleuroblepharidella; pleuroblepharis; ptilonia	genus	NA	photosynthesis	NA	photosynthesis
Bonnemaisoniaceae	Bonnemaisoniaceae	12	TRUE	143665	Bonnemaisoniaceae	Family	Asparagopsis; Bonnemaisonia; Bowiesia; Calocladia; Chondrodon; Delisea; Falkenbergia; Leptophyllis; Lictoria; Pleuroblepharidella; Pleuroblepharis; Ptilonia	("trophic level" OR "trophic position" OR diet* OR feed* OR feeding OR "feeding ecology" OR "food web*" OR "autotroph" OR "heterotroph" OR "primary producer" OR "photosynthesis" OR predat* OR herbivor* OR omnivor* OR mixotroph*) AND "Delisea"[All Fields]	24649654	10.1890/13-0213.1	Demographic consequences of disease in a habitat-forming seaweed and impacts on interactions between natural enemies.	2014	Ecology	Animals; Ecosystem; Herbivory; Invertebrates; Plant Diseases; Population Dynamics; Rhodophyta; Seaweed	https://pubmed.ncbi.nlm.nih.gov/24649654/	asparagopsis; bonnemaisonia; bowiesia; calocladia; chondrodon; delisea; falkenbergia; leptophyllis; lictoria; pleuroblepharidella; pleuroblepharis; ptilonia	genus	NA	predation; herbivory; herbivores; feeding	Herbivory	predation; herbivory; herbivores; feeding; Herbivory
Bonnemaisoniaceae	Bonnemaisoniaceae	12	TRUE	143665	Bonnemaisoniaceae	Family	Asparagopsis; Bonnemaisonia; Bowiesia; Calocladia; Chondrodon; Delisea; Falkenbergia; Leptophyllis; Lictoria; Pleuroblepharidella; Pleuroblepharis; Ptilonia	("trophic level" OR "trophic position" OR diet* OR feed* OR feeding OR "feeding ecology" OR "food web*" OR "autotroph" OR "heterotroph" OR "primary producer" OR "photosynthesis" OR predat* OR herbivor* OR omnivor* OR mixotroph*) AND "Delisea"[All Fields]	22527059	10.1007/s10886-012-0119-5	Chemical mediation of ternary interactions between marine holobionts and their environment as exemplified by the red alga Delisea pulchra.	2012	J Chem Ecol	Bacterial Physiological Phenomena; Ecosystem; Furans; Herbivory; Rhodophyta	https://pubmed.ncbi.nlm.nih.gov/22527059/	asparagopsis; bonnemaisonia; bowiesia; calocladia; chondrodon; delisea; falkenbergia; leptophyllis; lictoria; pleuroblepharidella; pleuroblepharis; ptilonia	genus	NA	herbivory	Herbivory	herbivory; Herbivory
Bonnemaisoniaceae	Bonnemaisoniaceae	12	TRUE	143665	Bonnemaisoniaceae	Family	Asparagopsis; Bonnemaisonia; Bowiesia; Calocladia; Chondrodon; Delisea; Falkenbergia; Leptophyllis; Lictoria; Pleuroblepharidella; Pleuroblepharis; Ptilonia	("trophic level" OR "trophic position" OR diet* OR feed* OR feeding OR "feeding ecology" OR "food web*" OR "autotroph" OR "heterotroph" OR "primary producer" OR "photosynthesis" OR predat* OR herbivor* OR omnivor* OR mixotroph*) AND "Delisea"[All Fields]	16581674	10.1080/08927010600562583	Less inhibited with age? Larval age modifies responses to natural settlement inhibitors.	2006	Biofouling	Aging; Animals; Bryozoa; Eukaryota; Larva; Water Pollutants	https://pubmed.ncbi.nlm.nih.gov/16581674/	asparagopsis; bonnemaisonia; bowiesia; calocladia; chondrodon; delisea; falkenbergia; leptophyllis; lictoria; pleuroblepharidella; pleuroblepharis; ptilonia	genus	NA	feeding	NA	feeding
Bracteacoccaceae	Bracteacoccaceae	0	TRUE	599704	Bracteacoccaceae	Family	NA	("trophic level" OR "trophic position" OR diet* OR feed* OR feeding OR "feeding ecology" OR "food web*" OR "autotroph" OR "heterotroph" OR "primary producer" OR "photosynthesis" OR predat* OR herbivor* OR omnivor* OR mixotroph*) AND "Bracteacoccaceae"[MeSH Terms]	NA	NA	NA	NA	NA	NA	NA	NA	NA	NA	NA	NA	NA
Bryopsidaceae	Bryopsidaceae	12	TRUE	143666	Bryopsidaceae	Family	Bryopsidella; Bryopsis; Lambia; Pseudobryopsis; Trichosolen	("trophic level" OR "trophic position" OR diet* OR feed* OR feeding OR "feeding ecology" OR "food web*" OR "autotroph" OR "heterotroph" OR "primary producer" OR "photosynthesis" OR predat* OR herbivor* OR omnivor* OR mixotroph*) AND "Bryopsis"[All Fields]	41594903	10.3390/biology15020168	Laboratory Rearing of the Photosynthetic Sea Slug Elysia crispata (Gastropoda, Sacoglossa): Implications for the Study of Kleptoplasty and Species Conservation.	2026	Biology (Basel)	NA	https://pubmed.ncbi.nlm.nih.gov/41594903/	bryopsidella; bryopsis; lambia; pseudobryopsis; trichosolen	genus	NA	feeding	NA	feeding
Bryopsidaceae	Bryopsidaceae	12	TRUE	143666	Bryopsidaceae	Family	Bryopsidella; Bryopsis; Lambia; Pseudobryopsis; Trichosolen	("trophic level" OR "trophic position" OR diet* OR feed* OR feeding OR "feeding ecology" OR "food web*" OR "autotroph" OR "heterotroph" OR "primary producer" OR "photosynthesis" OR predat* OR herbivor* OR omnivor* OR mixotroph*) AND "Bryopsis"[All Fields]	41490286	10.1021/acs.jpcb.5c06547	Lipid Membrane Regulation of Chlorophyll Triplet Excitation Quenching in Photosynthetic Light-Harvesting Complex LHCII.	2026	J Phys Chem B	Light-Harvesting Protein Complexes; Chlorophyll; Spinacia oleracea; Photosynthesis; Energy Transfer; Oxygen	https://pubmed.ncbi.nlm.nih.gov/41490286/	bryopsidella; bryopsis; lambia; pseudobryopsis; trichosolen	genus	NA	photosynthesis	Photosynthesis	photosynthesis; Photosynthesis
Bryopsidaceae	Bryopsidaceae	12	TRUE	143666	Bryopsidaceae	Family	Bryopsidella; Bryopsis; Lambia; Pseudobryopsis; Trichosolen	("trophic level" OR "trophic position" OR diet* OR feed* OR feeding OR "feeding ecology" OR "food web*" OR "autotroph" OR "heterotroph" OR "primary producer" OR "photosynthesis" OR predat* OR herbivor* OR omnivor* OR mixotroph*) AND "Bryopsis"[All Fields]	40940010	10.1021/acs.jnatprod.5c00757	Structure Determination and Biosynthesis of Dapalides A-C, Glycosylated Kahalalide F Analogues from the Marine Cyanobacterium Dapis sp.	2025	J Nat Prod	Cyanobacteria; Molecular Structure; Glycosylation; Depsipeptides; Humans; Animals; Multigene Family; Antineoplastic Agents; Marine Biology	https://pubmed.ncbi.nlm.nih.gov/40940010/	bryopsidella; bryopsis; lambia; pseudobryopsis; trichosolen	genus	NA	diet	NA	diet
Bryopsidaceae	Bryopsidaceae	12	TRUE	143666	Bryopsidaceae	Family	Bryopsidella; Bryopsis; Lambia; Pseudobryopsis; Trichosolen	("trophic level" OR "trophic position" OR diet* OR feed* OR feeding OR "feeding ecology" OR "food web*" OR "autotroph" OR "heterotroph" OR "primary producer" OR "photosynthesis" OR predat* OR herbivor* OR omnivor* OR mixotroph*) AND "Bryopsis"[All Fields]	40828982	10.1021/jacs.5c08818	Cyanobacteria Join the Kahalalide Conversation: Genome and Metabolite Evidence for Structurally Related Peptides.	2025	J Am Chem Soc	Cyanobacteria; Depsipeptides; Metabolomics; Genome, Bacterial; Molecular Structure	https://pubmed.ncbi.nlm.nih.gov/40828982/	bryopsidella; bryopsis; lambia; pseudobryopsis; trichosolen	genus	NA	predator	NA	predator
Bryopsidaceae	Bryopsidaceae	12	TRUE	143666	Bryopsidaceae	Family	Bryopsidella; Bryopsis; Lambia; Pseudobryopsis; Trichosolen	("trophic level" OR "trophic position" OR diet* OR feed* OR feeding OR "feeding ecology" OR "food web*" OR "autotroph" OR "heterotroph" OR "primary producer" OR "photosynthesis" OR predat* OR herbivor* OR omnivor* OR mixotroph*) AND "Bryopsis"[All Fields]	40110960	10.1111/nph.70083	The genomic insights of intertidal adaptation in Bryopsis corticulans.	2025	New Phytol	Adaptation, Physiological; Genomics; Phylogeny; Genome, Plant; Gene Transfer, Horizontal	https://pubmed.ncbi.nlm.nih.gov/40110960/	bryopsidella; bryopsis; lambia; pseudobryopsis; trichosolen	genus	NA	NA	NA	NA
Bryopsidaceae	Bryopsidaceae	12	TRUE	143666	Bryopsidaceae	Family	Bryopsidella; Bryopsis; Lambia; Pseudobryopsis; Trichosolen	("trophic level" OR "trophic position" OR diet* OR feed* OR feeding OR "feeding ecology" OR "food web*" OR "autotroph" OR "heterotroph" OR "primary producer" OR "photosynthesis" OR predat* OR herbivor* OR omnivor* OR mixotroph*) AND "Bryopsis"[All Fields]	40001581	10.3390/biom15020278	Comparative Genomics of Bryopsis hypnoides: Structural Conservation and Gene Transfer Between Chloroplast and Mitochondrial Genomes.	2025	Biomolecules	Genome, Chloroplast; Genome, Mitochondrial; Phylogeny; Genomics; RNA, Transfer; Codon Usage; Chloroplasts; Evolution, Molecular; Chlorophyta; Gene Transfer, Horizontal	https://pubmed.ncbi.nlm.nih.gov/40001581/	bryopsidella; bryopsis; lambia; pseudobryopsis; trichosolen	genus	NA	photosynthesis	NA	photosynthesis
Bryopsidaceae	Bryopsidaceae	12	TRUE	143666	Bryopsidaceae	Family	Bryopsidella; Bryopsis; Lambia; Pseudobryopsis; Trichosolen	("trophic level" OR "trophic position" OR diet* OR feed* OR feeding OR "feeding ecology" OR "food web*" OR "autotroph" OR "heterotroph" OR "primary producer" OR "photosynthesis" OR predat* OR herbivor* OR omnivor* OR mixotroph*) AND "Bryopsis"[All Fields]	39906587	10.1093/evlett/qrae052	Characterizing the evolution of defense in a tripartite marine symbiosis using adaptive dynamics.	2025	Evol Lett	NA	https://pubmed.ncbi.nlm.nih.gov/39906587/	bryopsidella; bryopsis; lambia; pseudobryopsis; trichosolen	genus	NA	herbivores; herbivory	NA	herbivores; herbivory
Bryopsidaceae	Bryopsidaceae	12	TRUE	143666	Bryopsidaceae	Family	Bryopsidella; Bryopsis; Lambia; Pseudobryopsis; Trichosolen	("trophic level" OR "trophic position" OR diet* OR feed* OR feeding OR "feeding ecology" OR "food web*" OR "autotroph" OR "heterotroph" OR "primary producer" OR "photosynthesis" OR predat* OR herbivor* OR omnivor* OR mixotroph*) AND "Bryopsis"[All Fields]	38629207	10.1242/jeb.246331	Critical thermal maxima and oxygen uptake in Elysia viridis, a sea slug that steals chloroplasts to photosynthesize.	2024	J Exp Biol	Animals; Gastropoda; Photosynthesis; Chloroplasts; Oxygen; Acclimatization; Chlorophyta; Hot Temperature; Oxygen Consumption; Thermotolerance; Temperature	https://pubmed.ncbi.nlm.nih.gov/38629207/	bryopsidella; bryopsis; lambia; pseudobryopsis; trichosolen	genus	photosynthesize	photosynthesis	Photosynthesis	photosynthesize; photosynthesis; Photosynthesis
Bryopsidaceae	Bryopsidaceae	12	TRUE	143666	Bryopsidaceae	Family	Bryopsidella; Bryopsis; Lambia; Pseudobryopsis; Trichosolen	("trophic level" OR "trophic position" OR diet* OR feed* OR feeding OR "feeding ecology" OR "food web*" OR "autotroph" OR "heterotroph" OR "primary producer" OR "photosynthesis" OR predat* OR herbivor* OR omnivor* OR mixotroph*) AND "Lambia"[All Fields]	18684107	10.1042/BJ20081417	Do mammals make all their own inositol hexakisphosphate?	2008	Biochem J	Animals; Brain; Cattle; Chromatography, High Pressure Liquid; Dictyostelium; HeLa Cells; Humans; Inositol Phosphates; Lung; Mammals; Phytic Acid; Rats	https://pubmed.ncbi.nlm.nih.gov/18684107/	bryopsidella; bryopsis; lambia; pseudobryopsis; trichosolen	genus	NA	dietary; diet	NA	dietary; diet
Bryopsidaceae	Bryopsidaceae	12	TRUE	143666	Bryopsidaceae	Family	Bryopsidella; Bryopsis; Lambia; Pseudobryopsis; Trichosolen	("trophic level" OR "trophic position" OR diet* OR feed* OR feeding OR "feeding ecology" OR "food web*" OR "autotroph" OR "heterotroph" OR "primary producer" OR "photosynthesis" OR predat* OR herbivor* OR omnivor* OR mixotroph*) AND "Lambia"[All Fields]	11561714	10.4269/ajtmh.2001.65.257	Impact of breast-feeding on Giardia lamblia infections in Bilbeis, Egypt.	2001	Am J Trop Med Hyg	Animals; Antibodies, Monoclonal; Antigens, Protozoan; Breast Feeding; Case-Control Studies; Diarrhea; Educational Status; Egypt; Endemic Diseases; Enzyme-Linked Immunosorbent Assay; Feces; Female; Giardia lamblia; Giardiasis; Humans; Infant; Infant, Newborn; Male; Proportional Hazards Models; Rural Population; Social Class	https://pubmed.ncbi.nlm.nih.gov/11561714/	bryopsidella; bryopsis; lambia; pseudobryopsis; trichosolen	genus	feeding	feeding	Feeding	feeding; Feeding
Bryopsidaceae	Bryopsidaceae	12	TRUE	143666	Bryopsidaceae	Family	Bryopsidella; Bryopsis; Lambia; Pseudobryopsis; Trichosolen	("trophic level" OR "trophic position" OR diet* OR feed* OR feeding OR "feeding ecology" OR "food web*" OR "autotroph" OR "heterotroph" OR "primary producer" OR "photosynthesis" OR predat* OR herbivor* OR omnivor* OR mixotroph*) AND "Lambia"[All Fields]	6185053	10.1080/02724936.1981.11748073	Gastroenteritis among children in Riyadh: a prospective analysis of 254 hospital admissions.	1981	Ann Trop Paediatr	Bottle Feeding; Breast Feeding; Female; Gastroenteritis; Humans; Infant; Infant, Newborn; Male; Nutrition Disorders; Prospective Studies; Saudi Arabia	https://pubmed.ncbi.nlm.nih.gov/6185053/	NA	none	NA	feeding	Feeding	feeding; Feeding
Bryopsidaceae	Bryopsidaceae	12	TRUE	143666	Bryopsidaceae	Family	Bryopsidella; Bryopsis; Lambia; Pseudobryopsis; Trichosolen	("trophic level" OR "trophic position" OR diet* OR feed* OR feeding OR "feeding ecology" OR "food web*" OR "autotroph" OR "heterotroph" OR "primary producer" OR "photosynthesis" OR predat* OR herbivor* OR omnivor* OR mixotroph*) AND "Lambia"[All Fields]	1210178	NA	[Vitamin A and carotin content in the blood of children with lambliasis-induced cholecystitis].	1975	Vopr Pitan	Adolescent; Carotenoids; Child; Child, Preschool; Cholecystitis; Chronic Disease; Female; Giardiasis; Humans; Male; Vitamin A	https://pubmed.ncbi.nlm.nih.gov/1210178/	bryopsidella; bryopsis; lambia; pseudobryopsis; trichosolen	genus	NA	diet	NA	diet
Calanidae	Calanidae	20	TRUE	104079	Calanidae	Family	Calanoides; Calanus; Canthocalanus; Cetochilus; Cosmocalanus; Daphinia; Diarthropus; Mesocalanus; Metranura; Nannocalanus; Neocalanus; Paratharybis; Undina; Undinula	("trophic level" OR "trophic position" OR diet* OR feed* OR feeding OR "feeding ecology" OR "food web*" OR "autotroph" OR "heterotroph" OR "primary producer" OR "photosynthesis" OR predat* OR herbivor* OR omnivor* OR mixotroph*) AND "Calanidae"[All Fields]	40752085	10.1016/j.marenvres.2025.107413	Ecological features of zooplankton (copepods) in the perennial oceanic oxygen minimum zone in the Eastern Arabian Sea.	2025	Mar Environ Res	Animals; Copepoda; Zooplankton; Oxygen; Seawater; Indian Ocean; Ecosystem; Seasons; Environmental Monitoring	https://pubmed.ncbi.nlm.nih.gov/40752085/	NA	family	NA	omnivorous; feeding; predators	NA	omnivorous; feeding; predators
Calanidae	Calanidae	20	TRUE	104079	Calanidae	Family	Calanoides; Calanus; Canthocalanus; Cetochilus; Cosmocalanus; Daphinia; Diarthropus; Mesocalanus; Metranura; Nannocalanus; Neocalanus; Paratharybis; Undina; Undinula	("trophic level" OR "trophic position" OR diet* OR feed* OR feeding OR "feeding ecology" OR "food web*" OR "autotroph" OR "heterotroph" OR "primary producer" OR "photosynthesis" OR predat* OR herbivor* OR omnivor* OR mixotroph*) AND "Calanidae"[All Fields]	27762400	10.1038/srep35891	The copepod Calanus spp. (Calanidae) is repelled by polarized light.	2016	Sci Rep	Animals; Behavior, Animal; Copepoda; Light; Orientation; Visual Perception	https://pubmed.ncbi.nlm.nih.gov/27762400/	calanoides; calanus; canthocalanus; cetochilus; cosmocalanus; daphinia; diarthropus; mesocalanus; metranura; nannocalanus; neocalanus; paratharybis; undina; undinula	both	NA	predation; predators	NA	predation; predators
Calanidae	Calanidae	20	TRUE	104079	Calanidae	Family	Calanoides; Calanus; Canthocalanus; Cetochilus; Cosmocalanus; Daphinia; Diarthropus; Mesocalanus; Metranura; Nannocalanus; Neocalanus; Paratharybis; Undina; Undinula	("trophic level" OR "trophic position" OR diet* OR feed* OR feeding OR "feeding ecology" OR "food web*" OR "autotroph" OR "heterotroph" OR "primary producer" OR "photosynthesis" OR predat* OR herbivor* OR omnivor* OR mixotroph*) AND "Calanoides"[All Fields]	39228681	10.1002/ece3.70210	Nutritional condition drives spatial variation in physiology of Antarctic lipid-storing copepods.	2024	Ecol Evol	NA	https://pubmed.ncbi.nlm.nih.gov/39228681/	calanoides; calanus; canthocalanus; cetochilus; cosmocalanus; daphinia; diarthropus; mesocalanus; metranura; nannocalanus; neocalanus; paratharybis; undina; undinula	genus	NA	primary producers; herbivorous; feeding; omnivorous	NA	primary producers; herbivorous; feeding; omnivorous
Calanidae	Calanidae	20	TRUE	104079	Calanidae	Family	Calanoides; Calanus; Canthocalanus; Cetochilus; Cosmocalanus; Daphinia; Diarthropus; Mesocalanus; Metranura; Nannocalanus; Neocalanus; Paratharybis; Undina; Undinula	("trophic level" OR "trophic position" OR diet* OR feed* OR feeding OR "feeding ecology" OR "food web*" OR "autotroph" OR "heterotroph" OR "primary producer" OR "photosynthesis" OR predat* OR herbivor* OR omnivor* OR mixotroph*) AND "Calanoides"[All Fields]	38721849	10.1111/mec.17371	Comparative analysis of the molecular starvation response of Southern Ocean copepods.	2025	Mol Ecol	Animals; Copepoda; Transcriptome; Starvation; Oceans and Seas; Zooplankton; Phylogeny; Lipid Metabolism	https://pubmed.ncbi.nlm.nih.gov/38721849/	calanoides; calanus; canthocalanus; cetochilus; cosmocalanus; daphinia; diarthropus; mesocalanus; metranura; nannocalanus; neocalanus; paratharybis; undina; undinula	genus	NA	diet	NA	diet
Calanidae	Calanidae	20	TRUE	104079	Calanidae	Family	Calanoides; Calanus; Canthocalanus; Cetochilus; Cosmocalanus; Daphinia; Diarthropus; Mesocalanus; Metranura; Nannocalanus; Neocalanus; Paratharybis; Undina; Undinula	("trophic level" OR "trophic position" OR diet* OR feed* OR feeding OR "feeding ecology" OR "food web*" OR "autotroph" OR "heterotroph" OR "primary producer" OR "photosynthesis" OR predat* OR herbivor* OR omnivor* OR mixotroph*) AND "Calanoides"[All Fields]	34418089	10.1111/jfb.14884	Ontogenetic diet shifts of rough scad Trachurus lathami in the North Patagonian shelf (south-west Atlantic Ocean).	2021	J Fish Biol	Animals; Atlantic Ocean; Diet; Ecosystem; Fishes; Food Chain; Perciformes	https://pubmed.ncbi.nlm.nih.gov/34418089/	calanoides; calanus; canthocalanus; cetochilus; cosmocalanus; daphinia; diarthropus; mesocalanus; metranura; nannocalanus; neocalanus; paratharybis; undina; undinula	genus	diet	diet; feeding; trophic level	Diet	diet; diet; feeding; trophic level; Diet
Calanidae	Calanidae	20	TRUE	104079	Calanidae	Family	Calanoides; Calanus; Canthocalanus; Cetochilus; Cosmocalanus; Daphinia; Diarthropus; Mesocalanus; Metranura; Nannocalanus; Neocalanus; Paratharybis; Undina; Undinula	("trophic level" OR "trophic position" OR diet* OR feed* OR feeding OR "feeding ecology" OR "food web*" OR "autotroph" OR "heterotroph" OR "primary producer" OR "photosynthesis" OR predat* OR herbivor* OR omnivor* OR mixotroph*) AND "Calanoides"[All Fields]	32536301	10.1098/rstb.2019.0647	Assimilation and turnover rates of lipid compounds in dominant Antarctic copepods fed with 13C-enriched diatoms.	2020	Philos Trans R Soc Lond B Biol Sci	Alcohols; Animals; Antarctic Regions; Copepoda; Diatoms; Diet; Fatty Acids; Female; Lipid Metabolism; Species Specificity; Triglycerides	https://pubmed.ncbi.nlm.nih.gov/32536301/	calanoides; calanus; canthocalanus; cetochilus; cosmocalanus; daphinia; diarthropus; mesocalanus; metranura; nannocalanus; neocalanus; paratharybis; undina; undinula	genus	NA	herbivorous; omnivorous; Feeding; feeding; dietary	Diet	herbivorous; omnivorous; Feeding; feeding; dietary; Diet
Calanidae	Calanidae	20	TRUE	104079	Calanidae	Family	Calanoides; Calanus; Canthocalanus; Cetochilus; Cosmocalanus; Daphinia; Diarthropus; Mesocalanus; Metranura; Nannocalanus; Neocalanus; Paratharybis; Undina; Undinula	("trophic level" OR "trophic position" OR diet* OR feed* OR feeding OR "feeding ecology" OR "food web*" OR "autotroph" OR "heterotroph" OR "primary producer" OR "photosynthesis" OR predat* OR herbivor* OR omnivor* OR mixotroph*) AND "Calanus"[All Fields]	41592475	10.1016/j.marpolbul.2026.119311	Evaluation of seasonal variations in energy sources and trophic positions of Calanus sinicus and Euphausia pacifica in the central-eastern Yellow Sea using bulk and compound-specific stable isotope analyses.	2026	Mar Pollut Bull	NA	https://pubmed.ncbi.nlm.nih.gov/41592475/	calanoides; calanus; canthocalanus; cetochilus; cosmocalanus; daphinia; diarthropus; mesocalanus; metranura; nannocalanus; neocalanus; paratharybis; undina; undinula	genus	NA	food web; primary producers	NA	food web; primary producers
Calanidae	Calanidae	20	TRUE	104079	Calanidae	Family	Calanoides; Calanus; Canthocalanus; Cetochilus; Cosmocalanus; Daphinia; Diarthropus; Mesocalanus; Metranura; Nannocalanus; Neocalanus; Paratharybis; Undina; Undinula	("trophic level" OR "trophic position" OR diet* OR feed* OR feeding OR "feeding ecology" OR "food web*" OR "autotroph" OR "heterotroph" OR "primary producer" OR "photosynthesis" OR predat* OR herbivor* OR omnivor* OR mixotroph*) AND "Calanus"[All Fields]	41509820	10.1093/plankt/fbaf066	Response of the mesozooplankton community in the western Gulf of Maine to changing oceanographic conditions: the 2010 regime shift.	2026	J Plankton Res	NA	https://pubmed.ncbi.nlm.nih.gov/41509820/	calanoides; calanus; canthocalanus; cetochilus; cosmocalanus; daphinia; diarthropus; mesocalanus; metranura; nannocalanus; neocalanus; paratharybis; undina; undinula	genus	NA	predation	NA	predation
Calanidae	Calanidae	20	TRUE	104079	Calanidae	Family	Calanoides; Calanus; Canthocalanus; Cetochilus; Cosmocalanus; Daphinia; Diarthropus; Mesocalanus; Metranura; Nannocalanus; Neocalanus; Paratharybis; Undina; Undinula	("trophic level" OR "trophic position" OR diet* OR feed* OR feeding OR "feeding ecology" OR "food web*" OR "autotroph" OR "heterotroph" OR "primary producer" OR "photosynthesis" OR predat* OR herbivor* OR omnivor* OR mixotroph*) AND "Calanus"[All Fields]	41297267	10.1016/j.jhazmat.2025.140551	Real-time visualization reveals copepod mediated microplastic flux.	2025	J Hazard Mater	Copepoda; Microplastics; Animals; Water Pollutants, Chemical; Environmental Monitoring; Zooplankton; Nylons; Polystyrenes	https://pubmed.ncbi.nlm.nih.gov/41297267/	calanoides; calanus; canthocalanus; cetochilus; cosmocalanus; daphinia; diarthropus; mesocalanus; metranura; nannocalanus; neocalanus; paratharybis; undina; undinula	genus	NA	food webs	NA	food webs
Calanidae	Calanidae	20	TRUE	104079	Calanidae	Family	Calanoides; Calanus; Canthocalanus; Cetochilus; Cosmocalanus; Daphinia; Diarthropus; Mesocalanus; Metranura; Nannocalanus; Neocalanus; Paratharybis; Undina; Undinula	("trophic level" OR "trophic position" OR diet* OR feed* OR feeding OR "feeding ecology" OR "food web*" OR "autotroph" OR "heterotroph" OR "primary producer" OR "photosynthesis" OR predat* OR herbivor* OR omnivor* OR mixotroph*) AND "Calanus"[All Fields]	41101054	10.1016/j.scitotenv.2025.180714	Sea surface freshening can suppress the thermal tipping point of marine copepods.	2025	Sci Total Environ	Seawater; Oceans and Seas; Copepoda; Animal Distribution; Temperature; Food Chain; Ecosystem; Global Warming; Climate Change; Stress, Physiological; Seasons; Salinity	https://pubmed.ncbi.nlm.nih.gov/41101054/	calanoides; calanus; canthocalanus; cetochilus; cosmocalanus; daphinia; diarthropus; mesocalanus; metranura; nannocalanus; neocalanus; paratharybis; undina; undinula	genus	NA	food webs	NA	food webs
Calanidae	Calanidae	20	TRUE	104079	Calanidae	Family	Calanoides; Calanus; Canthocalanus; Cetochilus; Cosmocalanus; Daphinia; Diarthropus; Mesocalanus; Metranura; Nannocalanus; Neocalanus; Paratharybis; Undina; Undinula	("trophic level" OR "trophic position" OR diet* OR feed* OR feeding OR "feeding ecology" OR "food web*" OR "autotroph" OR "heterotroph" OR "primary producer" OR "photosynthesis" OR predat* OR herbivor* OR omnivor* OR mixotroph*) AND "Canthocalanus"[All Fields]	19649716	10.1007/s10661-009-1102-7	Changes in the abundance and composition of zooplankton from the ports of Mumbai, India.	2010	Environ Monit Assess	Animals; Biodiversity; Cities; Cluster Analysis; Copepoda; Environmental Monitoring; India; Population Density; Zooplankton	https://pubmed.ncbi.nlm.nih.gov/19649716/	calanoides; calanus; canthocalanus; cetochilus; cosmocalanus; daphinia; diarthropus; mesocalanus; metranura; nannocalanus; neocalanus; paratharybis; undina; undinula	genus	NA	herbivorous; omnivorous; food web	NA	herbivorous; omnivorous; food web
Calanidae	Calanidae	20	TRUE	104079	Calanidae	Family	Calanoides; Calanus; Canthocalanus; Cetochilus; Cosmocalanus; Daphinia; Diarthropus; Mesocalanus; Metranura; Nannocalanus; Neocalanus; Paratharybis; Undina; Undinula	("trophic level" OR "trophic position" OR diet* OR feed* OR feeding OR "feeding ecology" OR "food web*" OR "autotroph" OR "heterotroph" OR "primary producer" OR "photosynthesis" OR predat* OR herbivor* OR omnivor* OR mixotroph*) AND "Neocalanus"[All Fields]	37792562	10.1002/eap.2925	Joint species distribution modeling reveals a changing prey landscape for North Pacific right whales on the Bering shelf.	2023	Ecol Appl	Animals; Ecosystem; Food Chain; Temperature; Seasons; Copepoda; Whales; Euphausiacea	https://pubmed.ncbi.nlm.nih.gov/37792562/	calanoides; calanus; canthocalanus; cetochilus; cosmocalanus; daphinia; diarthropus; mesocalanus; metranura; nannocalanus; neocalanus; paratharybis; undina; undinula	genus	NA	feeding; food web; predators	NA	feeding; food web; predators
Calanidae	Calanidae	20	TRUE	104079	Calanidae	Family	Calanoides; Calanus; Canthocalanus; Cetochilus; Cosmocalanus; Daphinia; Diarthropus; Mesocalanus; Metranura; Nannocalanus; Neocalanus; Paratharybis; Undina; Undinula	("trophic level" OR "trophic position" OR diet* OR feed* OR feeding OR "feeding ecology" OR "food web*" OR "autotroph" OR "heterotroph" OR "primary producer" OR "photosynthesis" OR predat* OR herbivor* OR omnivor* OR mixotroph*) AND "Neocalanus"[All Fields]	37361914	10.1093/iob/obad020	Post-Diapause DNA Replication during Oogenesis in a Capital-Breeding Copepod.	2023	Integr Org Biol	NA	https://pubmed.ncbi.nlm.nih.gov/37361914/	calanoides; calanus; canthocalanus; cetochilus; cosmocalanus; daphinia; diarthropus; mesocalanus; metranura; nannocalanus; neocalanus; paratharybis; undina; undinula	genus	NA	feeding	NA	feeding
Calanidae	Calanidae	20	TRUE	104079	Calanidae	Family	Calanoides; Calanus; Canthocalanus; Cetochilus; Cosmocalanus; Daphinia; Diarthropus; Mesocalanus; Metranura; Nannocalanus; Neocalanus; Paratharybis; Undina; Undinula	("trophic level" OR "trophic position" OR diet* OR feed* OR feeding OR "feeding ecology" OR "food web*" OR "autotroph" OR "heterotroph" OR "primary producer" OR "photosynthesis" OR predat* OR herbivor* OR omnivor* OR mixotroph*) AND "Neocalanus"[All Fields]	31482143	10.1038/s42003-019-0565-5	Regional heterogeneity impacts gene expression in the subarctic zooplankter Neocalanus flemingeri in the northern Gulf of Alaska.	2019	Commun Biol	Alaska; Animals; Arctic Regions; Chlorophyll A; Cluster Analysis; Copepoda; Gene Expression Regulation; Gene Ontology; Lipid Metabolism; RNA, Messenger; Salinity; Temperature; Zooplankton	https://pubmed.ncbi.nlm.nih.gov/31482143/	calanoides; calanus; canthocalanus; cetochilus; cosmocalanus; daphinia; diarthropus; mesocalanus; metranura; nannocalanus; neocalanus; paratharybis; undina; undinula	genus	NA	food web	NA	food web
Calanidae	Calanidae	20	TRUE	104079	Calanidae	Family	Calanoides; Calanus; Canthocalanus; Cetochilus; Cosmocalanus; Daphinia; Diarthropus; Mesocalanus; Metranura; Nannocalanus; Neocalanus; Paratharybis; Undina; Undinula	("trophic level" OR "trophic position" OR diet* OR feed* OR feeding OR "feeding ecology" OR "food web*" OR "autotroph" OR "heterotroph" OR "primary producer" OR "photosynthesis" OR predat* OR herbivor* OR omnivor* OR mixotroph*) AND "Neocalanus"[All Fields]	27087549	10.1016/j.cbpb.2016.04.003	Lipid and fatty acid/alcohol compositions of the subarctic copepods Neocalanus cristatus and Eucalanus bungii from various depths in the Oyashio region, western North Pacific.	2016	Comp Biochem Physiol B Biochem Mol Biol	Alcohols; Animals; Copepoda; Energy Metabolism; Fatty Acids; Lipid Metabolism; Lipids; Pacific Ocean; Seasons	https://pubmed.ncbi.nlm.nih.gov/27087549/	calanoides; calanus; canthocalanus; cetochilus; cosmocalanus; daphinia; diarthropus; mesocalanus; metranura; nannocalanus; neocalanus; paratharybis; undina; undinula	genus	NA	diet; feeding	NA	diet; feeding
[truncated: 2,739 more rows]
